# Supplementary material for: De Novo Assembly and Characterization of Stress Transcriptome in a Salinity-Tolerant Variety CS52 of Brassica juncea
Source: PLoS One. 2015 May 13;10(5):e0126783. doi: 10.1371/journal.pone.0126783 (PMC4429966; doi:10.1371/journal.pone.0126783)
Supplement: S1 Table — (XLSX) [file pone.0126783.s001.xlsx]

## Sheet: Sheet1
Table S1. List of primers used for qPCR
a) Primers used for qPCR validation of RNAseq data presented in figure 6.
S. No.	Primer name	Unigene ID	Forward primer sequence	Reverse primer sequence
1	UBQ9		GAAGACATGTTCCATTGGCA	ACACCTTAGTCCTAAAAGCCACCT
2	GPX3	Bju_CS52_R_15553	CGTTCGTCCTCGTCGTCTTT	TTGATCTAGGCATCGAGACAGACT
3	P5CS1	Bju_CS52_R_29221	GAAGTGGTTTTGATTTAGGCTTTAGG	CCAAGTGGTAAACAGAACAATGGA
4	NCED4	Bju_CS52_R_27483	GGAGCAAAAGAAAGTAAAATACAAACC	TGTAGGAGAGAATGTGGAGACGAA
5	APR	Bju_CS52_R_25945	CCCGAACAAGACGAACAACA	CGAAAATGCTCAAAGACAATGAA
6	AOC2	Bju_CS52_R_11275	CAGTATGCTTCTTGTGTCTTTG	TTTGCAAGAAAAAACATGCTATAG
7	bHLH039	Bju_CS52_R_18220	CTTGATTTTCCAGCACCAGAGA	GACCCCCAACATTTCTTGAATCT
8	bHLH101	Bju_CS52_NR_17755	CAACAAGAATGGTACTCTACTTCAACAA	GGATAAAGAGAAGAAGGGAGAGTAGGA
9	MIOX2	Bju_CS52_R_18998	AACATTTCACCTCCGATTCAAGA	ACAACAGTTCATCATCCCTCTCATC
b) Primers used for comparative expression profiling of selected genes in B. juncea and B. nigra as presented in figure 8b.
S. No.	Primer name	Unigene ID	Forward primer sequence	Reverse primer sequence
1	UBQ9		GAAGACATGTTCCATTGGCA	ACACCTTAGTCCTAAAAGCCACCT
2	SOS1	Bju_CS52_R_30219	GTTGCTCGGTGGACTCTTGA	AAAACCACAATTGCCGTCCC
3	SOS2	Bju_CS52_R_25785	TTTAGGGCTCATACGCGCAA	CAAGTGTTTCACCAGCAGCC
4	SOS3	Bju_CS52_R_4016	GGAGGAGTTTCAGCTTGCCT	CGACCGTACAAACTCCCCAA
5	ENH1	Bju_CS52_R_19805	TCCACTCCTCGTCTCCTCTCTT	ATCTTCCAACGAAACTCCCTGAA
6	NHX1	Bju_CS52_R_28609	CCCCGGAGAATCGAGAATATC	CGAGATTGGAAGAGCAAAGACA
7	MPK1	Bju_CS52_R_14485	TTGAAGTTTAAAACCAGTCGTGATG	GTCTCACAGGCTCACTCAGCTTT
8	ATPS	Bju_CS52_R_27393	CCAACAAATGGAAACGATGACA	TTACAATTTGGGAGGCTCAGAAG
9	APR	Bju_CS52_R_25945	CCCGAACAAGACGAACAACA	CGAAAATGCTCAAAGACAATGAA
10	RITF1	Bju_CS52_R_4310	TGTCGGTGGTGGGACTGAAT	CGGCCGAGAGAACGAACTT
11	CCS	Bju_CS52_R_18294	CTGCCAAACCTCAGCAATTCT	TCGCGTTTCCCAAACAAAG
12	DHAR1	Bju_CS52_R_11649	AGCTCCCAAAGTCTCTTCAATAAGAA	GTTCCTTGGAATTTTGGAAATCA
13	DHAR3	Bju_CS52_R_18481	GGCTTATCAAGGGATTCGGTTT	CGCCATAGCCACTGTTCCTAAC
14	APX1	Bju_CS52_R_19512	TTGGGTTGGTGGAGGGTTT	AGATCCTTCCGAGTACATTAAGCAA
15	APX4	Bju_CS52_R_25905	TCCCGACAACACTTTTTCTTTTC	GCAGTCCCAGCGAGTTTGA
16	GPX3	Bju_CS52_R_15553	CGTTCGTCCTCGTCGTCTTT	TTGATCTAGGCATCGAGACAGACT
17	GSTU20	Bju_CS52_NR_17551	GCTTTGGTTTTTGTGTGTTTCCT	CAAACCACCACACAAACACTGA
18	MDHAR6	Bju_CS52_R_26461	TTGTGTTCTGCTACACTCTTTAAAGCT	AACTGGAAATAGAAGAGACATAGAAAGACTT
19	GLU1	Bju_CS52_R_30537	CACTATTCAAGCATGTTGCAGTTG	CCCTCTGTAGTCCACCATTGATG
