# Supplementary material for: De Novo Assembly and Characterization of Stress Transcriptome in a Salinity-Tolerant Variety CS52 of Brassica juncea
Source: PLoS One. 2015 May 13;10(5):e0126783. doi: 10.1371/journal.pone.0126783 (PMC4429966; doi:10.1371/journal.pone.0126783)
Supplement: S2 Table — (XLSX) [file pone.0126783.s002.xlsx]

## Sheet: S2a
Table S2a. List of up-regulated transcripts.
S. No.	Unigene ID	Corresponding Arabidopsis ID	ATID-Annotations	NRDB_annotation	foldChange	pval	RefSeq_ID	Brassica_ID	Description	GO	Pathway
1	Bju_CS52_R_23186	AT3G22740	homocysteine S-methyltransferase (HMT3)	hypothetical protein VITISV_003417 [Vitis vinifera]	2.51336	0.00934403	NA	Bra040826	homocysteine S-methyltransferase 3	GO:0005737 ; GO:0005886 ; GO:0008898	ko00270_Cysteine and methionine metabolism_KEGG ; ath00270_Cysteine and methionine metabolism_KEGG ; ARA_PWY-724_superpathway of lysine, threonine and methionine biosynthesis II_BIOCYC ; ARA_PWY-702_methionine biosynthesis II_BIOCYC ; ARA_PWY-5441_S-methylmethionine cycle_BIOCYC
2	Bju_CS52_R_29221	AT2G39800	encodes a delta1-pyrroline-5-carboxylate synthase that catalyzes the rate-limiting enzyme in the biosynthesis of proline. Gene is expressed in reproductive organs and tissues under non-stress conditions but in the whole plant under water-limiting condition. Expression is also induced by abscisic acid and salt stress in a light-dependent manner. encodes a delta1-pyrroline-5-carboxylate synthase th…	#N/A	2.08516	0.00610502	NP_001189714.1	Bra005012	delta1-pyrroline-5-carboxylate synthase 1	GO:0005737 ; GO:0005739 ; GO:0006561 ; GO:0006979 ; GO:0009269 ; GO:0009414 ; GO:0009507 ; GO:0009555 ; GO:0009651 ; GO:0009737 ; GO:0016020 ; GO:0017084 ; GO:0042538 ; GO:0048364	6253653_Metabolism_REACTOME ; ko01230_Biosynthesis of amino acids_KEGG ; ath01230_Biosynthesis of amino acids_KEGG ; 6253675_Metabolism of amino acids and derivatives_REACTOME ; ko00330_Arginine and proline metabolism_KEGG ; ath00330_Arginine and proline metabolism_KEGG ; 6253674_Amino acid synthesis and interconversion (transamination)_REACTOME ; ARA_PWY-5004_superpathway of citrulline metabolis…
3	Bju_CS52_R_28056	AT3G44600	Cyclophilin71 is a WD40 domain cyclophilin, which functions in gene repression, organogenesis and meristem development. CYP71 physically interacts with histone H3.	#N/A	2.22185	0.00136642	NP_587769.1	Bra019430	cyclophilin71	GO:0000003 ; GO:0000278 ; GO:0003002 ; GO:0003682 ; GO:0003755 ; GO:0005634 ; GO:0006306 ; GO:0006310 ; GO:0006312 ; GO:0006325 ; GO:0006355 ; GO:0006396 ; GO:0006406 ; GO:0006457 ; GO:0006606 ; GO:0007126 ; GO:0007131 ; GO:0007155 ; GO:0009560 ; GO:0009640 ; GO:0009793 ; GO:0009845 ; GO:0009855 ; GO:0009887 ; GO:0009888 ; GO:0009909 ; GO:0009933 ; GO:0010014 ; GO:0010073 ; GO:0010074 ; GO:001008…	#N/A
4	Bju_CS52_R_23145	AT3G43210	Encodes a kinesin TETRASPORE. Required for cytokinesis in pollen. In mutants, all four microspore nuclei remain within the same cytoplasm after meiosis.	#N/A	2.18221	0.015977	NP_173273.2	Bra025912	ATP binding microtubule motor family protein	GO:0000911 ; GO:0003777 ; GO:0005737 ; GO:0007112 ; GO:0009506 ; GO:0009555 ; GO:0009558 ; GO:0010245 ; GO:0048229	6253934_Hemostasis_REACTOME ; 6254255_Factors involved in megakaryocyte development and platelet production_REACTOME ; 6254282_Kinesins_REACTOME
5	Bju_CS52_R_19893	AT1G02850	beta glucosidase 11 (BGLU11); FUNCTIONS IN: cation binding, hydrolase activity, hydrolyzing O-glycosyl compounds, catalytic activity; INVOLVED IN: carbohydrate metabolic process; LOCATED IN: endomembrane system; EXPRESSED IN: 24 plant structures; EXPRESSED DURING: 13 growth stages; CONTAINS InterPro DOMAIN/s: Glycoside hydrolase, family 1 (InterPro:IPR001360), Glycoside hydrolase, family 1, activ…	#N/A	7.95291	1.15391e-05	NP_973746.3	Bra033352	beta glucosidase 11	GO:0004553 ; GO:0005576	6253653_Metabolism_REACTOME ; 6253656_Disease_REACTOME ; 6253654_Myoclonic epilepsy of Lafora_REACTOME ; 6253655_Glycogen storage diseases_REACTOME ; 6253652_Metabolism of carbohydrates_REACTOME ; ko00500_Starch and sucrose metabolism_KEGG ; ath00500_Starch and sucrose metabolism_KEGG ; ko00940_Phenylpropanoid biosynthesis_KEGG ; ath00940_Phenylpropanoid biosynthesis_KEGG ; ath00460_Cyanoamino ac…
6	Bju_CS52_R_15422	AT3G46720	UDP-Glycosyltransferase superfamily protein; FUNCTIONS IN: transferase activity, transferring hexosyl groups, UDP-glycosyltransferase activity, transferase activity, transferring glycosyl groups; INVOLVED IN: metabolic process; LOCATED IN: cellular_component unknown; EXPRESSED IN: leaf whorl, hypocotyl, root, flower; EXPRESSED DURING: 4 anthesis, petal differentiation and expansion stage; CONTAIN…	#N/A	6.72387	7.72686e-06	NP_001046252.2	Bra018202	UDP-Glycosyltransferase superfamily protein	GO:0005634 ; GO:0008194 ; GO:0016757 ; GO:0016758	ARA_PWY-2901_cytokinins 9-N-glucoside biosynthesis_BIOCYC ; ARA_PWY-2881_cytokinins 7-N-glucoside biosynthesis_BIOCYC
7	Bju_CS52_R_22425	AT3G44990	xyloglucan endo-transglycosylase	#N/A	4.08068	6.79552e-07	XP_003516952.1	Bra037614	xyloglucan endo-transglycosylase-related 8	GO:0005576 ; GO:0016762 ; GO:0016798 ; GO:0016998 ; GO:0033946 ; GO:0042546	#N/A
8	Bju_CS52_NR_4134	AT5G48900	Pectin lyase-like superfamily protein; FUNCTIONS IN: lyase activity, pectate lyase activity; LOCATED IN: endomembrane system; EXPRESSED IN: 22 plant structures; EXPRESSED DURING: 14 growth stages; CONTAINS InterPro DOMAIN/s: Pectin lyase fold/virulence factor (InterPro:IPR011050), AmbAllergen (InterPro:IPR018082), Pectate lyase/Amb allergen (InterPro:IPR002022), Pectin lyase fold (InterPro:IPR012…	probable pectate lyase P18 precursor [Solanum lycopersicum]	2.70826	0.00547451	NA	NA	NA	GO:0005576 ; GO:0007389 ; GO:0008361 ; GO:0009926 ; GO:0010015 ; GO:0016829 ; GO:0030570 ; GO:0040007	#N/A
9	Bju_CS52_R_17420	AT1G51210	UDP-Glycosyltransferase superfamily protein; FUNCTIONS IN: transferase activity, transferring glycosyl groups; INVOLVED IN: metabolic process; LOCATED IN: cellular_component unknown; EXPRESSED IN: 16 plant structures; EXPRESSED DURING: LP.04 four leaves visible, 4 anthesis, petal differentiation and expansion stage, LP.08 eight leaves visible, E expanded cotyledon stage; CONTAINS InterPro DOMAIN/…	#N/A	2.59603	0.0495406	XP_003572321.1	Bra014275	UDP-Glycosyltransferase superfamily protein	GO:0005634 ; GO:0006281 ; GO:0006310 ; GO:0016757	ARA_PWY-6239_luteolin glycosides biosynthesis_BIOCYC ; ARA_PWY-6010_apigenin glycosides biosynthesis_BIOCYC
10	Bju_CS52_NR_16163	AT1G47960	Plant cell wall (CWI) and vacuolar invertases (VI) play important roles in carbohydrate metabolism, stress responses and sugar signaling. This protein may inhibit their activity.	#N/A	2.38076	0.000372146	NA	NA	NA	GO:0005576 ; GO:0005618 ; GO:0046910	#N/A
11	Bju_CS52_NR_18188	#N/A	#N/A	Beta-galactosidase [Medicago truncatula]	2.28563	0.0182604	NA	NA	NA	#N/A	#N/A
12	Bju_CS52_NR_1752	AT2G43150	Proline-rich extensin-like family protein; FUNCTIONS IN: structural constituent of cell wall; INVOLVED IN: plant-type cell wall organization; LOCATED IN: endomembrane system; EXPRESSED IN: 16 plant structures; EXPRESSED DURING: 12 growth stages; CONTAINS InterPro DOMAIN/s: Extensin-like repeat (InterPro:IPR006706); Has 134937 Blast hits to 39196 proteins in 1663 species: Archae - 308; Bacteria - …	#N/A	2.22517	0.00798414	NA	NA	NA	#N/A	#N/A
13	Bju_CS52_R_25610	AT3G59010	pectin methylesterase 61 (PME61); FUNCTIONS IN: enzyme inhibitor activity, pectinesterase activity; INVOLVED IN: cell wall modification; LOCATED IN: cell wall, plant-type cell wall; EXPRESSED IN: 19 plant structures; EXPRESSED DURING: 13 growth stages; CONTAINS InterPro DOMAIN/s: Pectinesterase, active site (InterPro:IPR018040), Pectin lyase fold/virulence factor (InterPro:IPR011050), Pectinester…	#N/A	2.21022	0.00135773	NP_563662.1	Bra007425	pectin methylesterase 61	GO:0005576 ; GO:0009505 ; GO:0030599	ARA_PWY-1081_homogalacturonan degradation_BIOCYC
14	Bju_CS52_NR_11636	#N/A	#N/A	galactosyltransferase family protein [Arabidopsis thaliana]	2.17247	0.00401072	NA	NA	NA	#N/A	#N/A
15	Bju_CS52_R_24455	AT5G05870	UDP-glucosyl transferase 76C1 (UGT76C1); FUNCTIONS IN: in 6 functions; INVOLVED IN: metabolic process; LOCATED IN: cellular_component unknown; EXPRESSED IN: 17 plant structures; EXPRESSED DURING: 11 growth stages; CONTAINS InterPro DOMAIN/s: UDP-glucuronosyl/UDP-glucosyltransferase (InterPro:IPR002213); BEST Arabidopsis thaliana protein match is: UDP-Glycosyltransferase superfamily protein (TAIR:…	#N/A	2.088	0.00952129	NP_001046871.1	Bra009143	UDP-glucosyl transferase 76C1	GO:0005634 ; GO:0008194 ; GO:0016757 ; GO:0047807 ; GO:0080062	ath00908_Zeatin biosynthesis_KEGG ; ko00908_Zeatin biosynthesis_KEGG ; META_PWY-2901_cytokinins 9-N-glucoside biosynthesis_BIOCYC ; META_PWY-2881_cytokinins 7-N-glucoside biosynthesis_BIOCYC
16	Bju_CS52_NR_11913	AT5G64770	Encodes a root meristem growth factor (RGF). Belongs to a family of functionally redundant homologous peptides that are secreted, tyrosine-sulfated, and expressed mainly in the stem cell area and the innermost layer of central columella cells. RGFs are required for maintenance of the root stem cell niche and transit amplifying cell proliferation. Members of this family include: At5g60810 (RGF1), …	hypothetical protein ARALYDRAFT_496693 [Arabidopsis lyrata subsp. lyrata]	2.85546	1.9818e-05	NA	NA	NA	GO:0003674 ; GO:0005615 ; GO:0005739 ; GO:0008083 ; GO:0008284 ; GO:0009958 ; GO:0022622 ; GO:0030154 ; GO:0032880 ; GO:0048527 ; GO:2000012	#N/A
17	Bju_CS52_R_11739	#N/A	#N/A	#N/A	2.56575	0.0470898	NA	Bra036152	Protein of unknown function (DUF581)	#N/A	#N/A
18	Bju_CS52_R_13468	#N/A	#N/A	#N/A	2.23961	0.00280273	NA	Bra008341	Protein of unknown function (DUF581)	#N/A	#N/A
19	Bju_CS52_NR_19536	#N/A	#N/A	plasma membrane H+ ATPase [Lupinus albus]	9.71656	2.30538e-05	NA	NA	NA	#N/A	#N/A
20	Bju_CS52_NR_15085	#N/A	#N/A	NADH:flavin oxidoreductase/NADH oxidase family protein [Cordyceps militaris CM01]	9.50753	0.000195198	NA	NA	NA	#N/A	#N/A
21	Bju_CS52_NR_13822	#N/A	#N/A	GMP synthase [Planctomyces brasiliensis DSM 5305]	9.26062	4.19886e-07	NA	NA	NA	#N/A	#N/A
22	Bju_CS52_NR_10031	#N/A	#N/A	GMP synthase, large subunit [Thermocrinis albus DSM 14484]	7.82285	6.37097e-06	NA	NA	NA	#N/A	#N/A
23	Bju_CS52_R_6844	AT5G04120	Encodes a cofactor-dependent phosphoglycerate mutase (dPGM) - like protein with phosphoserine phosphatase activity that may be responsible for serine anabolism.	phosphoglycerate mutase [Polynucleobacter necessarius subsp. asymbioticus QLW-P1DMWA-1]	4.24172	0.00340206	NA	Bra022066	Phosphoglycerate mutase family protein	GO:0003824 ; GO:0004647 ; GO:0005737 ; GO:0006564 ; GO:0008152 ; GO:0070179	ko01230_Biosynthesis of amino acids_KEGG ; ath01230_Biosynthesis of amino acids_KEGG ; ko01200_Carbon metabolism_KEGG ; ath01200_Carbon metabolism_KEGG ; ko00010_Glycolysis / Gluconeogenesis_KEGG ; ath00010_Glycolysis / Gluconeogenesis_KEGG ; ath00260_Glycine, serine and threonine metabolism_KEGG ; ko00260_Glycine, serine and threonine metabolism_KEGG ; M00001_Glycolysis (Embden-Meyerhof pathway)…
24	Bju_CS52_NR_10302	#N/A	#N/A	malate dehydrogenase [Cardiobacterium hominis ATCC 15826]	3.23958	0.0210935	NA	NA	NA	#N/A	#N/A
25	Bju_CS52_NR_3312	AT2G35840	Sucrose-6F-phosphate phosphohydrolase family protein; FUNCTIONS IN: phosphatase activity, magnesium ion binding, sucrose-phosphatase activity, catalytic activity; INVOLVED IN: response to cadmium ion, sucrose biosynthetic process; LOCATED IN: nucleus, cytoplasm; EXPRESSED IN: 25 plant structures; EXPRESSED DURING: 13 growth stages; CONTAINS InterPro DOMAIN/s: Sucrose-phosphate synthase (InterPro:…	sucrose-phosphatase1 [Zea mays]	3.04222	0.0105245	NA	NA	NA	GO:0005634 ; GO:0005737 ; GO:0005829 ; GO:0005986 ; GO:0009506 ; GO:0046686 ; GO:0050307	WP2280_Seed Development_WikiPathways ; WP2279_Seed Development_WikiPathways ; ARA_SUCSYN-PWY_sucrose biosynthesis_BIOCYC
26	Bju_CS52_R_10144	AT5G04120	Encodes a cofactor-dependent phosphoglycerate mutase (dPGM) - like protein with phosphoserine phosphatase activity that may be responsible for serine anabolism.	#N/A	3.04106	0.0116941	NP_196032.1	Bra028803	Phosphoglycerate mutase family protein	GO:0003824 ; GO:0004647 ; GO:0005737 ; GO:0006564 ; GO:0008152 ; GO:0070179	ko01230_Biosynthesis of amino acids_KEGG ; ath01230_Biosynthesis of amino acids_KEGG ; ko01200_Carbon metabolism_KEGG ; ath01200_Carbon metabolism_KEGG ; ko00010_Glycolysis / Gluconeogenesis_KEGG ; ath00010_Glycolysis / Gluconeogenesis_KEGG ; ath00260_Glycine, serine and threonine metabolism_KEGG ; ko00260_Glycine, serine and threonine metabolism_KEGG ; M00001_Glycolysis (Embden-Meyerhof pathway)…
27	Bju_CS52_NR_12401	#N/A	#N/A	auxin-responsive GH3 family protein [Arabidopsis thaliana]	4.48711	2.17945e-05	NA	NA	NA	#N/A	#N/A
28	Bju_CS52_R_143	AT1G16510	SAUR-like auxin-responsive protein family ; CONTAINS InterPro DOMAIN/s: Auxin responsive SAUR protein (InterPro:IPR003676); BEST Arabidopsis thaliana protein match is: SAUR-like auxin-responsive protein family (TAIR:AT3G12830.1); Has 1122 Blast hits to 1120 proteins in 25 species: Archae - 0; Bacteria - 0; Metazoa - 0; Fungi - 0; Plants - 1121; Viruses - 0; Other Eukaryotes - 1 (source: NCBI BLin…	#N/A	3.89404	0.0183051	NP_001146866.1	Bra039345	SAUR-like auxin-responsive protein family	GO:0003674 ; GO:0005737 ; GO:0009733 ; GO:0009958 ; GO:0016049 ; GO:0060918 ; GO:0090057	ko04075_Plant hormone signal transduction_KEGG ; ath04075_Plant hormone signal transduction_KEGG
29	Bju_CS52_R_26636	#N/A	#N/A	#N/A	3.6956	1.38477e-07	NP_174134.1	Bra040953	Auxin-responsive GH3 family protein	GO:0005634 ; GO:0005737 ; GO:0009733 ; GO:0010252 ; GO:0010279 ; GO:0016132	ko04075_Plant hormone signal transduction_KEGG ; ath04075_Plant hormone signal transduction_KEGG ; ARA_PWY-5788_IAA degradation V_BIOCYC ; ARA_PWY-1782_superpathway of indole-3-acetate conjugate biosynthesis_BIOCYC ; ARA_PWY-2021_IAA degradation IV_BIOCYC ; ARA_PWY-6219_indole-3-acetyl-amide conjugate biosynthesis_BIOCYC ; META_PWY-1782_superpathway of indole-3-acetate conjugate biosynthesis_BIOC…
30	Bju_CS52_R_10319	#N/A	#N/A	putative GH3-like protein [Brassica juncea]	3.1275	0.000215402	NA	Bra018749	Auxin-responsive GH3 family protein	#N/A	#N/A
31	Bju_CS52_R_15814	AT5G24140	Encodes a protein with similarity to squalene monoxygenases.	PREDICTED: squalene monooxygenase isoform 2 [Vitis vinifera]	3.1334	0.013136	NA	Bra031120	FAD/NAD(P)-binding oxidoreductase family protein	GO:0016126 ; GO:0019745	6253653_Metabolism_REACTOME ; 6253725_Metabolism of lipids and lipoproteins_REACTOME ; 6254329_Activation of gene expression by SREBF (SREBP)_REACTOME ; 6254330_Regulation of cholesterol biosynthesis by SREBP (SREBF)_REACTOME ; ko00100_Steroid biosynthesis_KEGG ; 6254036_Cholesterol biosynthesis_REACTOME ; ath00100_Steroid biosynthesis_KEGG ; ARA_PWY66-341_cholesterol biosynthesis I_BIOCYC ; ARA_…
32	Bju_CS52_R_7469	AT5G24140	Encodes a protein with similarity to squalene monoxygenases.	#N/A	2.20044	0.0381882	NP_197802.1	Bra009737	squalene monooxygenase 2	GO:0016126 ; GO:0019745	6253653_Metabolism_REACTOME ; 6253725_Metabolism of lipids and lipoproteins_REACTOME ; 6254329_Activation of gene expression by SREBF (SREBP)_REACTOME ; 6254330_Regulation of cholesterol biosynthesis by SREBP (SREBF)_REACTOME ; ko00100_Steroid biosynthesis_KEGG ; 6254036_Cholesterol biosynthesis_REACTOME ; ath00100_Steroid biosynthesis_KEGG ; ARA_PWY66-341_cholesterol biosynthesis I_BIOCYC ; ARA_…
33	Bju_CS52_NR_20120	AT1G04380	encodes a protein similar to a 2-oxoglutarate-dependent dioxygenase	#N/A	8.95123	7.46333e-06	NP_001043260.1	NA	Os01g0536400	GO:0005737 ; GO:0016706 ; GO:0045893	ARA_PWYQT-4471_glucosinolate biosynthesis from dihomomethionine_BIOCYC
34	Bju_CS52_R_22257	AT1G04350	encodes a protein whose sequence is similar to 2-oxoglutarate-dependent dioxygenase	#N/A	2.34097	0.00736249	NP_001043260.1	Bra030566	2-oxoglutarate (2OG) and Fe(II)-dependent oxygenase superfamily protein	GO:0005737 ; GO:0015996 ; GO:0016706	ARA_PWYQT-4471_glucosinolate biosynthesis from dihomomethionine_BIOCYC
35	Bju_CS52_NR_12034	AT1G75750	GA-responsive GAST1 protein homolog regulated by BR and GA antagonistically. Possibly involved in cell elongation based on expression data	LTCOR11 [Lavatera thuringiaca]	3.32041	5.44103e-06	NA	NA	NA	GO:0000271 ; GO:0003674 ; GO:0005576 ; GO:0005618 ; GO:0006569 ; GO:0009505 ; GO:0009684 ; GO:0009737 ; GO:0009739 ; GO:0009741 ; GO:0009825 ; GO:0009826 ; GO:0009932 ; GO:0010817 ; GO:0043481 ; GO:0048767 ; GO:0071555	#N/A
36	Bju_CS52_R_8799	AT2G14900	Gibberellin-regulated family protein; FUNCTIONS IN: molecular_function unknown; INVOLVED IN: response to gibberellin stimulus; LOCATED IN: endomembrane system; EXPRESSED IN: 18 plant structures; EXPRESSED DURING: 12 growth stages; CONTAINS InterPro DOMAIN/s: Gibberellin regulated protein (InterPro:IPR003854); BEST Arabidopsis thaliana protein match is: Gibberellin-regulated family protein (TAIR:A…	#N/A	2.22517	0.0259223	NA	Bra013115	Gibberellin-regulated family protein	GO:0003674 ; GO:0005576 ; GO:0009739	#N/A
37	Bju_CS52_R_14256	AT1G29670	GDSL-like Lipase/Acylhydrolase superfamily protein; FUNCTIONS IN: hydrolase activity, acting on ester bonds, carboxylesterase activity; INVOLVED IN: lipid metabolic process; LOCATED IN: apoplast, cell wall, chloroplast; EXPRESSED IN: 23 plant structures; EXPRESSED DURING: 14 growth stages; CONTAINS InterPro DOMAIN/s: Lipase, GDSL (InterPro:IPR001087); BEST Arabidopsis thaliana protein match is: G…	GDSL-motif lipase/hydrolase, putative [Oryza sativa Japonica Group]	2.15857	0.00168872	NA	Bra030156	GDSL-like Lipase/Acylhydrolase superfamily protein	GO:0000038 ; GO:0005576 ; GO:0005618 ; GO:0009507 ; GO:0009534 ; GO:0042335 ; GO:0042631 ; GO:0048046 ; GO:0052689	ARA_LIPAS-PWY_triacylglycerol degradation_BIOCYC
38	Bju_CS52_R_12861	AT1G09240	Encodes a nicotianamine synthase.	#N/A	2.85402	0.0271547	NP_001151345.1	Bra018573	nicotianamine synthase 3	GO:0009555 ; GO:0009860 ; GO:0010233 ; GO:0030410 ; GO:0030418	WP2280_Seed Development_WikiPathways ; WP2279_Seed Development_WikiPathways ; ARA_PWY-5957_nicotianamine biosynthesis_BIOCYC
39	Bju_CS52_R_21538	AT5G04950	Encodes a nicotianamide synthase.	#N/A	2.43509	0.00316507	NP_001151345.1	Bra002851	nicotianamine synthase 2	GO:0009555 ; GO:0009860 ; GO:0010233 ; GO:0030410 ; GO:0030418 ; GO:0071281 ; GO:0071369 ; GO:0071732	WP2280_Seed Development_WikiPathways ; WP2279_Seed Development_WikiPathways ; ARA_PWY-5957_nicotianamine biosynthesis_BIOCYC
40	Bju_CS52_R_9994	AT2G40300	Encodes FERRITIN 4, AtFER4. Ferritins are a class of 24-mer multi-meric proteins found in all kingdoms of life. Function as the main iron store in mammals. Evidence suggests that Arabidopsis ferritins are essential to protect cells against oxidative damage, but they do not constitute the major iron pool. Localize to mitochondria. Knock out mutants are not sensitive to abiotic stress.	Ferritin-1, chloroplastic [Triticum urartu]	2.05347	0.0194928	NA	Bra003226	ferritin 3	GO:0000302 ; GO:0005739 ; GO:0006826 ; GO:0006879 ; GO:0008199 ; GO:0009507 ; GO:0009570 ; GO:0009793 ; GO:0009908 ; GO:0009941 ; GO:0010027 ; GO:0010039 ; GO:0010228 ; GO:0015979 ; GO:0016226 ; GO:0048366 ; GO:0048481 ; GO:0055072	6253668_Transmembrane transport of small molecules_REACTOME ; ath00860_Porphyrin and chlorophyll metabolism_KEGG ; ko00860_Porphyrin and chlorophyll metabolism_KEGG ; 6254209_Iron uptake and transport_REACTOME
41	Bju_CS52_R_17670	#N/A	#N/A	#N/A	114.04	3.91012e-18	XP_002879052.1	Bra013455	Nucleic acid-binding, OB-fold-like protein	#N/A	#N/A
42	Bju_CS52_NR_19688	#N/A	#N/A	DNA mismatch repair protein Msh6-2 [Triticum urartu]	3.58369	0.000998707	NA	NA	NA	#N/A	#N/A
43	Bju_CS52_R_14585	#N/A	#N/A	PREDICTED: probable methyltransferase PMT28-like [Solanum lycopersicum]	2.34192	0.0181856	NA	Bra037345	MUTS homolog 7	#N/A	#N/A
44	Bju_CS52_R_21225	AT3G23580	Encodes one of the 3 ribonucleotide reductase (RNR) small subunit genes (RNR2A). Functionally redundant with the ribonucleotide reductase TSO2. mRNA was shown to specifically accumulate during the S-phase of the cell cycle in synchronized tobacco BY2 cells. Critical for cell cycle progression, DNA damage repair and plant development.	#N/A	2.46769	0.00183258	NP_189000.1	Bra014962	ribonucleotide reductase 2A	GO:0004748 ; GO:0005737 ; GO:0005829 ; GO:0005971 ; GO:0006281 ; GO:0007275 ; GO:0009186 ; GO:0009220 ; GO:0009259 ; GO:0051726	6253653_Metabolism_REACTOME ; 6253627_Cell Cycle_REACTOME ; 6253626_Cell Cycle, Mitotic_REACTOME ; ko00230_Purine metabolism_KEGG ; ath00230_Purine metabolism_KEGG ; ko00240_Pyrimidine metabolism_KEGG ; ath00240_Pyrimidine metabolism_KEGG ; 6253638_Mitotic G1-G1/S phases_REACTOME ; ko00480_Glutathione metabolism_KEGG ; 6253637_G1/S Transition_REACTOME ; ath00480_Glutathione metabolism_KEGG ; 6253…
45	Bju_CS52_R_22449	AT1G28960	nudix hydrolase homolog 15 (NUDX15); CONTAINS InterPro DOMAIN/s: NUDIX hydrolase domain-like (InterPro:IPR015797), NUDIX hydrolase domain (InterPro:IPR000086), NUDIX hydrolase, AtNUDT22 (InterPro:IPR017397); BEST Arabidopsis thaliana protein match is: nudix hydrolase homolog 22 (TAIR:AT2G33980.1); Has 3635 Blast hits to 3634 proteins in 1300 species: Archae - 59; Bacteria - 2277; Metazoa - 167; F…	#N/A	2.11882	0.0193988	NA	Bra010854	nudix hydrolase homolog 15	GO:0005739 ; GO:0006104 ; GO:0006753 ; GO:0006914 ; GO:0008893 ; GO:0010945 ; GO:0015937 ; GO:0016787	#N/A
46	Bju_CS52_NR_14947	#N/A	#N/A	#N/A	455.046	1.88544e-20	NA	NA	NA	#N/A	#N/A
47	Bju_CS52_NR_12185	#N/A	#N/A	#N/A	426.119	1.26057e-19	NA	NA	NA	#N/A	#N/A
48	Bju_CS52_NR_15616	#N/A	#N/A	hypothetical protein ARALYDRAFT_488138 [Arabidopsis lyrata subsp. lyrata]	349.351	2.47943e-17	NA	NA	NA	#N/A	#N/A
49	Bju_CS52_NR_20074	#N/A	#N/A	#N/A	343.788	2.90207e-32	NA	NA	NA	#N/A	#N/A
50	Bju_CS52_NR_16824	#N/A	#N/A	#N/A	328.768	9.25383e-25	NA	NA	NA	#N/A	#N/A
51	Bju_CS52_NR_13490	#N/A	#N/A	#N/A	321.536	1.7836e-16	NA	NA	NA	#N/A	#N/A
52	Bju_CS52_NR_17360	#N/A	#N/A	#N/A	226.967	1.67533e-19	NA	NA	NA	#N/A	#N/A
53	Bju_CS52_NR_17562	#N/A	#N/A	#N/A	200.821	5.12181e-18	NA	NA	NA	#N/A	#N/A
54	Bju_CS52_NR_15784	#N/A	#N/A	#N/A	196.185	1.4659e-40	XP_002886428.1	NA	hypothetical protein ARALYDRAFT_475028	#N/A	#N/A
55	Bju_CS52_NR_22291	#N/A	#N/A	Putative retroelement polyprotein [Arabidopsis thaliana]	176.901	1.34434e-16	NA	NA	NA	#N/A	#N/A
56	Bju_CS52_R_10468	#N/A	#N/A	#N/A	158.543	1.74698e-15	NP_683681.2	Bra019422	unknown protein	GO:0003674 ; GO:0005739 ; GO:0008150	#N/A
57	Bju_CS52_NR_6575	#N/A	#N/A	At2g44770/F16B22.26 [Arabidopsis thaliana]	143.523	6.38026e-10	NA	NA	NA	#N/A	#N/A
58	Bju_CS52_NR_13657	#N/A	#N/A	#N/A	142.411	7.285e-10	XP_002864727.1	NA	hypothetical protein ARALYDRAFT_496281	#N/A	#N/A
59	Bju_CS52_NR_17531	#N/A	#N/A	#N/A	135.364	2.18832e-25	NA	NA	NA	#N/A	#N/A
60	Bju_CS52_NR_19098	#N/A	#N/A	ribosomal protein S23 [Jatropha curcas]	128.781	1.08401e-19	NA	NA	NA	#N/A	#N/A
61	Bju_CS52_NR_20518	#N/A	#N/A	#N/A	126.974	1.45047e-28	NA	NA	NA	#N/A	#N/A
62	Bju_CS52_NR_17573	#N/A	#N/A	#N/A	121.272	3.7246e-13	NA	NA	NA	#N/A	#N/A
63	Bju_CS52_NR_18976	#N/A	#N/A	PREDICTED: LOW QUALITY PROTEIN: eukaryotic translation initiation factor 3 subunit A-like [Cucumis sativus]	120.715	4.0534e-13	NA	NA	NA	#N/A	#N/A
64	Bju_CS52_NR_9526	#N/A	#N/A	#N/A	103.47	1.22933e-07	NA	NA	NA	#N/A	#N/A
65	Bju_CS52_NR_12153	#N/A	#N/A	#N/A	96.2384	3.71057e-16	XP_003614387.1	NA	RRNA intron-encoded homing endonuclease	#N/A	#N/A
66	Bju_CS52_NR_21934	#N/A	#N/A	PREDICTED: uncharacterized protein LOC100865248 [Apis florea]	91.2318	5.41719e-21	NA	NA	NA	#N/A	#N/A
67	Bju_CS52_NR_12752	#N/A	#N/A	#N/A	82.3311	3.2235e-10	NA	NA	NA	#N/A	#N/A
68	Bju_CS52_NR_12744	#N/A	#N/A	#N/A	82.3311	3.2235e-10	NA	NA	NA	#N/A	#N/A
69	Bju_CS52_NR_18748	#N/A	#N/A	#N/A	81.7748	1.8144e-14	NA	NA	NA	#N/A	#N/A
70	Bju_CS52_NR_12982	#N/A	#N/A	PREDICTED: monocopper oxidase-like protein SKS1-like [Solanum lycopersicum]	77.1391	4.00363e-12	NA	NA	NA	#N/A	#N/A
71	Bju_CS52_NR_18129	#N/A	#N/A	similar to CG9154 [Papilio xuthus]	75.2848	6.14823e-12	NA	NA	NA	#N/A	#N/A
72	Bju_CS52_NR_13402	#N/A	#N/A	hypothetical protein ARALYDRAFT_487209 [Arabidopsis lyrata subsp. lyrata]	74.543	1.72737e-09	NA	NA	NA	#N/A	#N/A
73	Bju_CS52_NR_14902	#N/A	#N/A	unnamed protein product [Thellungiella halophila]	72.6887	1.13388e-11	NA	NA	NA	#N/A	#N/A
74	Bju_CS52_NR_11021	#N/A	#N/A	#N/A	69.9536	1.18217e-18	NA	NA	NA	#N/A	#N/A
75	Bju_CS52_NR_17616	#N/A	#N/A	#N/A	62.0012	3.65359e-20	NA	NA	NA	#N/A	#N/A
76	Bju_CS52_NR_13799	#N/A	#N/A	#N/A	53.6265	3.34178e-12	NA	NA	NA	#N/A	#N/A
77	Bju_CS52_NR_1577	#N/A	#N/A	protein kinase family protein [Arabidopsis thaliana]	51.1788	5.94383e-07	NA	NA	NA	#N/A	#N/A
78	Bju_CS52_NR_1933	#N/A	#N/A	#N/A	51.1788	5.94383e-07	NA	NA	NA	#N/A	#N/A
79	Bju_CS52_NR_14120	#N/A	#N/A	#N/A	49.8576	9.34118e-21	NA	NA	NA	#N/A	#N/A
80	Bju_CS52_NR_6638	#N/A	#N/A	Aldolase-type TIM barrel family protein [Arabidopsis thaliana]	45.6159	2.89856e-06	NA	NA	NA	#N/A	#N/A
81	Bju_CS52_NR_21228	#N/A	#N/A	#N/A	38.4636	6.44972e-16	NP_001059088.1	NA	Os07g0190600	#N/A	ko03420_Nucleotide excision repair_KEGG ; ko03030_DNA replication_KEGG ; ko03440_Homologous recombination_KEGG ; ko03430_Mismatch repair_KEGG ; M00288_RPA complex_KEGG ; osa03420_Nucleotide excision repair_KEGG ; osa_M00288_RPA complex_KEGG ; osa03440_Homologous recombination_KEGG ; osa03430_Mismatch repair_KEGG ; osa03030_DNA replication_KEGG
82	Bju_CS52_NR_23018	#N/A	#N/A	#N/A	37.214	3.14001e-32	NA	NA	NA	#N/A	#N/A
83	Bju_CS52_NR_17454	#N/A	#N/A	#N/A	35.7792	1.78188e-31	NA	NA	NA	#N/A	#N/A
84	Bju_CS52_NR_9282	AT2G30432	Encodes TRICHOMELESS1 (TCL1), a single-repeat MYB-type transcription factor that negatively regulates trichome formation by suppressing GL1 (GLABRA1). In a tandem repeat with AT2g30424 and AT2g30420.	#N/A	33.2763	1.24132e-12	NA	NA	NA	GO:0005634 ; GO:2000039	#N/A
85	Bju_CS52_NR_16053	#N/A	#N/A	#N/A	28.3709	1.13651e-06	NA	NA	NA	#N/A	#N/A
86	Bju_CS52_R_22620	#N/A	#N/A	80A08_24 [Brassica rapa subsp. pekinensis]	27.5921	1.67763e-07	NA	Bra007354	unknown protein	#N/A	#N/A
87	Bju_CS52_NR_20122	#N/A	#N/A	Tam3-like transposon protein; 93317-95488 [Arabidopsis thaliana]	26.702	3.95718e-18	NA	NA	NA	#N/A	#N/A
88	Bju_CS52_NR_6972	#N/A	#N/A	#N/A	26.6678	6.56946e-25	NA	NA	NA	#N/A	#N/A
89	Bju_CS52_NR_6982	#N/A	#N/A	#N/A	25.5894	5.00888e-07	NA	NA	NA	#N/A	#N/A
90	Bju_CS52_NR_17775	#N/A	#N/A	#N/A	24.5676	1.15224e-20	NA	NA	NA	#N/A	#N/A
91	Bju_CS52_NR_15176	#N/A	#N/A	#N/A	22.6967	2.62996e-06	NP_001173400.1	NA	Os03g0317200	#N/A	#N/A
92	Bju_CS52_NR_14650	#N/A	#N/A	#N/A	21.6954	3.25777e-25	NA	NA	NA	#N/A	#N/A
93	Bju_CS52_NR_4608	#N/A	#N/A	#N/A	18.9139	2.64333e-05	NA	NA	NA	#N/A	#N/A
94	Bju_CS52_NR_11990	#N/A	#N/A	hypothetical protein ARALYDRAFT_917546 [Arabidopsis lyrata subsp. lyrata]	17.9404	8.89823e-07	NA	NA	NA	#N/A	#N/A
95	Bju_CS52_NR_18489	#N/A	#N/A	hypothetical protein ARALYDRAFT_480073 [Arabidopsis lyrata subsp. lyrata]	17.8668	8.99371e-16	NA	NA	NA	#N/A	#N/A
96	Bju_CS52_NR_10024	#N/A	#N/A	uncharacterized protein [Arabidopsis thaliana]	17.3967	9.81235e-08	NA	NA	NA	#N/A	#N/A
97	Bju_CS52_NR_16506	#N/A	#N/A	#N/A	16.6887	2.23222e-09	XP_003554747.1	NA	PREDICTED: putative glucose-6-phosphate 1-epimerase-like	#N/A	#N/A
98	Bju_CS52_NR_8581	#N/A	#N/A	hypothetical protein SORBIDRAFT_04g008040 [Sorghum bicolor]	16.5033	2.96465e-05	NA	NA	NA	#N/A	#N/A
99	Bju_CS52_NR_19658	#N/A	#N/A	#N/A	15.3536	7.11381e-10	NP_001172742.1	NA	Os01g0947400	#N/A	#N/A
100	Bju_CS52_R_23182	#N/A	#N/A	uncharacterized protein [Arabidopsis thaliana]	14.9581	8.24594e-15	NA	Bra023495	unknown protein	#N/A	#N/A
101	Bju_CS52_NR_17089	#N/A	#N/A	PREDICTED: uncharacterized protein LOC100808999 [Glycine max]	14.7751	1.51384e-09	NA	NA	NA	#N/A	#N/A
102	Bju_CS52_NR_20451	#N/A	#N/A	#N/A	14.7342	2.23599e-11	NA	NA	NA	#N/A	#N/A
103	Bju_CS52_NR_22982	#N/A	#N/A	#N/A	12.9437	7.67236e-17	NA	NA	NA	#N/A	#N/A
104	Bju_CS52_NR_18698	#N/A	#N/A	#N/A	12.5861	5.97779e-07	NA	NA	NA	#N/A	#N/A
105	Bju_CS52_NR_15795	#N/A	#N/A	PREDICTED: uncharacterized protein LOC100257995 [Vitis vinifera]	12.2384	6.04324e-08	NA	NA	NA	#N/A	#N/A
106	Bju_CS52_R_10504	#N/A	#N/A	#N/A	11.9294	5.84488e-07	NP_189673.2	Bra018174	unknown protein	GO:0003674 ; GO:0005634 ; GO:0008150	#N/A
107	Bju_CS52_NR_22097	#N/A	#N/A	#N/A	11.1069	1.75955e-19	NA	NA	NA	#N/A	#N/A
108	Bju_CS52_NR_15712	#N/A	#N/A	hypothetical protein PRUPE_ppa000647mg [Prunus persica]	11.0611	9.1352e-13	NA	NA	NA	#N/A	#N/A
109	Bju_CS52_NR_8712	AT4G21192	Cytochrome c oxidase biogenesis protein Cmc1-like; FUNCTIONS IN: molecular_function unknown; INVOLVED IN: biological_process unknown; LOCATED IN: cellular_component unknown; CONTAINS InterPro DOMAIN/s: Cytochrome c oxidase biogenesis protein Cmc1-like (InterPro:IPR013892); Has 168 Blast hits to 168 proteins in 78 species: Archae - 0; Bacteria - 0; Metazoa - 95; Fungi - 41; Plants - 26; Viruses - …	#N/A	10.7086	4.80188e-06	NA	NA	NA	GO:0003674 ; GO:0008150 ; GO:0009507	#N/A
110	Bju_CS52_NR_10091	#N/A	#N/A	#N/A	10.497	7.5994e-07	NA	NA	NA	#N/A	#N/A
111	Bju_CS52_NR_7827	#N/A	#N/A	#N/A	10.1325	3.80958e-07	NA	NA	NA	#N/A	#N/A
112	Bju_CS52_R_13776	#N/A	#N/A	#N/A	10.0132	5.67325e-07	NA	Bra008239	zinc ion binding	#N/A	#N/A
113	Bju_CS52_NR_15054	#N/A	#N/A	#N/A	10.0028	2.4248e-18	NA	NA	NA	#N/A	#N/A
114	Bju_CS52_NR_18112	#N/A	#N/A	hypothetical protein VITISV_040393 [Vitis vinifera]	9.89613	4.74541e-06	NA	NA	NA	#N/A	#N/A
115	Bju_CS52_NR_13318	#N/A	#N/A	#N/A	9.52951	2.72164e-06	NA	NA	NA	#N/A	#N/A
116	Bju_CS52_NR_10215	#N/A	#N/A	PREDICTED: endochitinase PR4 [Vitis vinifera]	9.52649	1.98304e-05	NA	NA	NA	#N/A	#N/A
117	Bju_CS52_NR_8111	#N/A	#N/A	PREDICTED: uncharacterized protein LOC101229705 isoform 2 [Cucumis sativus]	9.51876	0.000634286	NA	NA	NA	#N/A	#N/A
118	Bju_CS52_NR_10252	#N/A	#N/A	#N/A	9.2615	2.32768e-07	NA	NA	NA	#N/A	#N/A
119	Bju_CS52_NR_10886	#N/A	#N/A	GH21768 [Drosophila grimshawi]	8.50331	4.23294e-06	NA	NA	NA	#N/A	#N/A
120	Bju_CS52_NR_17410	#N/A	#N/A	predicted protein [Micromonas pusilla CCMP1545]	8.43709	0.000397362	NA	NA	NA	#N/A	#N/A
121	Bju_CS52_NR_17217	#N/A	#N/A	PREDICTED: uncharacterized protein LOC100788718 isoformX1 [Glycine max]	8.38997	3.04389e-08	NA	NA	NA	#N/A	#N/A
122	Bju_CS52_NR_6162	#N/A	#N/A	#N/A	8.19266	0.000844856	NA	NA	NA	#N/A	#N/A
123	Bju_CS52_NR_19397	#N/A	#N/A	hypothetical protein [Monosiga brevicollis MX1]	7.11535	5.02979e-06	NA	NA	NA	#N/A	#N/A
124	Bju_CS52_R_20165	#N/A	#N/A	#N/A	7.00927	3.19098e-05	NP_181391.4	Bra000070	unknown protein	GO:0003674 ; GO:0008150	#N/A
125	Bju_CS52_NR_12163	#N/A	#N/A	#N/A	6.90728	4.17553e-06	NP_181153.1	NA	F-box protein	GO:0008150	#N/A
126	Bju_CS52_R_5430	AT3G26540	Tetratricopeptide repeat (TPR)-like superfamily protein; CONTAINS InterPro DOMAIN/s: Pentatricopeptide repeat (InterPro:IPR002885); BEST Arabidopsis thaliana protein match is: Tetratricopeptide repeat (TPR)-like superfamily protein (TAIR:AT4G21300.1); Has 45842 Blast hits to 12891 proteins in 208 species: Archae - 0; Bacteria - 0; Metazoa - 81; Fungi - 71; Plants - 45205; Viruses - 0; Other Eukar…	hypothetical protein [Zea mays]	6.74094	0.000593034	NA	Bra034241	Tetratricopeptide repeat (TPR)-like superfamily protein	GO:0005739 ; GO:0008150	#N/A
127	Bju_CS52_NR_20512	#N/A	#N/A	#N/A	6.70887	3.4705e-12	NP_173051.1	NA	cyclic nucleotide gated channel 7	GO:0005216 ; GO:0005516 ; GO:0005886 ; GO:0009860 ; GO:0030551 ; GO:0046686 ; GO:0090406	ko04626_Plant-pathogen interaction_KEGG ; ath04626_Plant-pathogen interaction_KEGG ; 6253680_Neuronal System_REACTOME ; 6254296_Potassium Channels_REACTOME ; 6254295_HCN channels_REACTOME
128	Bju_CS52_NR_9924	#N/A	#N/A	#N/A	6.46358	0.00033943	NA	NA	NA	#N/A	#N/A
129	Bju_CS52_NR_10934	#N/A	#N/A	#N/A	6.37881	0.00174083	NA	NA	NA	#N/A	#N/A
130	Bju_CS52_R_4394	#N/A	#N/A	#N/A	6.34827	0.00103923	NP_001132851.1	Bra025714	alpha/beta-Hydrolases superfamily protein	#N/A	#N/A
131	Bju_CS52_NR_21714	#N/A	#N/A	#N/A	6.30464	2.03483e-05	NA	NA	NA	#N/A	#N/A
132	Bju_CS52_NR_10307	#N/A	#N/A	#N/A	6.08993	0.00093366	NA	NA	NA	#N/A	#N/A
133	Bju_CS52_R_18840	AT2G38570	CONTAINS InterPro DOMAIN/s: PRC-barrel-like (InterPro:IPR011033); Has 300 Blast hits to 300 proteins in 81 species: Archae - 0; Bacteria - 135; Metazoa - 0; Fungi - 0; Plants - 37; Viruses - 0; Other Eukaryotes - 128 (source: NCBI BLink).	#N/A	6.03362	0.000277529	NP_181391.4	Bra000070	unknown protein	GO:0003674 ; GO:0008150	#N/A
134	Bju_CS52_NR_1840	#N/A	#N/A	#N/A	5.56291	0.00410694	NA	NA	NA	#N/A	#N/A
135	Bju_CS52_NR_17865	#N/A	#N/A	plenty-of-prolines-101 [Mus musculus]	5.43576	2.03938e-06	NA	NA	NA	#N/A	#N/A
136	Bju_CS52_R_19210	#N/A	#N/A	unknown [Lotus japonicus]	5.4112	5.34854e-07	NA	Bra025807	unknown protein	#N/A	#N/A
137	Bju_CS52_NR_11289	#N/A	#N/A	#N/A	5.39721	0.000110289	NA	NA	NA	#N/A	#N/A
138	Bju_CS52_NR_18927	#N/A	#N/A	RuBisCO large subunit-binding protein subunit beta, chloroplastic [Triticum urartu]	5.39306	2.73479e-11	NA	NA	NA	#N/A	#N/A
139	Bju_CS52_NR_16696	#N/A	#N/A	#N/A	5.3543	0.000111865	NA	NA	NA	#N/A	#N/A
140	Bju_CS52_NR_17184	#N/A	#N/A	#N/A	5.31567	0.00373901	NA	NA	NA	#N/A	#N/A
141	Bju_CS52_R_18591	AT5G58200	Calcineurin-like metallo-phosphoesterase superfamily protein; FUNCTIONS IN: hydrolase activity; INVOLVED IN: biological_process unknown; LOCATED IN: cellular_component unknown; EXPRESSED IN: 23 plant structures; EXPRESSED DURING: 14 growth stages; CONTAINS InterPro DOMAIN/s: Metallophosphoesterase (InterPro:IPR004843).	#N/A	5.2278	2.05445e-07	NP_001242765.1	Bra020381	Calcineurin-like metallo-phosphoesterase superfamily protein	GO:0005737	#N/A
142	Bju_CS52_NR_19049	#N/A	#N/A	#N/A	5.14109	2.55819e-07	NA	NA	FSD1	#N/A	#N/A
143	Bju_CS52_NR_12246	#N/A	#N/A	#N/A	5.13024	0.000444199	NA	NA	NA	#N/A	#N/A
144	Bju_CS52_NR_22116	#N/A	#N/A	#N/A	5.11155	2.61178e-10	NA	NA	NA	#N/A	#N/A
145	Bju_CS52_NR_17084	#N/A	#N/A	#N/A	4.99236	0.000453847	NA	NA	NA	#N/A	#N/A
146	Bju_CS52_NR_17210	#N/A	#N/A	#N/A	4.97111	0.000269022	NA	NA	NA	#N/A	#N/A
147	Bju_CS52_NR_13960	#N/A	#N/A	#N/A	4.93076	0.00035799	NA	NA	NA	#N/A	#N/A
148	Bju_CS52_NR_9761	#N/A	#N/A	peptide chain release factor 1 [Clostridium thermocellum ATCC 27405]	4.91879	0.00561587	NA	NA	NA	#N/A	#N/A
149	Bju_CS52_NR_19864	#N/A	#N/A	#N/A	4.85676	1.48093e-09	NA	NA	NA	#N/A	#N/A
150	Bju_CS52_NR_2461	#N/A	#N/A	PREDICTED: beta-(1,2)-xylosyltransferase-like [Fragaria vesca subsp. vesca]	4.80167	0.00672822	NA	NA	NA	#N/A	#N/A
151	Bju_CS52_NR_18186	#N/A	#N/A	hypothetical protein PRUPE_ppa000647mg [Prunus persica]	4.7947	4.43738e-05	NA	NA	NA	#N/A	#N/A
152	Bju_CS52_NR_327	#N/A	#N/A	#N/A	4.77999	0.00211097	NA	NA	NA	#N/A	#N/A
153	Bju_CS52_NR_20688	#N/A	#N/A	#N/A	4.75405	6.62316e-10	NA	NA	NA	#N/A	#N/A
154	Bju_CS52_NR_8127	#N/A	#N/A	#N/A	4.75376	0.00440894	NA	NA	NA	#N/A	#N/A
155	Bju_CS52_NR_20528	#N/A	#N/A	#N/A	4.68744	0.000214265	NA	NA	NA	#N/A	#N/A
156	Bju_CS52_NR_17427	#N/A	#N/A	PREDICTED: uridine nucleosidase 1-like [Glycine max]	4.68052	0.00200271	NA	NA	NA	#N/A	#N/A
157	Bju_CS52_NR_19293	#N/A	#N/A	hypothetical protein [Monosiga brevicollis MX1]	4.66667	0.000120456	NA	NA	NA	#N/A	#N/A
158	Bju_CS52_NR_6576	#N/A	#N/A	Os02g0605900 [Oryza sativa Japonica Group]	4.58384	0.00385204	NA	NA	NA	#N/A	#N/A
159	Bju_CS52_NR_22616	#N/A	#N/A	putative transposon protein [Arabidopsis thaliana]	4.56643	3.56868e-07	NA	NA	NA	#N/A	#N/A
160	Bju_CS52_NR_12136	#N/A	#N/A	hypothetical protein ARALYDRAFT_487132 [Arabidopsis lyrata subsp. lyrata]	4.53483	0.000119474	NA	NA	NA	#N/A	#N/A
161	Bju_CS52_NR_17833	#N/A	#N/A	expressed protein [Arabidopsis lyrata subsp. lyrata]	4.47347	8.21495e-09	NA	NA	NA	#N/A	#N/A
162	Bju_CS52_R_19181	#N/A	#N/A	predicted protein [Populus trichocarpa]	4.45033	3.13058e-06	NA	Bra039499	phosphatidylinositol-speciwc phospholipase C8	#N/A	#N/A
163	Bju_CS52_NR_21664	#N/A	#N/A	#N/A	4.43841	1.86495e-07	NP_001030858.1	NA	glycoside hydrolase family 2 protein	GO:0004553 ; GO:0005829 ; GO:0009507	6253653_Metabolism_REACTOME ; 6253656_Disease_REACTOME ; 6253654_Myoclonic epilepsy of Lafora_REACTOME ; 6253655_Glycogen storage diseases_REACTOME ; 6253652_Metabolism of carbohydrates_REACTOME ; ko00052_Galactose metabolism_KEGG ; ath00052_Galactose metabolism_KEGG ; 6254009_MPS IX - Natowicz syndrome_REACTOME ; 6254015_MPS VII - Sly syndrome_REACTOME ; 6254012_MPS VI - Maroteaux-Lamy syndrome_…
164	Bju_CS52_NR_19064	#N/A	#N/A	hypothetical protein 26.t00082 [Brassica oleracea]	4.36792	0.000664876	NA	NA	NA	#N/A	#N/A
165	Bju_CS52_NR_11757	#N/A	#N/A	putative non-LTR retroelement reverse transcriptase [Arabidopsis thaliana]	4.31547	0.0027074	NA	NA	NA	#N/A	#N/A
166	Bju_CS52_NR_16000	#N/A	#N/A	#N/A	4.24619	7.71627e-05	NA	NA	NA	#N/A	#N/A
167	Bju_CS52_NR_17505	#N/A	#N/A	#N/A	4.22781	0.00144582	NA	NA	NA	#N/A	#N/A
168	Bju_CS52_NR_19417	#N/A	#N/A	#N/A	4.15232	2.9814e-07	NP_567424.1	NA	uncharacterized protein	GO:0003674 ; GO:0005634 ; GO:0008150	#N/A
169	Bju_CS52_NR_12432	#N/A	#N/A	#N/A	4.14492	0.00127103	NA	NA	NA	#N/A	#N/A
170	Bju_CS52_NR_17994	#N/A	#N/A	hypothetical protein PRUPE_ppa000647mg [Prunus persica]	4.13635	1.90973e-05	NA	NA	NA	#N/A	#N/A
171	Bju_CS52_NR_11412	#N/A	#N/A	#N/A	4.12814	3.64199e-06	NP_850063.1	NA	uncharacterized protein	GO:0003674 ; GO:0008150	#N/A
172	Bju_CS52_NR_17820	#N/A	#N/A	#N/A	4.05148	0.00142574	XP_002890779.1	NA	hypothetical protein ARALYDRAFT_890392	#N/A	#N/A
173	Bju_CS52_NR_7899	#N/A	#N/A	#N/A	4	0.00274987	NA	NA	NA	#N/A	#N/A
174	Bju_CS52_NR_13826	#N/A	#N/A	#N/A	3.99079	0.00227016	NA	NA	NA	#N/A	#N/A
175	Bju_CS52_NR_20440	#N/A	#N/A	PREDICTED: uncharacterized protein LOC101258203 [Solanum lycopersicum]	3.94876	0.000132204	NA	NA	NA	#N/A	#N/A
176	Bju_CS52_NR_16212	#N/A	#N/A	PREDICTED: uncharacterized protein LOC100788718 isoformX1 [Glycine max]	3.87815	0.00547014	NA	NA	NA	#N/A	#N/A
177	Bju_CS52_NR_3244	AT3G19030	unknown protein; FUNCTIONS IN: molecular_function unknown; INVOLVED IN: pyridoxine biosynthetic process, homoserine biosynthetic process; LOCATED IN: endomembrane system; EXPRESSED IN: 19 plant structures; EXPRESSED DURING: 9 growth stages; BEST Arabidopsis thaliana protein match is: unknown protein (TAIR:AT1G49500.1); Has 22 Blast hits to 22 proteins in 2 species: Archae - 0; Bacteria - 0; Metaz…	uncharacterized protein [Arabidopsis thaliana]	3.85125	0.00233767	NA	NA	NA	GO:0003674 ; GO:0006612 ; GO:0009963 ; GO:0010363	#N/A
178	Bju_CS52_NR_10991	AT4G01390	TRAF-like family protein; CONTAINS InterPro DOMAIN/s: TRAF-like (InterPro:IPR008974), MATH (InterPro:IPR002083); BEST Arabidopsis thaliana protein match is: TRAF-like family protein (TAIR:AT4G00780.1); Has 30201 Blast hits to 17322 proteins in 780 species: Archae - 12; Bacteria - 1396; Metazoa - 17338; Fungi - 3422; Plants - 5037; Viruses - 0; Other Eukaryotes - 2996 (source: NCBI BLink).	#N/A	3.83977	0.000735816	NA	NA	NA	GO:0003674 ; GO:0005576 ; GO:0005634 ; GO:0005737 ; GO:0008150	#N/A
179	Bju_CS52_NR_11746	#N/A	#N/A	#N/A	3.82148	0.0183457	NA	NA	NA	#N/A	#N/A
180	Bju_CS52_NR_7779	#N/A	#N/A	predicted protein [Arabidopsis lyrata subsp. lyrata]	3.81457	0.00621266	NA	NA	NA	#N/A	#N/A
181	Bju_CS52_R_13701	AT3G26540	Tetratricopeptide repeat (TPR)-like superfamily protein; CONTAINS InterPro DOMAIN/s: Pentatricopeptide repeat (InterPro:IPR002885); BEST Arabidopsis thaliana protein match is: Tetratricopeptide repeat (TPR)-like superfamily protein (TAIR:AT4G21300.1); Has 45842 Blast hits to 12891 proteins in 208 species: Archae - 0; Bacteria - 0; Metazoa - 81; Fungi - 71; Plants - 45205; Viruses - 0; Other Eukar…	#N/A	3.78278	0.00483427	NP_001052029.1	Bra034241	Tetratricopeptide repeat (TPR)-like superfamily protein	GO:0005739 ; GO:0008150	#N/A
182	Bju_CS52_NR_11001	#N/A	#N/A	predicted protein [Arabidopsis lyrata subsp. lyrata]	3.75497	0.0183791	NA	NA	NA	#N/A	#N/A
183	Bju_CS52_NR_12061	#N/A	#N/A	#N/A	3.7335	1.10902e-07	NA	NA	NA	#N/A	#N/A
184	Bju_CS52_NR_8315	#N/A	#N/A	#N/A	3.72344	0.000133478	NA	NA	NA	#N/A	#N/A
185	Bju_CS52_NR_12929	#N/A	#N/A	#N/A	3.70861	0.00718555	NP_683521.1	NA	uncharacterized protein	GO:0003674 ; GO:0005575 ; GO:0008150	#N/A
186	Bju_CS52_NR_8327	#N/A	#N/A	hypothetical protein ARALYDRAFT_890566 [Arabidopsis lyrata subsp. lyrata]	3.69665	0.000758076	NA	NA	NA	#N/A	#N/A
187	Bju_CS52_NR_19314	#N/A	#N/A	#N/A	3.64059	8.5586e-07	NA	NA	NA	#N/A	#N/A
188	Bju_CS52_NR_12512	#N/A	#N/A	#N/A	3.59735	0.013938	NA	NA	NA	#N/A	#N/A
189	Bju_CS52_NR_19388	#N/A	#N/A	unnamed protein product [Vitis vinifera]	3.59563	0.000210221	NA	NA	NA	#N/A	#N/A
190	Bju_CS52_NR_10731	#N/A	#N/A	uncharacterized protein [Arabidopsis thaliana]	3.58499	0.0184469	NA	NA	NA	#N/A	#N/A
191	Bju_CS52_R_9819	AT5G18980	ARM repeat superfamily protein; FUNCTIONS IN: binding; INVOLVED IN: biological_process unknown; LOCATED IN: cellular_component unknown; CONTAINS InterPro DOMAIN/s: Armadillo-like helical (InterPro:IPR011989), Armadillo (InterPro:IPR000225), Armadillo-type fold (InterPro:IPR016024); BEST Arabidopsis thaliana protein match is: ARM repeat superfamily protein (TAIR:AT3G06210.1); Has 1807 Blast hits t…	#N/A	3.55662	0.00329263	NP_001050161.1	Bra020768	ARM repeat superfamily protein	GO:0005575 ; GO:0008150	#N/A
192	Bju_CS52_NR_14261	#N/A	#N/A	#N/A	3.51782	0.000172837	NA	NA	NA	#N/A	#N/A
193	Bju_CS52_NR_17716	#N/A	#N/A	#N/A	3.51475	0.00694298	NA	NA	NA	#N/A	#N/A
194	Bju_CS52_NR_17134	#N/A	#N/A	hypothetical protein ARALYDRAFT_917748 [Arabidopsis lyrata subsp. lyrata]	3.46779	1.64825e-05	NA	NA	NA	#N/A	#N/A
195	Bju_CS52_R_6843	AT1G01360	Encodes RCAR1 (regulatory components of ABA receptor). Interacts with and regulates the type 2C protein phosphatases (PP2Cs) ABI1 and ABI2. Functions as abscisic acid sensor.	#N/A	3.40319	0.0152042	NP_563626.1	Bra000938	PYR1-like 7	GO:0004872 ; GO:0005515 ; GO:0005634 ; GO:0009738 ; GO:0010427	ko04075_Plant hormone signal transduction_KEGG ; ath04075_Plant hormone signal transduction_KEGG
196	Bju_CS52_NR_17034	#N/A	#N/A	hypothetical protein; 26681-25150 [Arabidopsis thaliana]	3.39338	0.0109187	NA	NA	NA	#N/A	#N/A
197	Bju_CS52_NR_11329	#N/A	#N/A	RING/U-box domain and ARM repeat-containing protein [Arabidopsis thaliana]	3.37047	0.0162338	NA	NA	NA	#N/A	#N/A
198	Bju_CS52_NR_18327	#N/A	#N/A	#N/A	3.33775	0.00268965	NP_200190.1	NA	uncharacterized protein	GO:0003674 ; GO:0005575 ; GO:0008150	#N/A
199	Bju_CS52_NR_19268	#N/A	#N/A	80A08_24 [Brassica rapa subsp. pekinensis]	3.33775	0.0313756	NA	NA	NA	#N/A	#N/A
200	Bju_CS52_NR_4083	#N/A	#N/A	hypothetical protein ARALYDRAFT_917496 [Arabidopsis lyrata subsp. lyrata]	3.33775	0.00178285	NA	NA	NA	#N/A	#N/A
201	Bju_CS52_NR_12074	#N/A	#N/A	#N/A	3.33775	0.0106364	NA	NA	NA	#N/A	#N/A
202	Bju_CS52_NR_19404	#N/A	#N/A	hypothetical protein VITISV_040393 [Vitis vinifera]	3.32114	0.00486406	NA	NA	NA	#N/A	#N/A
203	Bju_CS52_NR_16141	#N/A	#N/A	#N/A	3.31823	0.00661068	NA	NA	NA	#N/A	#N/A
204	Bju_CS52_R_9730	#N/A	#N/A	hypothetical protein [Arabidopsis thaliana]	3.28348	0.0131116	NA	Bra034403	Domain of unknown function (DUF1985)	#N/A	#N/A
205	Bju_CS52_NR_4774	#N/A	#N/A	#N/A	3.28348	0.0131116	NA	NA	NA	#N/A	#N/A
206	Bju_CS52_NR_16442	#N/A	#N/A	PREDICTED: phosphoinositide phospholipase C 2 [Vitis vinifera]	3.28281	0.000542344	NA	NA	NA	#N/A	#N/A
207	Bju_CS52_R_10118	AT1G14170	RNA-binding KH domain-containing protein; FUNCTIONS IN: RNA binding, nucleic acid binding; INVOLVED IN: biological_process unknown; LOCATED IN: cellular_component unknown; CONTAINS InterPro DOMAIN/s: K Homology, type 1, subgroup (InterPro:IPR018111), K Homology (InterPro:IPR004087), K Homology, type 1 (InterPro:IPR004088); BEST Arabidopsis thaliana protein match is: RNA-binding KH domain-containi…	#N/A	3.26597	0.0243733	NP_001169297.1	Bra006294	RNA-binding KH domain-containing protein	GO:0003676 ; GO:0005634 ; GO:0009737	#N/A
208	Bju_CS52_NR_12582	#N/A	#N/A	#N/A	3.25828	0.00125889	NA	NA	NA	#N/A	#N/A
209	Bju_CS52_NR_17536	#N/A	#N/A	predicted protein [Physcomitrella patens]	3.25217	0.00611313	NA	NA	NA	#N/A	#N/A
210	Bju_CS52_NR_2145	#N/A	#N/A	#N/A	3.2366	0.0225933	NA	NA	NA	#N/A	#N/A
211	Bju_CS52_NR_12539	#N/A	#N/A	#N/A	3.23381	2.17415e-06	XP_002321854.1	NA	predicted protein	#N/A	#N/A
212	Bju_CS52_R_9872	AT1G08310	alpha/beta-Hydrolases superfamily protein; FUNCTIONS IN: catalytic activity; INVOLVED IN: biological_process unknown; EXPRESSED IN: 6 plant structures; EXPRESSED DURING: 4 anthesis; CONTAINS InterPro DOMAIN/s: Alpha/beta hydrolase fold-1 (InterPro:IPR000073); BEST Arabidopsis thaliana protein match is: alpha/beta-Hydrolases superfamily protein (TAIR:AT3G44510.2); Has 1176 Blast hits to 1175 prote…	#N/A	3.21854	0.0330983	NP_190037.2	Bra019434	alpha/beta-Hydrolases superfamily protein	GO:0003824 ; GO:0005634 ; GO:0008150 ; GO:0016036 ; GO:0019375 ; GO:0045892	#N/A
213	Bju_CS52_R_15396	AT1G20070	unknown protein; FUNCTIONS IN: molecular_function unknown; INVOLVED IN: biological_process unknown; LOCATED IN: chloroplast; EXPRESSED IN: 20 plant structures; EXPRESSED DURING: 11 growth stages; Has 26 Blast hits to 26 proteins in 9 species: Archae - 0; Bacteria - 0; Metazoa - 0; Fungi - 2; Plants - 24; Viruses - 0; Other Eukaryotes - 0 (source: NCBI BLink).	hypothetical protein ARALYDRAFT_889451 [Arabidopsis lyrata subsp. lyrata]	3.21413	0.00437861	NA	Bra016479	unknown protein	GO:0003674 ; GO:0005739 ; GO:0008150	#N/A
214	Bju_CS52_NR_17274	#N/A	#N/A	#N/A	3.2106	0.00030459	NA	NA	NA	#N/A	#N/A
215	Bju_CS52_NR_16924	#N/A	#N/A	hypothetical protein ARALYDRAFT_918447 [Arabidopsis lyrata subsp. lyrata]	3.1883	0.00678401	NA	NA	NA	#N/A	#N/A
216	Bju_CS52_NR_11315	#N/A	#N/A	predicted protein [Arabidopsis lyrata subsp. lyrata]	3.17881	0.0156568	NA	NA	NA	#N/A	#N/A
217	Bju_CS52_NR_8636	#N/A	#N/A	predicted protein [Physcomitrella patens]	3.11523	0.0158504	NA	NA	NA	#N/A	#N/A
218	Bju_CS52_NR_9448	#N/A	#N/A	#N/A	3.11523	0.0255217	NA	NA	NA	#N/A	#N/A
219	Bju_CS52_NR_13327	#N/A	#N/A	#N/A	3.08414	0.00186868	NA	NA	NA	#N/A	#N/A
220	Bju_CS52_NR_13576	#N/A	#N/A	#N/A	3.05063	0.0368065	NA	NA	NA	#N/A	#N/A
221	Bju_CS52_R_26881	AT3G49250	Similar to hinge-domain region of structural maintenance of chromosomes (SMC)proteins.Putative chromosome architecture protein that can potentialy link nucleic acids in facilitating an RNA1-mediated epigenetic modification involving secondary siRNA and spreading of DNA methylation.	PREDICTED: uncharacterized protein LOC100257134 [Vitis vinifera]	3.0472	3.46616e-05	NA	Bra017998	defective in meristem silencing 3	GO:0000278 ; GO:0000724 ; GO:0003674 ; GO:0005575 ; GO:0006261 ; GO:0006275 ; GO:0006306 ; GO:0006342 ; GO:0007267 ; GO:0009555 ; GO:0009616 ; GO:0010267 ; GO:0016444 ; GO:0016568 ; GO:0016569 ; GO:0031047 ; GO:0035196 ; GO:0051567 ; GO:0051726	#N/A
222	Bju_CS52_R_3161	AT1G14180	RING/U-box superfamily protein; FUNCTIONS IN: zinc ion binding; INVOLVED IN: biological_process unknown; EXPRESSED IN: 10 plant structures; EXPRESSED DURING: 6 growth stages; CONTAINS InterPro DOMAIN/s: Zinc finger, RING-type (InterPro:IPR001841); BEST Arabidopsis thaliana protein match is: RING/U-box superfamily protein (TAIR:AT5G18260.1); Has 165 Blast hits to 164 proteins in 18 species: Archae…	#N/A	3.04324	0.0312031	NP_563938.5	Bra019673	RING/U-box superfamily protein	GO:0000911 ; GO:0005576 ; GO:0005634 ; GO:0008150 ; GO:0042127 ; GO:0048451 ; GO:0048453	#N/A
223	Bju_CS52_R_15328	#N/A	#N/A	#N/A	3.03783	0.00332312	NA	Bra040848	Putative endonuclease or glycosyl hydrolase	#N/A	#N/A
224	Bju_CS52_NR_21941	#N/A	#N/A	#N/A	3.03642	0.000410886	NA	NA	NA	#N/A	#N/A
225	Bju_CS52_NR_8140	#N/A	#N/A	#N/A	3.03179	0.0234713	NA	NA	NA	#N/A	#N/A
226	Bju_CS52_NR_248	#N/A	#N/A	#N/A	3.01139	0.00875977	NA	NA	NA	#N/A	#N/A
227	Bju_CS52_R_2796	#N/A	#N/A	#N/A	2.99779	0.0306675	NA	Bra029916	unknown protein	#N/A	#N/A
228	Bju_CS52_NR_11344	#N/A	#N/A	#N/A	2.97446	0.00579227	NP_188673.1	NA	TRAF-like family protein	GO:0003674 ; GO:0005576 ; GO:0008150	#N/A
229	Bju_CS52_R_13623	AT2G31840	Thioredoxin superfamily protein; LOCATED IN: chloroplast; EXPRESSED IN: 21 plant structures; EXPRESSED DURING: 13 growth stages; CONTAINS InterPro DOMAIN/s: Thioredoxin-like fold (InterPro:IPR012336); BEST Arabidopsis thaliana protein match is: unknown protein (TAIR:AT4G28590.1); Has 792 Blast hits to 656 proteins in 115 species: Archae - 0; Bacteria - 18; Metazoa - 243; Fungi - 77; Plants - 88; …	#N/A	2.93317	0.00102732	NP_180743.1	Bra022868	Thioredoxin superfamily protein	GO:0006355 ; GO:0009507 ; GO:0009570 ; GO:0009658	#N/A
230	Bju_CS52_NR_14475	#N/A	#N/A	PREDICTED: PRA1 family protein F2-like [Vitis vinifera]	2.92053	0.0297211	NA	NA	NA	#N/A	#N/A
231	Bju_CS52_NR_5056	#N/A	#N/A	hypothetical protein ZEAMMB73_894845 [Zea mays]	2.88177	0.0167199	NA	NA	NA	#N/A	#N/A
232	Bju_CS52_NR_19331	#N/A	#N/A	Peptide chain release factor [Medicago truncatula]	2.86528	0.0133796	NA	NA	NA	#N/A	#N/A
233	Bju_CS52_NR_18914	#N/A	#N/A	hypothetical protein OsI_37795 [Oryza sativa Indica Group]	2.86473	0.00246516	NA	NA	NA	#N/A	#N/A
234	Bju_CS52_NR_13524	#N/A	#N/A	ESTs gb|T22141 and gb|H37217 come from this gene [Arabidopsis thaliana]	2.85226	0.0208246	NA	NA	NA	#N/A	#N/A
235	Bju_CS52_NR_9268	#N/A	#N/A	#N/A	2.84549	0.000612178	NA	NA	NA	#N/A	#N/A
236	Bju_CS52_NR_14456	#N/A	#N/A	cytokinin-independent 1 [Arabidopsis lyrata subsp. lyrata]	2.8118	0.0228827	NA	NA	NA	#N/A	#N/A
237	Bju_CS52_R_13674	#N/A	#N/A	#N/A	2.78146	0.0398844	NP_001173091.1	Bra032513	Ribonuclease H-like superfamily protein	#N/A	#N/A
238	Bju_CS52_R_14560	#N/A	#N/A	#N/A	2.78146	0.00651536	NA	Bra013574	Protein of unknown function, DUF584	#N/A	#N/A
239	Bju_CS52_NR_20153	#N/A	#N/A	#N/A	2.78146	0.00536463	NA	NA	NA	#N/A	#N/A
240	Bju_CS52_R_21783	AT1G14170	RNA-binding KH domain-containing protein; FUNCTIONS IN: RNA binding, nucleic acid binding; INVOLVED IN: biological_process unknown; LOCATED IN: cellular_component unknown; CONTAINS InterPro DOMAIN/s: K Homology, type 1, subgroup (InterPro:IPR018111), K Homology (InterPro:IPR004087), K Homology, type 1 (InterPro:IPR004088); BEST Arabidopsis thaliana protein match is: RNA-binding KH domain-containi…	#N/A	2.76719	0.00095319	NP_001050222.1	Bra024789	RNA-binding KH domain-containing protein	GO:0003676 ; GO:0005634 ; GO:0009737	#N/A
241	Bju_CS52_NR_14931	#N/A	#N/A	uncharacterized protein [Arabidopsis thaliana]	2.75727	0.0336311	NA	NA	NA	#N/A	#N/A
242	Bju_CS52_NR_11612	#N/A	#N/A	#N/A	2.75727	0.0336311	NA	NA	NA	#N/A	#N/A
243	Bju_CS52_NR_20706	#N/A	#N/A	#N/A	2.7541	0.00302902	NP_173990.2	NA	transcriptional factor B3 family protein	GO:0003677 ; GO:0003700 ; GO:0005634 ; GO:0006355 ; GO:0009507	#N/A
244	Bju_CS52_NR_19264	#N/A	#N/A	#N/A	2.74392	0.00411953	NA	NA	NA	#N/A	#N/A
245	Bju_CS52_NR_15443	#N/A	#N/A	#N/A	2.72583	0.0448442	XP_002438675.1	NA	hypothetical protein SORBIDRAFT_10g024140	#N/A	#N/A
246	Bju_CS52_NR_18657	#N/A	#N/A	hypothetical protein ARALYDRAFT_494517 [Arabidopsis lyrata subsp. lyrata]	2.71878	0.00608834	NA	NA	NA	#N/A	#N/A
247	Bju_CS52_NR_15096	#N/A	#N/A	#N/A	2.71723	0.000126122	NA	NA	NA	#N/A	#N/A
248	Bju_CS52_R_16649	#N/A	#N/A	PREDICTED: uncharacterized protein LOC100805520 [Glycine max]	2.71246	0.00147213	NA	Bra000054	C2H2-like zinc finger protein	#N/A	#N/A
249	Bju_CS52_NR_14550	#N/A	#N/A	SWIB complex BAF60b domain-containing protein [Arabidopsis thaliana]	2.6966	0.0272697	NA	NA	NA	#N/A	#N/A
250	Bju_CS52_NR_9233	#N/A	#N/A	unnamed protein product [Vitis vinifera]	2.69245	0.0344228	NA	NA	NA	#N/A	#N/A
251	Bju_CS52_NR_10245	#N/A	#N/A	unknown protein [Brassica rapa subsp. pekinensis]	2.68992	0.00538806	NA	NA	NA	#N/A	#N/A
252	Bju_CS52_NR_20321	#N/A	#N/A	#N/A	2.68443	0.00457372	NA	NA	NA	#N/A	#N/A
253	Bju_CS52_NR_20006	#N/A	#N/A	PREDICTED: lysine-specific demethylase 8-like [Glycine max]	2.68056	5.60636e-05	NA	NA	NA	#N/A	#N/A
254	Bju_CS52_NR_12078	#N/A	#N/A	#N/A	2.67844	0.0187795	NA	NA	NA	#N/A	#N/A
255	Bju_CS52_R_22436	AT3G48410	alpha/beta-Hydrolases superfamily protein; CONTAINS InterPro DOMAIN/s: Alpha/beta hydrolase fold-1 (InterPro:IPR000073); BEST Arabidopsis thaliana protein match is: alpha/beta-Hydrolases superfamily protein (TAIR:AT2G36290.1); Has 1039 Blast hits to 1035 proteins in 267 species: Archae - 10; Bacteria - 561; Metazoa - 10; Fungi - 51; Plants - 319; Viruses - 0; Other Eukaryotes - 88 (source: NCBI B…	#N/A	2.6641	0.000644755	NP_190412.1	Bra019541	alpha/beta-Hydrolases superfamily protein	GO:0005634 ; GO:0005783 ; GO:0008150 ; GO:0016787	#N/A
256	Bju_CS52_NR_4971	#N/A	#N/A	#N/A	2.66052	0.0416455	NA	NA	NA	#N/A	#N/A
257	Bju_CS52_NR_14559	#N/A	#N/A	putative Athila retroelement ORF1 protein [Arabidopsis thaliana]	2.65784	0.0335533	NA	NA	NA	#N/A	#N/A
258	Bju_CS52_NR_21515	#N/A	#N/A	Peptide chain release factor [Medicago truncatula]	2.6564	0.00912884	NA	NA	NA	#N/A	#N/A
259	Bju_CS52_NR_19869	#N/A	#N/A	#N/A	2.63948	7.4633e-05	NA	NA	NA	#N/A	#N/A
260	Bju_CS52_NR_20383	#N/A	#N/A	unknown protein [Arabidopsis thaliana]	2.63682	0.015287	NA	NA	NA	#N/A	#N/A
261	Bju_CS52_NR_17091	#N/A	#N/A	#N/A	2.63093	0.019955	NA	NA	NA	#N/A	#N/A
262	Bju_CS52_NR_11827	#N/A	#N/A	#N/A	2.63093	0.019955	NA	NA	NA	#N/A	#N/A
263	Bju_CS52_NR_17332	#N/A	#N/A	#N/A	2.62845	0.000206779	NA	NA	NA	#N/A	#N/A
264	Bju_CS52_NR_3925	#N/A	#N/A	ATP-sulfurylase [Camellia sinensis]	2.62763	0.000299991	NA	NA	NA	#N/A	#N/A
265	Bju_CS52_R_17480	AT5G50780	Histidine kinase-, DNA gyrase B-, and HSP90-like ATPase family protein; FUNCTIONS IN: ATP binding; INVOLVED IN: biological_process unknown; LOCATED IN: cellular_component unknown; EXPRESSED IN: 20 plant structures; EXPRESSED DURING: 12 growth stages; CONTAINS InterPro DOMAIN/s: ATPase-like, ATP-binding domain (InterPro:IPR003594); BEST Arabidopsis thaliana protein match is: Histidine kinase-, DNA…	#N/A	2.62642	0.0309041	NP_194227.2	Bra019199	Histidine kinase-, DNA gyrase B-, and HSP90-like ATPase family protein	GO:0005524 ; GO:0005634 ; GO:0008150	#N/A
266	Bju_CS52_NR_12923	#N/A	#N/A	#N/A	2.6235	0.0217503	XP_003530095.1	NA	PREDICTED: uncharacterized protein LOC100803351	#N/A	#N/A
267	Bju_CS52_NR_18508	#N/A	#N/A	hypothetical protein MYCTH_2299350 [Myceliophthora thermophila ATCC 42464]	2.61209	0.000155356	NA	NA	NA	#N/A	#N/A
268	Bju_CS52_NR_16695	#N/A	#N/A	#N/A	2.59949	0.0152836	NA	NA	NA	#N/A	#N/A
269	Bju_CS52_NR_18751	#N/A	#N/A	hypothetical protein ZEAMMB73_164568, partial [Zea mays]	2.59603	0.03196	NA	NA	NA	#N/A	#N/A
270	Bju_CS52_NR_14383	#N/A	#N/A	Very similar to zinc finger protein [Arabidopsis thaliana]	2.59181	0.00620004	NA	NA	NA	#N/A	#N/A
271	Bju_CS52_NR_4028	#N/A	#N/A	Ribosomal family S4e containing protein [Tetrahymena thermophila]	2.59133	0.0244755	NA	NA	NA	#N/A	#N/A
272	Bju_CS52_NR_7727	#N/A	#N/A	#N/A	2.58025	0.00999697	NA	NA	NA	#N/A	#N/A
273	Bju_CS52_NR_12251	#N/A	#N/A	uncharacterized protein [Arabidopsis thaliana]	2.57837	0.0333583	NA	NA	NA	#N/A	#N/A
274	Bju_CS52_NR_13478	#N/A	#N/A	#N/A	2.57363	0.00261342	NA	NA	NA	#N/A	#N/A
275	Bju_CS52_NR_14925	#N/A	#N/A	#N/A	2.57345	0.0146811	NA	NA	NA	#N/A	#N/A
276	Bju_CS52_R_13049	AT5G40800	unknown protein; BEST Arabidopsis thaliana protein match is: unknown protein (TAIR:AT3G27250.1); Has 1807 Blast hits to 1807 proteins in 277 species: Archae - 0; Bacteria - 0; Metazoa - 736; Fungi - 347; Plants - 385; Viruses - 0; Other Eukaryotes - 339 (source: NCBI BLink).	#N/A	2.56841	0.0205684	NP_189361.1	Bra025545	unknown protein	GO:0003674 ; GO:0005575 ; GO:0008150	#N/A
277	Bju_CS52_NR_14014	#N/A	#N/A	#N/A	2.55992	0.00140145	NA	NA	NA	#N/A	#N/A
278	Bju_CS52_NR_21028	#N/A	#N/A	Peptide chain release factor [Medicago truncatula]	2.55618	0.0142285	NA	NA	NA	#N/A	#N/A
279	Bju_CS52_R_11569	#N/A	#N/A	conserved hypothetical protein [Ricinus communis]	2.55535	0.00913138	NA	Bra002975	unknown protein	#N/A	#N/A
280	Bju_CS52_NR_21804	#N/A	#N/A	#N/A	2.55424	0.000261739	NA	NA	NA	#N/A	#N/A
281	Bju_CS52_NR_10756	#N/A	#N/A	#N/A	2.54305	0.0105332	NA	NA	NA	#N/A	#N/A
282	Bju_CS52_NR_20344	#N/A	#N/A	#N/A	2.54127	0.000146844	NA	NA	NA	#N/A	#N/A
283	Bju_CS52_NR_12818	#N/A	#N/A	PREDICTED: uncharacterized protein LOC100805520 [Glycine max]	2.54067	0.034008	NA	NA	NA	#N/A	#N/A
284	Bju_CS52_NR_60	#N/A	#N/A	#N/A	2.53523	0.0384636	NA	NA	NA	#N/A	#N/A
285	Bju_CS52_NR_14074	#N/A	#N/A	#N/A	2.5286	0.0252015	NA	NA	NA	#N/A	#N/A
286	Bju_CS52_R_13892	#N/A	#N/A	#N/A	2.50483	0.00800331	NA	Bra000054	C2H2-like zinc finger protein	#N/A	#N/A
287	Bju_CS52_NR_13503	#N/A	#N/A	#N/A	2.50109	0.0160981	NP_196568.2	NA	ENTH/VHS family protein	GO:0003674 ; GO:0005576 ; GO:0008150	#N/A
288	Bju_CS52_R_2334	AT3G10525	Encodes LGO (loss of giant cells from organs) required for endoreduplication in sepal giant cell formation. Giant cells in both leaves and sepals are absent in lgo mutants. LGO is a member of a plant specific cell cycle inhibitor family SIAMESE and was originally named as SMR1(SIAMESE RELATED 1).	#N/A	2.49182	0.0174885	NP_566377.1	Bra034123	LOSS OF GIANT CELLS FROM ORGANS	GO:0005515 ; GO:0005634 ; GO:0032877 ; GO:0090393	#N/A
289	Bju_CS52_NR_10705	#N/A	#N/A	#N/A	2.49007	0.021925	NA	NA	NA	#N/A	#N/A
290	Bju_CS52_NR_21222	#N/A	#N/A	hypothetical protein [Arabidopsis thaliana]	2.47046	0.00163418	NA	NA	NA	#N/A	#N/A
291	Bju_CS52_NR_20374	#N/A	#N/A	#N/A	2.46765	0.0343643	NA	NA	NA	#N/A	#N/A
292	Bju_CS52_NR_21555	#N/A	#N/A	non-LTR retroelement reverse transcriptase-like [Arabidopsis thaliana]	2.46358	0.0055631	NA	NA	NA	#N/A	#N/A
293	Bju_CS52_R_9613	#N/A	#N/A	#N/A	2.4589	0.0199355	NA	Bra030904	Ribonuclease H-like superfamily protein	#N/A	#N/A
294	Bju_CS52_NR_6851	#N/A	#N/A	predicted protein [Arabidopsis lyrata subsp. lyrata]	2.43987	0.052149	NA	NA	NA	#N/A	#N/A
295	Bju_CS52_NR_14593	#N/A	#N/A	#N/A	2.43872	0.000496893	NA	NA	NA	#N/A	#N/A
296	Bju_CS52_NR_10620	#N/A	#N/A	#N/A	2.43854	0.0398669	NA	NA	NA	#N/A	#N/A
297	Bju_CS52_NR_21399	#N/A	#N/A	PREDICTED: probable plastidic glucose transporter 1-like [Vitis vinifera]	2.43729	0.00526668	NA	NA	NA	#N/A	#N/A
298	Bju_CS52_NR_1161	#N/A	#N/A	conserved hypothetical protein [Ricinus communis]	2.43565	0.0395693	NA	NA	NA	#N/A	#N/A
299	Bju_CS52_NR_20955	#N/A	#N/A	PREDICTED: choline transporter-like protein 2-like [Glycine max]	2.43482	0.00177202	NA	NA	NA	#N/A	#N/A
300	Bju_CS52_NR_6786	#N/A	#N/A	putative cysteine-rich receptor-like protein kinase 30 [Arabidopsis thaliana]	2.43446	0.0273472	NA	NA	NA	#N/A	#N/A
301	Bju_CS52_R_3264	AT5G11560	catalytics; FUNCTIONS IN: catalytic activity; LOCATED IN: endoplasmic reticulum, plasma membrane, vacuole; EXPRESSED IN: 25 plant structures; EXPRESSED DURING: 14 growth stages; CONTAINS InterPro DOMAIN/s: Protein of unknown function DUF1620 (InterPro:IPR011678), Quinonprotein alcohol dehydrogenase-like (InterPro:IPR011047); Has 475 Blast hits to 428 proteins in 206 species: Archae - 4; Bacteria …	hypothetical protein DICSQDRAFT_155168 [Dichomitus squalens LYAD-421 SS1]	2.43278	0.000394936	NA	Bra006106	catalytics	GO:0003824 ; GO:0005773 ; GO:0005774 ; GO:0005783 ; GO:0005794 ; GO:0005886 ; GO:0006888 ; GO:0009507	#N/A
302	Bju_CS52_NR_8992	#N/A	#N/A	#N/A	2.4304	0.0269281	NA	NA	NA	#N/A	#N/A
303	Bju_CS52_NR_7701	#N/A	#N/A	uncharacterized protein [Arabidopsis thaliana]	2.41759	0.00345473	NA	NA	NA	#N/A	#N/A
304	Bju_CS52_R_14132	#N/A	#N/A	#N/A	2.41374	0.0533518	NP_001052797.1	Bra037400	SET domain-containing protein	#N/A	#N/A
305	Bju_CS52_NR_13920	#N/A	#N/A	#N/A	2.40239	0.0256818	NA	NA	NA	#N/A	#N/A
306	Bju_CS52_NR_17320	#N/A	#N/A	unknown protein [Arabidopsis thaliana]	2.39564	0.0228984	NA	NA	NA	#N/A	#N/A
307	Bju_CS52_NR_17503	#N/A	#N/A	#N/A	2.37551	0.0285899	NA	NA	NA	#N/A	#N/A
308	Bju_CS52_NR_20897	#N/A	#N/A	#N/A	2.37351	0.000456354	NA	NA	NA	#N/A	#N/A
309	Bju_CS52_NR_19708	#N/A	#N/A	unknown protein [Arabidopsis thaliana]	2.36872	0.0366351	NA	NA	NA	#N/A	#N/A
310	Bju_CS52_NR_21367	#N/A	#N/A	#N/A	2.3539	0.000442026	NA	NA	NA	#N/A	#N/A
311	Bju_CS52_NR_19805	#N/A	#N/A	#N/A	2.34016	0.000635947	NA	NA	NA	#N/A	#N/A
312	Bju_CS52_NR_2030	#N/A	#N/A	#N/A	2.33486	0.0532705	NA	NA	NA	#N/A	#N/A
313	Bju_CS52_R_14407	#N/A	#N/A	#N/A	2.32669	0.00823004	NA	Bra036209	unknown protein	#N/A	#N/A
314	Bju_CS52_NR_14974	#N/A	#N/A	#N/A	2.32298	0.00060726	NA	NA	NA	#N/A	#N/A
315	Bju_CS52_NR_6071	AT2G43340	Protein of unknown function (DUF1685); CONTAINS InterPro DOMAIN/s: Protein of unknown function DUF1685 (InterPro:IPR012881); BEST Arabidopsis thaliana protein match is: Protein of unknown function (DUF1685) (TAIR:AT2G31560.2); Has 272 Blast hits to 272 proteins in 16 species: Archae - 0; Bacteria - 0; Metazoa - 2; Fungi - 0; Plants - 270; Viruses - 0; Other Eukaryotes - 0 (source: NCBI BLink).	unknown protein [Arabidopsis thaliana]	2.31457	0.0117303	NA	NA	NA	GO:0003674 ; GO:0005634 ; GO:0008150	#N/A
316	Bju_CS52_NR_17199	#N/A	#N/A	uncharacterized protein [Arabidopsis thaliana]	2.29989	0.0279003	NA	NA	NA	#N/A	#N/A
317	Bju_CS52_NR_17913	#N/A	#N/A	PREDICTED: UPF0613 protein PB24D3.06c-like [Fragaria vesca subsp. vesca]	2.29934	0.0325054	NA	NA	NA	#N/A	#N/A
318	Bju_CS52_NR_8557	#N/A	#N/A	unnamed protein product [Thellungiella halophila]	2.28838	0.0484979	NA	NA	NA	#N/A	#N/A
319	Bju_CS52_NR_17604	#N/A	#N/A	uncharacterized protein [Arabidopsis thaliana]	2.28613	0.0258577	NA	NA	NA	#N/A	#N/A
320	Bju_CS52_NR_18642	#N/A	#N/A	#N/A	2.28477	0.0371841	NP_001132464.1	NA	hypothetical protein	#N/A	#N/A
321	Bju_CS52_NR_15038	#N/A	#N/A	#N/A	2.28359	0.00103772	NA	NA	NA	#N/A	#N/A
322	Bju_CS52_NR_14627	#N/A	#N/A	#N/A	2.28222	0.00540689	NA	NA	NA	#N/A	#N/A
323	Bju_CS52_NR_12300	#N/A	#N/A	#N/A	2.28211	0.0107288	NA	NA	NA	#N/A	#N/A
324	Bju_CS52_R_15500	AT1G43245	SET domain-containing protein; CONTAINS InterPro DOMAIN/s: SET domain (InterPro:IPR001214); Has 35333 Blast hits to 34131 proteins in 2444 species: Archae - 798; Bacteria - 22429; Metazoa - 974; Fungi - 991; Plants - 531; Viruses - 0; Other Eukaryotes - 9610 (source: NCBI BLink).	#N/A	2.28079	0.0543887	NP_683372.2	Bra037400	SET domain-containing protein	GO:0003674 ; GO:0005634 ; GO:0008150	#N/A
325	Bju_CS52_NR_16265	#N/A	#N/A	#N/A	2.27917	0.0419127	NA	NA	NA	#N/A	#N/A
326	Bju_CS52_NR_21912	#N/A	#N/A	transcription factor jumonji domain-containing protein [Arabidopsis lyrata subsp. lyrata]	2.27493	0.000757369	NA	NA	NA	#N/A	#N/A
327	Bju_CS52_NR_856	#N/A	#N/A	#N/A	2.27312	0.0368401	NA	NA	NA	#N/A	#N/A
328	Bju_CS52_NR_17779	#N/A	#N/A	#N/A	2.27218	0.0281921	NP_198233.1	NA	uncharacterized protein	GO:0003674 ; GO:0008150 ; GO:0009507	#N/A
329	Bju_CS52_NR_19259	#N/A	#N/A	#N/A	2.2688	0.0436786	NA	NA	NA	#N/A	#N/A
330	Bju_CS52_NR_22544	#N/A	#N/A	#N/A	2.26735	0.0018299	NP_001154318.1	NA	receptor like protein 1	GO:0005575 ; GO:0006457 ; GO:0006857 ; GO:0007165 ; GO:0009408 ; GO:0009644 ; GO:0034976 ; GO:0042542	#N/A
331	Bju_CS52_R_2116	AT5G50560	Protein of unknown function (DUF 3339); FUNCTIONS IN: molecular_function unknown; INVOLVED IN: biological_process unknown; LOCATED IN: endomembrane system; CONTAINS InterPro DOMAIN/s: Protein of unknown function DUF3339 (InterPro:IPR021775); BEST Arabidopsis thaliana protein match is: Protein of unknown function (DUF 3339) (TAIR:AT5G50660.1); Has 30201 Blast hits to 17322 proteins in 780 species:…	#N/A	2.2642	0.0386967	NA	Bra014066	Protein of unknown function (DUF 3339)	GO:0003674 ; GO:0008150	#N/A
332	Bju_CS52_NR_17756	#N/A	#N/A	#N/A	2.25878	0.00693523	NA	NA	NA	#N/A	#N/A
333	Bju_CS52_R_7968	AT4G27020	unknown protein; FUNCTIONS IN: molecular_function unknown; LOCATED IN: vacuole; BEST Arabidopsis thaliana protein match is: unknown protein (TAIR:AT5G54870.1); Has 1807 Blast hits to 1807 proteins in 277 species: Archae - 0; Bacteria - 0; Metazoa - 736; Fungi - 347; Plants - 385; Viruses - 0; Other Eukaryotes - 339 (source: NCBI BLink).	PREDICTED: uncharacterized LOC101212346 [Cucumis sativus]	2.25746	0.00517327	NA	Bra026385	unknown protein	GO:0003674 ; GO:0005773 ; GO:0009507	#N/A
334	Bju_CS52_NR_11755	#N/A	#N/A	#N/A	2.2419	0.0340415	NA	NA	NA	#N/A	#N/A
335	Bju_CS52_R_20287	#N/A	#N/A	#N/A	2.2388	0.00103042	NP_180104.3	Bra037411	TRAF-like family protein	GO:0009507	#N/A
336	Bju_CS52_NR_13553	#N/A	#N/A	unknown protein [Arabidopsis thaliana]	2.23713	0.0527112	NA	NA	NA	#N/A	#N/A
337	Bju_CS52_NR_19379	#N/A	#N/A	hypothetical protein PRUPE_ppa011160mg [Prunus persica]	2.23576	0.0179503	NA	NA	NA	#N/A	#N/A
338	Bju_CS52_NR_5569	#N/A	#N/A	#N/A	2.23537	0.0445653	NA	NA	NA	#N/A	#N/A
339	Bju_CS52_NR_14693	#N/A	#N/A	hypothetical protein ARALYDRAFT_918447 [Arabidopsis lyrata subsp. lyrata]	2.23476	0.0414167	NA	NA	NA	#N/A	#N/A
340	Bju_CS52_NR_18287	#N/A	#N/A	#N/A	2.23417	0.00231778	NP_190352.1	NA	DNA binding protein	GO:0003677 ; GO:0008150 ; GO:0009507	#N/A
341	Bju_CS52_NR_21525	#N/A	#N/A	Similar to gb|U43629 integral membrane protein from Beta vulgaris and a member of sugar transporter family PF|00083 [Arabidopsis thaliana]	2.23128	0.0227479	NA	NA	NA	#N/A	#N/A
342	Bju_CS52_NR_16283	#N/A	#N/A	#N/A	2.22889	0.00992204	NA	NA	NA	#N/A	#N/A
343	Bju_CS52_NR_13315	#N/A	#N/A	#N/A	2.22702	0.000996748	NA	NA	NA	#N/A	#N/A
344	Bju_CS52_NR_1419	#N/A	#N/A	PREDICTED: ATP-dependent Clp protease proteolytic subunit 2, mitochondrial-like [Fragaria vesca subsp. vesca]	2.22517	0.0392812	NA	NA	NA	#N/A	#N/A
345	Bju_CS52_NR_22902	#N/A	#N/A	#N/A	2.22517	0.00187021	NA	NA	NA	#N/A	#N/A
346	Bju_CS52_NR_14835	#N/A	#N/A	#N/A	2.22517	0.0329765	NA	NA	NA	#N/A	#N/A
347	Bju_CS52_NR_14906	#N/A	#N/A	#N/A	2.20942	0.00525419	NA	NA	NA	#N/A	#N/A
348	Bju_CS52_NR_10900	#N/A	#N/A	ACT domain-containing protein [Arabidopsis thaliana]	2.20722	0.0415484	NA	NA	NA	#N/A	#N/A
349	Bju_CS52_NR_14969	#N/A	#N/A	#N/A	2.19803	0.0162647	NA	NA	NA	#N/A	#N/A
350	Bju_CS52_NR_13165	#N/A	#N/A	#N/A	2.18925	0.00147827	NA	NA	NA	#N/A	#N/A
351	Bju_CS52_R_12831	#N/A	#N/A	#N/A	2.18869	0.00796991	NA	Bra036171	Protein of unknown function, DUF538	#N/A	#N/A
352	Bju_CS52_NR_15319	#N/A	#N/A	PREDICTED: caldesmon-like [Glycine max]	2.18745	0.0278207	NA	NA	NA	#N/A	#N/A
353	Bju_CS52_NR_11255	#N/A	#N/A	conserved hypothetical protein [Ricinus communis]	2.18713	0.0184223	NA	NA	NA	#N/A	#N/A
354	Bju_CS52_R_10480	#N/A	#N/A	#N/A	2.18543	0.0500831	NA	Bra029385	Nucleic acid-binding, OB-fold-like protein	#N/A	#N/A
355	Bju_CS52_R_14676	#N/A	#N/A	#N/A	2.17219	0.0315763	NA	Bra027345	unknown protein	#N/A	#N/A
356	Bju_CS52_NR_17954	#N/A	#N/A	hypothetical protein PRUPE_ppa011160mg [Prunus persica]	2.16984	0.0287582	NA	NA	NA	#N/A	#N/A
357	Bju_CS52_NR_7702	#N/A	#N/A	uncharacterized protein [Arabidopsis thaliana]	2.1658	0.00169555	NA	NA	NA	#N/A	#N/A
358	Bju_CS52_NR_15596	#N/A	#N/A	pseudo-response regulator 5b [Brassica rapa]	2.15642	0.0021417	NA	NA	NA	#N/A	#N/A
359	Bju_CS52_NR_20493	#N/A	#N/A	zinc finger protein [Carica papaya]	2.14918	0.0260938	NA	NA	NA	#N/A	#N/A
360	Bju_CS52_NR_16683	#N/A	#N/A	putative protein [Arabidopsis thaliana]	2.14873	0.0467568	NA	NA	NA	#N/A	#N/A
361	Bju_CS52_NR_19180	#N/A	#N/A	#N/A	2.14425	0.00188381	NA	NA	NA	#N/A	#N/A
362	Bju_CS52_NR_22429	#N/A	#N/A	UDP-glycosyltransferase 76C3 [Arabidopsis thaliana]	2.13921	0.0225524	NA	NA	NA	#N/A	#N/A
363	Bju_CS52_NR_15346	#N/A	#N/A	#N/A	2.1379	0.0198015	NA	NA	NA	#N/A	#N/A
364	Bju_CS52_NR_14263	#N/A	#N/A	#N/A	2.13571	0.00885654	NA	NA	NA	#N/A	#N/A
365	Bju_CS52_NR_15331	#N/A	#N/A	#N/A	2.13556	0.0418098	NA	NA	NA	#N/A	#N/A
366	Bju_CS52_NR_10136	#N/A	#N/A	hypothetical protein VITISV_028924 [Vitis vinifera]	2.13514	0.00212588	NA	NA	NA	#N/A	#N/A
367	Bju_CS52_NR_19545	#N/A	#N/A	OSJNBb0020J19.14 [Oryza sativa Japonica Group]	2.12966	0.0234444	NA	NA	NA	#N/A	#N/A
368	Bju_CS52_R_15621	AT3G53490	unknown protein; FUNCTIONS IN: molecular_function unknown; INVOLVED IN: biological_process unknown; LOCATED IN: endomembrane system; BEST Arabidopsis thaliana protein match is: unknown protein (TAIR:AT5G02720.1); Has 70 Blast hits to 70 proteins in 13 species: Archae - 0; Bacteria - 0; Metazoa - 0; Fungi - 0; Plants - 70; Viruses - 0; Other Eukaryotes - 0 (source: NCBI BLink).	#N/A	2.12842	0.0327335	NP_190917.1	Bra003138	unknown protein	GO:0003674 ; GO:0008150 ; GO:0009507	#N/A
369	Bju_CS52_NR_5703	#N/A	#N/A	hypothetical protein POPTR_0006s09800g [Populus trichocarpa]	2.12746	0.0116715	NA	NA	NA	#N/A	#N/A
370	Bju_CS52_NR_20537	#N/A	#N/A	#N/A	2.12278	0.0390637	NA	NA	NA	#N/A	#N/A
371	Bju_CS52_NR_17734	#N/A	#N/A	#N/A	2.12205	0.0289635	XP_002866781.1	NA	hypothetical protein ARALYDRAFT_497026	#N/A	#N/A
372	Bju_CS52_NR_12440	#N/A	#N/A	unknown [Arabidopsis thaliana]	2.12203	0.0020842	NA	NA	NA	#N/A	#N/A
373	Bju_CS52_NR_12692	#N/A	#N/A	#N/A	2.11894	0.00967	NA	NA	NA	#N/A	#N/A
374	Bju_CS52_NR_14209	#N/A	#N/A	#N/A	2.11763	0.0198507	NA	NA	NA	#N/A	#N/A
375	Bju_CS52_NR_15794	#N/A	#N/A	hypothetical protein VOLCADRAFT_105746 [Volvox carteri f. nagariensis]	2.10643	0.0228806	NA	NA	NA	#N/A	#N/A
376	Bju_CS52_NR_20318	#N/A	#N/A	#N/A	2.10556	0.00230862	NA	NA	NA	#N/A	#N/A
377	Bju_CS52_NR_9984	#N/A	#N/A	PREDICTED: uncharacterized protein LOC100799622 [Glycine max]	2.10297	0.01368	NA	NA	NA	#N/A	#N/A
378	Bju_CS52_NR_17393	#N/A	#N/A	#N/A	2.103	0.0229442	NA	NA	NA	#N/A	#N/A
379	Bju_CS52_NR_22709	#N/A	#N/A	putative disease resistance protein, partial [Brassica rapa subsp. pekinensis]	2.10287	0.0118895	NA	NA	NA	#N/A	#N/A
380	Bju_CS52_NR_21154	#N/A	#N/A	non-LTR retroelement reverse transcriptase-like [Arabidopsis thaliana]	2.09486	0.0288565	NA	NA	NA	#N/A	#N/A
381	Bju_CS52_R_27585	#N/A	#N/A	#N/A	2.09449	0.0185802	NP_180334.1	Bra012008	Cysteine/Histidine-rich C1 domain family protein	GO:0002679 ; GO:0006865 ; GO:0010167 ; GO:0010200 ; GO:0015706 ; GO:0015824	#N/A
382	Bju_CS52_R_19571	AT5G22040	unknown protein; Has 30201 Blast hits to 17322 proteins in 780 species: Archae - 12; Bacteria - 1396; Metazoa - 17338; Fungi - 3422; Plants - 5037; Viruses - 0; Other Eukaryotes - 2996 (source: NCBI BLink).	#N/A	2.0926	0.00451345	NP_001143436.1	Bra006606	unknown protein	GO:0003674 ; GO:0005634 ; GO:0008150	#N/A
383	Bju_CS52_NR_19498	#N/A	#N/A	F9D12.3 gene product [Arabidopsis thaliana]	2.09244	0.00284447	NA	NA	NA	#N/A	#N/A
384	Bju_CS52_NR_4302	#N/A	#N/A	#N/A	2.08563	0.00248374	NA	NA	NA	#N/A	#N/A
385	Bju_CS52_NR_8477	#N/A	#N/A	#N/A	2.08441	0.00444983	NA	NA	NA	#N/A	#N/A
386	Bju_CS52_NR_3479	#N/A	#N/A	#N/A	2.08196	0.0344146	NA	NA	NA	#N/A	#N/A
387	Bju_CS52_NR_20498	#N/A	#N/A	PREDICTED: protein CCA1 isoform 1 [Glycine max]	2.07826	0.00322275	NA	NA	NA	#N/A	#N/A
388	Bju_CS52_NR_15579	#N/A	#N/A	#N/A	2.05786	0.0261025	NA	NA	NA	#N/A	#N/A
389	Bju_CS52_NR_17900	AT2G40475	unknown protein; BEST Arabidopsis thaliana protein match is: unknown protein (TAIR:AT3G56260.2); Has 477 Blast hits to 219 proteins in 41 species: Archae - 0; Bacteria - 4; Metazoa - 91; Fungi - 61; Plants - 144; Viruses - 0; Other Eukaryotes - 177 (source: NCBI BLink).	uncharacterized protein [Arabidopsis thaliana]	2.05552	0.0089067	NA	NA	NA	GO:0003674 ; GO:0005634 ; GO:0008150	#N/A
390	Bju_CS52_NR_15228	#N/A	#N/A	PREDICTED: uncharacterized protein LOC100820109 [Glycine max]	2.05367	0.00317116	NA	NA	NA	#N/A	#N/A
391	Bju_CS52_NR_19854	#N/A	#N/A	#N/A	2.05366	0.0285043	NA	NA	NA	#N/A	#N/A
392	Bju_CS52_NR_20178	#N/A	#N/A	hypothetical protein POPTR_0001s17990g [Populus trichocarpa]	2.05321	0.00526534	NA	NA	NA	#N/A	#N/A
393	Bju_CS52_NR_15834	#N/A	#N/A	#N/A	2.04023	0.0057402	NA	NA	NA	#N/A	#N/A
394	Bju_CS52_NR_5803	#N/A	#N/A	hypothetical protein ARALYDRAFT_497332 [Arabidopsis lyrata subsp. lyrata]	2.03272	0.0460435	NA	NA	NA	#N/A	#N/A
395	Bju_CS52_R_17493	#N/A	#N/A	#N/A	2.03167	0.0276772	NP_199364.2	Bra025075	Leucine-rich repeat (LRR) family protein	GO:0005829 ; GO:0005886	#N/A
396	Bju_CS52_NR_10693	#N/A	#N/A	Small heat shock protein C4 [Medicago truncatula]	2.03125	0.00420904	NA	NA	NA	#N/A	#N/A
397	Bju_CS52_NR_13164	#N/A	#N/A	Os02g0799700 [Oryza sativa Japonica Group]	2.02688	0.0104485	NA	NA	NA	#N/A	#N/A
398	Bju_CS52_R_18905	AT1G64680	unknown protein; BEST Arabidopsis thaliana protein match is: unknown protein (TAIR:AT1G03055.1); Has 146 Blast hits to 146 proteins in 26 species: Archae - 0; Bacteria - 6; Metazoa - 0; Fungi - 0; Plants - 125; Viruses - 0; Other Eukaryotes - 15 (source: NCBI BLink).	#N/A	2.02669	0.0036371	NP_564838.1	Bra027662	unknown protein	GO:0003674 ; GO:0008150 ; GO:0009534 ; GO:0009941 ; GO:0016556	#N/A
399	Bju_CS52_R_22060	#N/A	#N/A	#N/A	2.00907	0.00771761	NP_568483.1	Bra005554	TRAF-like family protein	GO:0003674 ; GO:0005576 ; GO:0008150 ; GO:0009506 ; GO:0009507	#N/A
400	Bju_CS52_NR_20312	#N/A	#N/A	WD and tetratricopeptide repeats protein 1 [Arabidopsis thaliana]	2.00645	0.0382174	NA	NA	NA	#N/A	#N/A
401	Bju_CS52_NR_15190	#N/A	#N/A	#N/A	2.00265	0.0430305	NA	NA	NA	#N/A	#N/A
402	Bju_CS52_R_22734	AT5G57830	Protein of unknown function, DUF593; FUNCTIONS IN: molecular_function unknown; INVOLVED IN: biological_process unknown; LOCATED IN: cellular_component unknown; EXPRESSED IN: 18 plant structures; EXPRESSED DURING: 8 growth stages; CONTAINS InterPro DOMAIN/s: Protein of unknown function DUF593 (InterPro:IPR007656); BEST Arabidopsis thaliana protein match is: Protein of unknown function, DUF593 (TAI…	#N/A	1.99425	0.0206653	NP_200591.2	Bra020409	Protein of unknown function, DUF593	GO:0003674 ; GO:0005634 ; GO:0008150	#N/A
403	Bju_CS52_NR_9617	#N/A	#N/A	uncharacterized protein [Arabidopsis thaliana]	1.99164	0.00446903	NA	NA	NA	#N/A	#N/A
404	Bju_CS52_NR_16274	#N/A	#N/A	#N/A	1.99102	0.00935209	NA	NA	NA	#N/A	#N/A
405	Bju_CS52_NR_4023	#N/A	#N/A	uncharacterized protein [Arabidopsis thaliana]	1.98971	0.0165718	NA	NA	NA	#N/A	#N/A
406	Bju_CS52_NR_22652	#N/A	#N/A	#N/A	1.98753	0.00718671	NA	NA	NA	#N/A	#N/A
407	Bju_CS52_NR_14076	#N/A	#N/A	PREDICTED: serine/threonine-protein phosphatase 6 regulatory subunit 3-like [Solanum lycopersicum]	1.98649	0.0294428	NA	NA	NA	#N/A	#N/A
408	Bju_CS52_NR_16677	#N/A	#N/A	#N/A	1.98213	0.0489021	NA	NA	NA	#N/A	#N/A
409	Bju_CS52_NR_11299	#N/A	#N/A	#N/A	1.98166	0.0115393	NA	NA	NA	#N/A	#N/A
410	Bju_CS52_NR_16950	#N/A	#N/A	#N/A	1.97561	0.00851577	NA	NA	NA	#N/A	#N/A
411	Bju_CS52_NR_12388	#N/A	#N/A	#N/A	1.9754	0.0102363	NA	NA	NA	#N/A	#N/A
412	Bju_CS52_NR_21896	#N/A	#N/A	hypothetical protein ARALYDRAFT_487941 [Arabidopsis lyrata subsp. lyrata]	1.9718	0.00894895	NA	NA	NA	#N/A	#N/A
413	Bju_CS52_R_26291	AT4G16670	CONTAINS InterPro DOMAIN/s: Pleckstrin-like, plant (InterPro:IPR013666), Protein of unknown function DUF828 (InterPro:IPR008546), Pleckstrin homology (InterPro:IPR001849); BEST Arabidopsis thaliana protein match is: Plant protein of unknown function (DUF828) with plant pleckstrin homology-like region (TAIR:AT4G17350.1); Has 215 Blast hits to 188 proteins in 18 species: Archae - 0; Bacteria - 0; M…	#N/A	1.97063	0.0367864	NP_193400.2	Bra038497	Plant protein of unknown function (DUF828) with plant pleckstrin homology-like region	GO:0005634 ; GO:0007165 ; GO:0035091	#N/A
414	Bju_CS52_NR_17964	#N/A	#N/A	#N/A	1.96889	0.0128555	NA	NA	NA	#N/A	#N/A
415	Bju_CS52_NR_18527	#N/A	#N/A	#N/A	1.96678	0.00606329	NA	NA	NA	#N/A	#N/A
416	Bju_CS52_NR_20150	#N/A	#N/A	unnamed protein product [Arabidopsis thaliana]	1.9667	0.00603008	NA	NA	NA	#N/A	#N/A
417	Bju_CS52_NR_15108	#N/A	#N/A	hypothetical protein ARALYDRAFT_913787 [Arabidopsis lyrata subsp. lyrata]	1.95028	0.00872439	NA	NA	NA	#N/A	#N/A
418	Bju_CS52_NR_13790	#N/A	#N/A	uncharacterized protein [Arabidopsis thaliana]	1.94859	0.00821643	NA	NA	NA	#N/A	#N/A
419	Bju_CS52_NR_19974	AT3G27250	unknown protein; BEST Arabidopsis thaliana protein match is: unknown protein (TAIR:AT5G40800.1); Has 104 Blast hits to 104 proteins in 13 species: Archae - 0; Bacteria - 0; Metazoa - 0; Fungi - 0; Plants - 104; Viruses - 0; Other Eukaryotes - 0 (source: NCBI BLink).	PREDICTED: uncharacterized protein LOC101298442 isoform 1 [Fragaria vesca subsp. vesca]	1.94583	0.0109151	NA	NA	NA	GO:0003674 ; GO:0005634 ; GO:0008150	#N/A
420	Bju_CS52_NR_581	#N/A	#N/A	undecaprenyl pyrophosphate synthetase [Candidatus Caldiarchaeum subterraneum]	1.94483	0.044284	NA	NA	NA	#N/A	#N/A
421	Bju_CS52_NR_12371	#N/A	#N/A	Transcription regulation protein [Medicago truncatula]	1.94231	0.0487189	NA	NA	NA	#N/A	#N/A
422	Bju_CS52_NR_17571	#N/A	#N/A	#N/A	1.93989	0.0496618	NA	NA	NA	#N/A	#N/A
423	Bju_CS52_NR_8242	#N/A	#N/A	uncharacterized protein [Arabidopsis thaliana]	1.93892	0.00804211	NA	NA	NA	#N/A	#N/A
424	Bju_CS52_NR_17548	#N/A	#N/A	thioredoxin H2 [Ipomoea batatas]	1.93798	0.00828938	NA	NA	NA	#N/A	#N/A
425	Bju_CS52_NR_14219	#N/A	#N/A	#N/A	1.9345	0.00944878	NA	NA	NA	#N/A	#N/A
426	Bju_CS52_R_13817	AT1G10960	ferredoxin 1 (FD1); FUNCTIONS IN: electron carrier activity, iron-sulfur cluster binding, 2 iron, 2 sulfur cluster binding; INVOLVED IN: response to karrikin; LOCATED IN: chloroplast stroma, chloroplast; EXPRESSED IN: 22 plant structures; EXPRESSED DURING: 13 growth stages; CONTAINS InterPro DOMAIN/s: 2Fe-2S ferredoxin, iron-sulphur binding site (InterPro:IPR006058), Ferredoxin (InterPro:IPR00104…	#N/A	2.26339	0.0013338	NA	Bra012013	ferredoxin 3	GO:0006098 ; GO:0009507 ; GO:0009570 ; GO:0009688 ; GO:0080167	ko00195_Photosynthesis_KEGG ; ath00195_Photosynthesis_KEGG
427	Bju_CS52_R_4964	#N/A	#N/A	#N/A	1.97108	0.0336997	NA	Bra019044	early nodulin-like protein 2	#N/A	#N/A
428	Bju_CS52_R_6586	#N/A	#N/A	alpha 1,2-mannosidase-like protein [Arabidopsis thaliana]	9.51876	0.000634286	NA	Bra031256	alpha-mannosidase 2	#N/A	#N/A
429	Bju_CS52_NR_20169	AT1G02970	Protein kinase that negatively regulates the entry into mitosis.	PREDICTED: wee1-like protein kinase-like [Vitis vinifera]	7.17279	9.10378e-10	NA	NA	NA	GO:0000076 ; GO:0000278 ; GO:0000280 ; GO:0000724 ; GO:0000911 ; GO:0004672 ; GO:0005515 ; GO:0005634 ; GO:0006260 ; GO:0006261 ; GO:0006270 ; GO:0006275 ; GO:0006306 ; GO:0007050 ; GO:0008283 ; GO:0009555 ; GO:0010389 ; GO:0016301 ; GO:0016444 ; GO:0016568 ; GO:0031047 ; GO:0042023 ; GO:0051225 ; GO:0051567 ; GO:0051726	6253627_Cell Cycle_REACTOME ; 6253626_Cell Cycle, Mitotic_REACTOME ; 6253638_Mitotic G1-G1/S phases_REACTOME ; 6253943_Cell Cycle Checkpoints_REACTOME ; 6253637_G1/S Transition_REACTOME ; 6253986_Mitotic G2-G2/M phases_REACTOME ; 6253984_Cyclin A/B1 associated events during G2/M transition_REACTOME ; 6253985_G2/M Transition_REACTOME ; 6253649_Cyclin E associated events during G1/S transition_REAC…
430	Bju_CS52_R_21336	AT5G66710	Protein kinase superfamily protein; FUNCTIONS IN: protein serine/threonine/tyrosine kinase activity, kinase activity; INVOLVED IN: protein amino acid phosphorylation; LOCATED IN: plasma membrane; EXPRESSED IN: 9 plant structures; EXPRESSED DURING: 4 anthesis, F mature embryo stage, petal differentiation and expansion stage, E expanded cotyledon stage, D bilateral stage; CONTAINS InterPro DOMAIN/s…	#N/A	5.22296	2.75552e-05	NP_201472.1	Bra012094	Protein kinase superfamily protein	GO:0004712 ; GO:0005634 ; GO:0005886 ; GO:0016301	#N/A
431	Bju_CS52_R_16845	#N/A	#N/A	#N/A	3.635	0.000301794	NP_001049041.2	Bra032558	kinase interacting (KIP1-like) family protein	#N/A	#N/A
432	Bju_CS52_R_5769	AT1G16260	Wall-associated kinase family protein; FUNCTIONS IN: kinase activity; INVOLVED IN: protein amino acid phosphorylation; LOCATED IN: endomembrane system, integral to membrane; EXPRESSED IN: 19 plant structures; EXPRESSED DURING: 13 growth stages; CONTAINS InterPro DOMAIN/s: Wall-associated kinase (InterPro:IPR013695), EGF-like calcium-binding, conserved site (InterPro:IPR018097), Protein kinase, ca…	#N/A	3.42333	0.0269649	NP_001185009.1	Bra030595	Wall-associated kinase family protein	GO:0005576 ; GO:0016301	#N/A
433	Bju_CS52_R_13174	AT4G04830	methionine sulfoxide reductase B5 (MSRB5); FUNCTIONS IN: peptide-methionine-(S)-S-oxide reductase activity; INVOLVED IN: oxidation reduction; LOCATED IN: cytosol; EXPRESSED IN: 24 plant structures; EXPRESSED DURING: 14 growth stages; CONTAINS InterPro DOMAIN/s: Methionine sulphoxide reductase B (InterPro:IPR002579), Mss4-like (InterPro:IPR011057); BEST Arabidopsis thaliana protein match is: methi…	#N/A	2.64901	7.75789e-05	NA	Bra038753	methionine sulfoxide reductase B 2	GO:0005829 ; GO:0009507 ; GO:0019344	#N/A
434	Bju_CS52_R_18014	#N/A	#N/A	#N/A	2.36955	0.0229563	NP_001065977.2	Bra009003	CBL-interacting protein kinase 5	#N/A	#N/A
435	Bju_CS52_R_16833	AT4G03960	Encodes an atypical dual-speci&#64257;city phosphatase involved in the negative regulation of defense response to a bacterial pathogen, P. syringae pv. tomato.	#N/A	2.08948	0.00434927	NA	Bra021819	Phosphotyrosine protein phosphatases superfamily protein	GO:0004721 ; GO:0005737 ; GO:0035556 ; GO:0043407 ; GO:1900424	#N/A
436	Bju_CS52_R_14485	AT1G10210	Encodes ATMPK1.	CBN-MPK-1 protein [Caenorhabditis brenneri]	1.99412	0.0271027	NA	Bra019955	mitogen-activated protein kinase 1	GO:0000165 ; GO:0000303 ; GO:0004707 ; GO:0005634 ; GO:0006355 ; GO:0006612 ; GO:0006635 ; GO:0006970 ; GO:0007165 ; GO:0008219 ; GO:0009409 ; GO:0009617 ; GO:0009651 ; GO:0009733 ; GO:0009734 ; GO:0009737 ; GO:0009743 ; GO:0009751 ; GO:0009755 ; GO:0009862 ; GO:0009863 ; GO:0009867 ; GO:0009873 ; GO:0010310 ; GO:0010363 ; GO:0010374 ; GO:0016301 ; GO:0016558 ; GO:0031348 ; GO:0035304 ; GO:003555…	6253656_Disease_REACTOME ; WP2280_Seed Development_WikiPathways ; WP2279_Seed Development_WikiPathways ; 6253763_Immune System_REACTOME ; 6253734_Signal Transduction_REACTOME ; 6253692_Cellular responses to stress_REACTOME ; 6253762_Innate Immune System_REACTOME ; 6253874_Toll Like Receptor 4 (TLR4) Cascade_REACTOME ; 6253875_Toll-Like Receptors Cascades_REACTOME ; 6253878_Toll Like Receptor TLR6…
437	Bju_CS52_R_14280	AT2G27310	F-box family protein; BEST Arabidopsis thaliana protein match is: F-box family protein (TAIR:AT2G36090.1); Has 105 Blast hits to 105 proteins in 13 species: Archae - 0; Bacteria - 0; Metazoa - 0; Fungi - 0; Plants - 105; Viruses - 0; Other Eukaryotes - 0 (source: NCBI BLink).	#N/A	6.25981	4.06847e-07	XP_004249428.1	Bra000517	F-box family protein	GO:0002679 ; GO:0003674 ; GO:0008150 ; GO:0009414 ; GO:0009693 ; GO:0009723 ; GO:0009737 ; GO:0009738 ; GO:0009873 ; GO:0010200 ; GO:0010286 ; GO:0035556 ; GO:0042538	#N/A
438	Bju_CS52_R_20435	#N/A	#N/A	#N/A	4.85042	2.3156e-07	NP_001064945.2	Bra009629	RING/U-box superfamily protein	#N/A	#N/A
439	Bju_CS52_R_22198	AT4G11320	Papain family cysteine protease; FUNCTIONS IN: cysteine-type endopeptidase activity, cysteine-type peptidase activity; INVOLVED IN: proteolysis; LOCATED IN: endomembrane system; CONTAINS InterPro DOMAIN/s: Proteinase inhibitor I29, cathepsin propeptide (InterPro:IPR013201), Peptidase C1A, papain (InterPro:IPR013128), Peptidase C1A, papain C-terminal (InterPro:IPR000668), Peptidase, cysteine pepti…	#N/A	4.64611	2.23759e-07	NP_567376.1	Bra033146	Papain family cysteine protease	GO:0005576 ; GO:0006508 ; GO:0008234	#N/A
440	Bju_CS52_NR_8179	#N/A	#N/A	F-box family protein [Populus trichocarpa]	4.59545	0.00495501	NA	NA	NA	#N/A	#N/A
441	Bju_CS52_R_20074	#N/A	#N/A	#N/A	3.38692	0.000248318	NP_187023.1	Bra020860	F-box family protein with a domain of unknown function (DUF295)	GO:0003674 ; GO:0005634 ; GO:0008150	#N/A
442	Bju_CS52_NR_17382	#N/A	#N/A	ATP-dependent Clp protease [Arabidopsis thaliana]	3.3177	0.00147118	NA	NA	NA	#N/A	#N/A
443	Bju_CS52_R_22535	#N/A	#N/A	#N/A	3.25267	0.000522956	NP_192583.1	Bra033873	Ulp1 protease family protein	GO:0005886 ; GO:0006508 ; GO:0008234	#N/A
444	Bju_CS52_R_18805	AT4G19700	Encodes BOI (Botrytis Susceptible 1 Interactor). Has E3 ubiquitin ligase activity. Interacts with and ubiquitinates BOS1 (Botrytis Susceptible 1). It prevents caspase activation and attenuates cell death.	#N/A	2.62771	0.00413529	NP_565200.1	Bra013423	SBP (S-ribonuclease binding protein) family protein	GO:0004842 ; GO:0005634 ; GO:0005737 ; GO:0009739 ; GO:0042742 ; GO:0043069 ; GO:0050832 ; GO:2000117	#N/A
445	Bju_CS52_R_23632	AT3G48360	encodes a protein (BT2) that is an essential component of the TAC1-mediated telomerase activation pathway. Acts redundantly with BT3 and BT1 during female gametophyte development and with BT3 during male gametophyte development. BT2 also mediates multiple responses to nutrients, stresses, and hormones.	#N/A	2.62361	0.000171352	NP_201121.1	Bra018065	BTB and TAZ domain protein 2	GO:0005515 ; GO:0005516 ; GO:0005634 ; GO:0005737 ; GO:0006355 ; GO:0007623 ; GO:0009409 ; GO:0009553 ; GO:0009555 ; GO:0009611 ; GO:0009651 ; GO:0009733 ; GO:0009734 ; GO:0009737 ; GO:0009738 ; GO:0009743 ; GO:0009751 ; GO:0009753 ; GO:0010167 ; GO:0010182 ; GO:0042542 ; GO:0051973	ko00903_Limonene and pinene degradation_KEGG ; ath00945_Stilbenoid, diarylheptanoid and gingerol biosynthesis_KEGG ; ko00945_Stilbenoid, diarylheptanoid and gingerol biosynthesis_KEGG ; ath00903_Limonene and pinene degradation_KEGG
446	Bju_CS52_R_16174	AT5G63160	BTB and TAZ domain protein. Short-lived nuclear-cytoplasmic protein targeted for degradation by the 26S proteosome pathway. Acts redundantly with BT2 and BT3 during female gametophyte development.	#N/A	2.60841	9.02118e-05	NP_201121.1	Bra018065	BTB and TAZ domain protein 2	GO:0005515 ; GO:0005516 ; GO:0005634 ; GO:0005737 ; GO:0006355 ; GO:0009553 ; GO:0009555 ; GO:0009733 ; GO:0009751 ; GO:0042542	#N/A
447	Bju_CS52_R_16105	#N/A	#N/A	predicted protein [Hordeum vulgare subsp. vulgare]	2.43694	0.00240837	NA	Bra019672	RING/U-box superfamily protein	#N/A	#N/A
448	Bju_CS52_R_28833	AT4G21650	Subtilase family protein; FUNCTIONS IN: identical protein binding, serine-type endopeptidase activity; INVOLVED IN: proteolysis, negative regulation of catalytic activity; LOCATED IN: plant-type cell wall; EXPRESSED IN: 22 plant structures; EXPRESSED DURING: 13 growth stages; CONTAINS InterPro DOMAIN/s: Protease-associated PA (InterPro:IPR003137), Proteinase inhibitor, propeptide (InterPro:IPR009…	#N/A	2.37054	0.0011638	NP_174348.1	Bra038766	Subtilase family protein	GO:0004252 ; GO:0005576 ; GO:0006508 ; GO:0008152 ; GO:0009505	#N/A
449	Bju_CS52_R_25096	#N/A	#N/A	#N/A	2.13847	0.0229091	NA	Bra021783	F-box and associated interaction domains-containing protein	#N/A	#N/A
450	Bju_CS52_R_25357	AT5G08260	serine carboxypeptidase-like 35 (scpl35); FUNCTIONS IN: serine-type carboxypeptidase activity; INVOLVED IN: proteolysis; LOCATED IN: endomembrane system; EXPRESSED IN: 22 plant structures; EXPRESSED DURING: 13 growth stages; CONTAINS InterPro DOMAIN/s: Peptidase S10, serine carboxypeptidase (InterPro:IPR001563), Peptidase S10, serine carboxypeptidase, active site (InterPro:IPR018202); BEST Arabid…	#N/A	1.99428	0.00883416	NP_001141016.1	Bra005979	serine carboxypeptidase-like 35	GO:0004185 ; GO:0005576 ; GO:0006508	#N/A
451	Bju_CS52_NR_20638	AT5G63160	BTB and TAZ domain protein. Short-lived nuclear-cytoplasmic protein targeted for degradation by the 26S proteosome pathway. Acts redundantly with BT2 and BT3 during female gametophyte development.	#N/A	1.96785	0.00534435	NA	NA	NA	GO:0005515 ; GO:0005516 ; GO:0005634 ; GO:0005737 ; GO:0006355 ; GO:0009553 ; GO:0009555 ; GO:0009733 ; GO:0009751 ; GO:0042542	#N/A
452	Bju_CS52_R_13646	AT2G15580	RING/U-box superfamily protein; FUNCTIONS IN: zinc ion binding; EXPRESSED IN: 22 plant structures; EXPRESSED DURING: 13 growth stages.	#N/A	1.94215	0.00913935	NP_001048401.1	Bra015225	RING/U-box superfamily protein	GO:0005634 ; GO:0005739 ; GO:0008270	#N/A
453	Bju_CS52_R_10549	#N/A	#N/A	#N/A	5.82642	3.78507e-08	XP_003844378.1	Bra027431	TCP-1/cpn60 chaperonin family protein	#N/A	#N/A
454	Bju_CS52_NR_14075	#N/A	#N/A	peptidyl-prolyl cis-trans isomerase, cyclophilin-type [Parvimonas sp. oral taxon 393 str. F0440]	5.63469	0.000288535	NA	NA	NA	#N/A	#N/A
455	Bju_CS52_R_25037	#N/A	#N/A	#N/A	3.61922	2.16925e-07	NP_001064784.1	Bra027431	TCP-1/cpn60 chaperonin family protein	#N/A	ko03018_RNA degradation_KEGG ; 6279421_Metabolism of proteins_REACTOME ; osa03018_RNA degradation_KEGG ; 6279998_Mitochondrial protein import_REACTOME
456	Bju_CS52_NR_9589	#N/A	#N/A	peptidylprolyl cis-trans isomerase, putative [Acanthamoeba castellanii str. Neff]	3.30993	0.00121372	NA	NA	NA	#N/A	#N/A
457	Bju_CS52_R_10613	AT4G25630	encodes a fibrillarin, a key nucleolar protein in eukaryotes which associates with box C/D small nucleolar RNAs (snoRNAs) directing 2'-O-ribose methylation of the rRNA. This gene also encodes a novel box C/D snoRNA, U60.2f in its fifth intron that accumulates in seedlings and that their targeted residue on the 25 S rRNA is methylated.	#N/A	88.6358	3.14766e-13	NP_568772.3	Bra019148	fibrillarin 2	GO:0001510 ; GO:0003723 ; GO:0005634 ; GO:0005730 ; GO:0006164 ; GO:0006364 ; GO:0009165 ; GO:0009220 ; GO:0016592 ; GO:0030515	ko03008_Ribosome biogenesis in eukaryotes_KEGG ; ath03008_Ribosome biogenesis in eukaryotes_KEGG
458	Bju_CS52_NR_10947	AT5G20180	Ribosomal protein L36; FUNCTIONS IN: structural constituent of ribosome; INVOLVED IN: translation, ribosome biogenesis; LOCATED IN: ribosome, intracellular; EXPRESSED IN: 24 plant structures; EXPRESSED DURING: 15 growth stages; CONTAINS InterPro DOMAIN/s: Ribosomal protein L36 (InterPro:IPR000473); Has 4494 Blast hits to 4494 proteins in 2031 species: Archae - 0; Bacteria - 3621; Metazoa - 52; Fu…	#N/A	2.73867	0.0216803	NA	NA	NA	GO:0003735 ; GO:0005739 ; GO:0005840 ; GO:0006354 ; GO:0042254	ko03010_Ribosome_KEGG ; ath03010_Ribosome_KEGG
459	Bju_CS52_R_2445	AT2G17360	Ribosomal protein S4 (RPS4A) family protein; FUNCTIONS IN: structural constituent of ribosome; INVOLVED IN: translation; LOCATED IN: cytosolic small ribosomal subunit, plasma membrane, chloroplast; EXPRESSED IN: 26 plant structures; EXPRESSED DURING: 15 growth stages; CONTAINS InterPro DOMAIN/s: Ribosomal protein S4e, central (InterPro:IPR013845), Ribosomal protein S4e, N-terminal, conserved site…	ribosomal protein S4 [Oryza sativa Japonica Group]	2.28698	0.0161453	NA	Bra020369	Ribosomal protein S4 (RPS4A) family protein	GO:0001510 ; GO:0003735 ; GO:0005737 ; GO:0005774 ; GO:0005794 ; GO:0005829 ; GO:0005886 ; GO:0006412 ; GO:0009507 ; GO:0022627	6253698_Gene Expression_REACTOME ; 6253709_Metabolism of proteins_REACTOME ; 6253708_Translation_REACTOME ; ko03010_Ribosome_KEGG ; ath03010_Ribosome_KEGG ; 6253707_Eukaryotic Translation Initiation_REACTOME ; 6253706_Cap-dependent Translation Initiation_REACTOME ; 6253951_L13a-mediated translational silencing of Ceruloplasmin expression_REACTOME ; 6254268_Nonsense Mediated Decay (NMD) enhanced b…
460	Bju_CS52_NR_16679	#N/A	#N/A	40S ribosomal protein S3-1 [Arabidopsis thaliana]	2.16774	0.0356731	NA	NA	NA	#N/A	#N/A
461	Bju_CS52_NR_13440	#N/A	#N/A	50S ribosomal protein L3-1 [Arabidopsis thaliana]	2.07613	0.00280115	NA	NA	NA	#N/A	#N/A
462	Bju_CS52_R_19755	#N/A	#N/A	#N/A	11.2053	6.27828e-06	NP_001189637.1	Bra028917	VACUOLAR SORTING RECEPTOR 2	#N/A	#N/A
463	Bju_CS52_R_8462	AT4G12120	member of KEULE Gene Family	#N/A	3.07596	0.0292362	NP_563643.4	Bra019760	Sec1/munc18-like (SM) proteins superfamily	GO:0005634 ; GO:0005886 ; GO:0008565 ; GO:0009306 ; GO:0052542	#N/A
464	Bju_CS52_R_15394	AT1G19650	Sec14p-like phosphatidylinositol transfer family protein; FUNCTIONS IN: phosphatidylinositol transporter activity, transporter activity; INVOLVED IN: transport; LOCATED IN: plasma membrane; EXPRESSED IN: 20 plant structures; EXPRESSED DURING: 15 growth stages; CONTAINS InterPro DOMAIN/s: Cellular retinaldehyde-binding/triple function, C-terminal (InterPro:IPR001251), Cellular retinaldehyde-bindin…	#N/A	2.74544	0.00580169	NP_001117314.1	Bra031196	Sec14p-like phosphatidylinositol transfer family protein	GO:0005794 ; GO:0005886 ; GO:0006810 ; GO:0008526	#N/A
465	Bju_CS52_R_24885	#N/A	#N/A	#N/A	2.40707	0.0057306	NA	Bra000424	inner membrane protein OXA1-like	#N/A	#N/A
466	Bju_CS52_R_25291	AT2G46470	inner membrane protein OXA1-like (OXA1L); FUNCTIONS IN: molecular_function unknown; INVOLVED IN: protein import into mitochondrial inner membrane; LOCATED IN: mitochondrion, membrane; EXPRESSED IN: 23 plant structures; EXPRESSED DURING: 13 growth stages; CONTAINS InterPro DOMAIN/s: Membrane insertion protein, OxaA/YidC (InterPro:IPR001708), Membrane insertion protein, OxaA/YidC, core (InterPro:IP…	#N/A	2.3905	0.00380528	NA	Bra000424	inner membrane protein OXA1-like	GO:0003674 ; GO:0005739 ; GO:0016020 ; GO:0045039	ko03060_Protein export_KEGG ; ath03060_Protein export_KEGG
467	Bju_CS52_R_10163	AT1G19650	Sec14p-like phosphatidylinositol transfer family protein; FUNCTIONS IN: phosphatidylinositol transporter activity, transporter activity; INVOLVED IN: transport; LOCATED IN: plasma membrane; EXPRESSED IN: 20 plant structures; EXPRESSED DURING: 15 growth stages; CONTAINS InterPro DOMAIN/s: Cellular retinaldehyde-binding/triple function, C-terminal (InterPro:IPR001251), Cellular retinaldehyde-bindin…	sec14 cytosolic factor- like protein [Arabidopsis thaliana]	2.14754	0.0334044	NA	Bra025754	Sec14p-like phosphatidylinositol transfer family protein	GO:0005794 ; GO:0005886 ; GO:0006810 ; GO:0008526	#N/A
468	Bju_CS52_R_15943	AT5G39510	Encodes a member of SNARE gene family. Homologous with yeast VTI1 and is involved in vesicle transport. Mutant alleles such as sgr4/zig are defective in the shoots response to gravity resulting in a zigzag growth pattern of the stem. Involved in protein trafficking to lytic vacuoles. Can conditionally substitute VTI12 in protein storage vacuole trafficking when plants are devoid of VTI12.	#N/A	2.08177	0.0298393	NP_001238119.1	Bra041108	Vesicle transport v-SNARE family protein	GO:0000325 ; GO:0000902 ; GO:0004872 ; GO:0005515 ; GO:0005770 ; GO:0005773 ; GO:0005774 ; GO:0005802 ; GO:0005829 ; GO:0006605 ; GO:0006623 ; GO:0006816 ; GO:0006896 ; GO:0007030 ; GO:0007033 ; GO:0009630 ; GO:0009651 ; GO:0016049 ; GO:0016192 ; GO:0016197 ; GO:0030140 ; GO:0048193 ; GO:0061025	ko04130_SNARE interactions in vesicular transport_KEGG ; ath04130_SNARE interactions in vesicular transport_KEGG
469	Bju_CS52_R_17600	AT1G19650	Sec14p-like phosphatidylinositol transfer family protein; FUNCTIONS IN: phosphatidylinositol transporter activity, transporter activity; INVOLVED IN: transport; LOCATED IN: plasma membrane; EXPRESSED IN: 20 plant structures; EXPRESSED DURING: 15 growth stages; CONTAINS InterPro DOMAIN/s: Cellular retinaldehyde-binding/triple function, C-terminal (InterPro:IPR001251), Cellular retinaldehyde-bindin…	#N/A	1.97524	0.0190042	NP_001061591.1	Bra031196	Sec14p-like phosphatidylinositol transfer family protein	GO:0005794 ; GO:0005886 ; GO:0006810 ; GO:0008526	#N/A
470	Bju_CS52_R_15386	AT4G25570	Encodes cytochrome b561.	#N/A	54.7947	3.72494e-11	NP_567723.1	Bra019153	Cytochrome b561/ferric reductase transmembrane protein family	GO:0000271 ; GO:0005515 ; GO:0005576 ; GO:0005773 ; GO:0008805 ; GO:0009507 ; GO:0009825 ; GO:0009932 ; GO:0010817 ; GO:0016021 ; GO:0019344 ; GO:0043481 ; GO:0048767 ; GO:0071555	6253668_Transmembrane transport of small molecules_REACTOME ; 6254209_Iron uptake and transport_REACTOME
471	Bju_CS52_R_17194	#N/A	#N/A	#N/A	8.43452	1.0094e-15	NA	Bra036642	copper chaperone for SOD1	#N/A	#N/A
472	Bju_CS52_R_18294	#N/A	#N/A	#N/A	8.16839	5.97604e-16	NA	Bra036642	copper chaperone for SOD1	#N/A	#N/A
473	Bju_CS52_NR_3922	AT1G35190	2-oxoglutarate (2OG) and Fe(II)-dependent oxygenase superfamily protein; FUNCTIONS IN: oxidoreductase activity, acting on paired donors, with incorporation or reduction of molecular oxygen, 2-oxoglutarate as one donor, and incorporation of one atom each of oxygen into both donors, oxidoreductase activity, iron ion binding; INVOLVED IN: oxidation reduction, alkaloid biosynthetic process; LOCATED I…	oxidoreductase [Arabidopsis lyrata subsp. lyrata]	3.80132	0.00311055	NA	NA	NA	GO:0005737 ; GO:0009821 ; GO:0016706	ARA_PWY-5070_gibberellin biosynthesis I (non C-3, non C-13 hydroxylation)_BIOCYC ; ARA_PWY-5035_gibberellin biosynthesis III (early C-13 hydroxylation)_BIOCYC ; ARA_PWY-5052_superpathway of gibberellin biosynthesis_BIOCYC
474	Bju_CS52_NR_13085	AT5G18600	Thioredoxin superfamily protein; FUNCTIONS IN: electron carrier activity, arsenate reductase (glutaredoxin) activity, protein disulfide oxidoreductase activity; INVOLVED IN: cell redox homeostasis; LOCATED IN: cellular_component unknown; EXPRESSED IN: 18 plant structures; EXPRESSED DURING: 10 growth stages; CONTAINS InterPro DOMAIN/s: Glutaredoxin-like, plant II (InterPro:IPR011905), Thioredoxin …	#N/A	2.512	0.000300403	NA	NA	NA	GO:0005575 ; GO:0008794 ; GO:0019243	#N/A
475	Bju_CS52_R_2179	#N/A	#N/A	hypothetical protein ARALYDRAFT_897824 [Arabidopsis lyrata subsp. lyrata]	2.3662	0.0492568	NA	Bra001592	thioredoxin M-type 4	#N/A	#N/A
476	Bju_CS52_R_22203	AT1G71695	Peroxidase superfamily protein; FUNCTIONS IN: peroxidase activity, heme binding; INVOLVED IN: response to oxidative stress, oxidation reduction; LOCATED IN: cell wall, vacuole, membrane, plant-type cell wall; EXPRESSED IN: 23 plant structures; EXPRESSED DURING: 13 growth stages; CONTAINS InterPro DOMAIN/s: Haem peroxidase (InterPro:IPR010255), Plant peroxidase (InterPro:IPR000823), Peroxidases he…	#N/A	2.17581	0.00152314	NP_001057625.1	Bra003918	Peroxidase superfamily protein	GO:0004601 ; GO:0005576 ; GO:0005618 ; GO:0005773 ; GO:0009505 ; GO:0009506 ; GO:0010075 ; GO:0016020 ; GO:0048653	ko00940_Phenylpropanoid biosynthesis_KEGG ; ath00940_Phenylpropanoid biosynthesis_KEGG ; ko00360_Phenylalanine metabolism_KEGG ; ath00360_Phenylalanine metabolism_KEGG ; M00039_Lignin biosynthesis, cinnamate => lignin_KEGG ; ath_M00039_Lignin biosynthesis, cinnamate => lignin_KEGG ; ARA_PWY-5461_betanidin degradation_BIOCYC
477	Bju_CS52_R_11649	AT1G19570	Encodes a member of the dehydroascorbate reductase gene family. Critical for a mutualistic symbiosis between the host Arabidopsis and the root colonizing fungus Piriformospora indica.	#N/A	2.17204	0.00918078	NA	Bra016503	dehydroascorbate reductase	GO:0005507 ; GO:0005737 ; GO:0005739 ; GO:0005773 ; GO:0005777 ; GO:0005829 ; GO:0005886 ; GO:0009507 ; GO:0009570 ; GO:0009610 ; GO:0009753 ; GO:0010043 ; GO:0010193 ; GO:0010731 ; GO:0043903 ; GO:0045174 ; GO:0048046	ARA_PWY-6842_glutathione-mediated detoxification II_BIOCYC ; ARA_PWY-2261_ascorbate glutathione cycle_BIOCYC
478	Bju_CS52_R_15553	AT2G43350	Glutathione peroxidase. Functions as both a redox transducer and a scavenger in abscisic acid and drought stress responses. Interacts with ABI2 and ABI1.	#N/A	2.02288	0.0168332	NP_001236504.1	Bra000302	glutathione peroxidase 3	GO:0004602 ; GO:0005737 ; GO:0005739 ; GO:0005768 ; GO:0005794 ; GO:0005802 ; GO:0009407 ; GO:0009738 ; GO:0042542 ; GO:0042631	6253653_Metabolism_REACTOME ; 6253725_Metabolism of lipids and lipoproteins_REACTOME ; ko00480_Glutathione metabolism_KEGG ; ath00480_Glutathione metabolism_KEGG ; 6253812_Arachidonic acid metabolism_REACTOME ; ath00590_Arachidonic acid metabolism_KEGG ; ko00590_Arachidonic acid metabolism_KEGG ; 6254372_Synthesis of 12-eicosatetraenoic acid derivatives_REACTOME ; 6254371_Synthesis of 5-eicosatet…
479	Bju_CS52_R_12457	AT4G33040	Thioredoxin superfamily protein; FUNCTIONS IN: electron carrier activity, protein disulfide oxidoreductase activity; INVOLVED IN: cell redox homeostasis; LOCATED IN: cellular_component unknown; EXPRESSED IN: 23 plant structures; EXPRESSED DURING: 13 growth stages; CONTAINS InterPro DOMAIN/s: Glutaredoxin-like, plant II (InterPro:IPR011905), Thioredoxin fold (InterPro:IPR012335), Glutaredoxin (Int…	#N/A	1.99281	0.00892893	NA	Bra034545	Thioredoxin superfamily protein	GO:0005737 ; GO:0048653	#N/A
480	Bju_CS52_R_19805	AT5G17170	enhancer of sos3-1 (ENH1); FUNCTIONS IN: electron carrier activity, metal ion binding; LOCATED IN: chloroplast thylakoid membrane, chloroplast, chloroplast envelope; EXPRESSED IN: 22 plant structures; EXPRESSED DURING: 14 growth stages; CONTAINS InterPro DOMAIN/s: Rubredoxin-type Fe(Cys)4 protein (InterPro:IPR004039), PDZ/DHR/GLGF (InterPro:IPR001478); BEST Arabidopsis thaliana protein match is: …	PREDICTED: uncharacterized protein LOC101215685 [Cucumis sativus]	1.98289	0.0102214	NA	Bra023597	rubredoxin family protein	GO:0006098 ; GO:0006364 ; GO:0009507 ; GO:0009534 ; GO:0009535 ; GO:0009637 ; GO:0009657 ; GO:0009941 ; GO:0010114 ; GO:0010207 ; GO:0010218 ; GO:0046872	#N/A
481	Bju_CS52_R_19216	#N/A	#N/A	#N/A	1.97262	0.0281166	NP_567043.2	Bra016941	Glutaredoxin family protein	GO:0005634 ; GO:0048653	#N/A
482	Bju_CS52_R_25734	AT2G44890	member of CYP704A	#N/A	2.13245	0.00430134	NP_001143079.1	Bra000390	cytochrome P450, family 704, subfamily A, polypeptide 2	GO:0005576 ; GO:0019825	#N/A
483	Bju_CS52_R_25945	AT1G62180	encodes a adenosine 5'-phosphosulfate reductase, involved in sulfate assimilation. Is a major effect locus for natural variation of shoot sulfate content in Arabidopsis.	#N/A	2.20392	0.0033279	NP_001185293.1	Bra029505	APS reductase 1	GO:0000103 ; GO:0004604 ; GO:0009507 ; GO:0009534 ; GO:0009570 ; GO:0009973 ; GO:0019379	ko00920_Sulfur metabolism_KEGG ; ath00920_Sulfur metabolism_KEGG ; META_SULFMETII-PWY_sulfate reduction II (assimilatory)_BIOCYC ; ARA_PWY-6932_selenate reduction_BIOCYC ; ARA_SULFMETII-PWY_sulfate reduction II (assimilatory)_BIOCYC
484	Bju_CS52_R_27393	AT3G22890	encodes ATP sulfurylase, the first enzyme in the sulfate assimilation pathway of Arabidopsis. It may also participate in selenium metabolism.	#N/A	2.08639	0.00524549	NA	Bra001891	ATP sulfurylase 1	GO:0001887 ; GO:0004781 ; GO:0005829 ; GO:0005886 ; GO:0006094 ; GO:0006096 ; GO:0006569 ; GO:0006833 ; GO:0006972 ; GO:0007030 ; GO:0009266 ; GO:0009507 ; GO:0009570 ; GO:0009651 ; GO:0009684 ; GO:0009735 ; GO:0019761 ; GO:0042742 ; GO:0046686	ko00230_Purine metabolism_KEGG ; ath00230_Purine metabolism_KEGG ; ko00920_Sulfur metabolism_KEGG ; ath00920_Sulfur metabolism_KEGG ; ko00450_Selenocompound metabolism_KEGG ; ath00450_Selenocompound metabolism_KEGG ; ARA_PWY-5340_sulfate activation for sulfonation_BIOCYC ; META_SULFMETII-PWY_sulfate reduction II (assimilatory)_BIOCYC ; ARA_PWY-6932_selenate reduction_BIOCYC ; ARA_SULFMETII-PWY_su…
485	Bju_CS52_R_10794	AT3G29590	At3g29590 (At5MAT) encodes a malonyl-CoA:anthocyanidin 5-O-glucoside-6"-O-malonyltransferase that is coordinately expressed with a epistatic 5-O-anthocyanidin glucosyltransferase (At4g14090). The enzyme is involved in the malonylation of anthocyanins in Arabidopsis.	#N/A	3.01568	0.0267135	NP_001056998.1	Bra036208	HXXXD-type acyl-transferase family protein	GO:0005737 ; GO:0009718 ; GO:0009744 ; GO:0010224 ; GO:0016740 ; GO:0050736	ARA_PWY-5307_gentiodelphin biosynthesis_BIOCYC
486	Bju_CS52_R_18725	AT1G74000	encodes a protein similar to strictosidine synthase, which is involved in the production of monoterpene indole alkaloids. This gene belongs to a family of 13 members in Arabidopsis.	#N/A	2.52735	0.00401331	NP_001132695.1	Bra015944	strictosidine synthase 3	GO:0005618 ; GO:0006865 ; GO:0009505 ; GO:0009507 ; GO:0016844	ath00901_Indole alkaloid biosynthesis_KEGG ; ko00901_Indole alkaloid biosynthesis_KEGG
487	Bju_CS52_R_28987	AT1G78960	Encodes a multifunctional 2-3-oxidosqualene (OS)-triterpene cyclase that can cyclize OS into lupeol, alpha- and beta-amyrin.	#N/A	2.45451	0.0003002	NP_001168389.1	Bra013167	cycloartenol synthase 1	GO:0005634 ; GO:0016104 ; GO:0016126 ; GO:0019745 ; GO:0042299 ; GO:0042300	6253653_Metabolism_REACTOME ; 6253725_Metabolism of lipids and lipoproteins_REACTOME ; 6254036_Cholesterol biosynthesis_REACTOME ; ath00909_Sesquiterpenoid and triterpenoid biosynthesis_KEGG ; ko00909_Sesquiterpenoid and triterpenoid biosynthesis_KEGG
488	Bju_CS52_NR_7191	AT2G29290	NAD(P)-binding Rossmann-fold superfamily protein; FUNCTIONS IN: oxidoreductase activity, binding, catalytic activity; INVOLVED IN: oxidation reduction, metabolic process; EXPRESSED IN: 16 plant structures; EXPRESSED DURING: 11 growth stages; CONTAINS InterPro DOMAIN/s: Short-chain dehydrogenase/reductase, conserved site (InterPro:IPR020904), NAD(P)-binding domain (InterPro:IPR016040), Glucose/rib…	#N/A	2.28998	0.0406212	NP_001183499.1	NA	uncharacterized protein LOC100501932	GO:0016491	ko00960_Tropane, piperidine and pyridine alkaloid biosynthesis_KEGG ; ath00960_Tropane, piperidine and pyridine alkaloid biosynthesis_KEGG
489	Bju_CS52_R_2681	#N/A	#N/A	cinnamyl-alcohol dehydrogenase family [Arabidopsis lyrata subsp. lyrata]	1.95804	0.0215769	NA	Bra020019	NAD(P)-binding Rossmann-fold superfamily protein	#N/A	#N/A
490	Bju_CS52_R_25618	#N/A	#N/A	GSL-ALK copy 1 [Brassica juncea]	1.95792	0.0120963	NA	Bra034180	2-oxoglutarate (2OG) and Fe(II)-dependent oxygenase superfamily protein	#N/A	#N/A
491	Bju_CS52_R_12592	#N/A	#N/A	#N/A	2.21404	0.0521816	NP_181414.1	Bra005077	Plant calmodulin-binding protein-related	GO:0005516 ; GO:0005634 ; GO:0015996	#N/A
492	Bju_CS52_R_28164	AT1G13900	Encodes a dual-localized acid phosphatase (mitochondria and chloroplast) that modulates carbon metabolism.	#N/A	1.94068	0.00633053	NP_001241258.1	Bra019699	Purple acid phosphatases superfamily protein	GO:0003993 ; GO:0004722 ; GO:0005576 ; GO:0005739 ; GO:0005768 ; GO:0005794 ; GO:0005802 ; GO:0006109 ; GO:0009507	ARA_THISYNARA-PWY_superpathway of thiamin diphosphate biosynthesis III (eukaryotes)_BIOCYC ; ARA_PWY-6908_thiamin diphosphate biosynthesis IV (eukaryotes)_BIOCYC ; ARA_PWY-6348_phosphate acquisition_BIOCYC
493	Bju_CS52_R_22706	AT4G23270	Encodes a cysteine-rich receptor-like protein kinase.	#N/A	6.08993	1.01151e-05	NP_194062.1	Bra013679	cysteine-rich RLK (RECEPTOR-like protein kinase) 21	GO:0004672 ; GO:0005524 ; GO:0005576 ; GO:0005886 ; GO:0006468 ; GO:0009751 ; GO:0010167 ; GO:0015706 ; GO:0042742	#N/A
494	Bju_CS52_R_9776	#N/A	#N/A	#N/A	5.00662	0.00212917	NP_001064126.1	Bra013656	cysteine-rich RLK (RECEPTOR-like protein kinase) 11	GO:0016023	#N/A
495	Bju_CS52_R_14932	#N/A	#N/A	#N/A	3.98305	5.03862e-05	NP_001190810.1	Bra019313	cysteine-rich RLK (RECEPTOR-like protein kinase) 22	#N/A	#N/A
496	Bju_CS52_R_28457	#N/A	#N/A	#N/A	3.29082	2.2983e-06	NP_001060353.1	Bra029500	cysteine-rich RLK (RECEPTOR-like protein kinase) 39	#N/A	#N/A
497	Bju_CS52_R_5434	AT4G23180	Encodes a receptor-like protein kinase. Naming convention from Chen et al 2003 (PMID 14756307)	#N/A	3.0596	0.0221257	NP_192429.1	Bra020827	cysteine-rich RLK (RECEPTOR-like protein kinase) 11	GO:0005886 ; GO:0006995 ; GO:0016301	#N/A
498	Bju_CS52_R_5018	#N/A	#N/A	#N/A	3.00397	0.042829	NP_001065947.2	Bra032485	receptor like protein 54	GO:0016023	#N/A
499	Bju_CS52_R_12875	AT4G00340	Encodes a receptor-like protein kinase that is expressed in roots.	#N/A	2.74265	0.0385518	NP_001053995.1	Bra037334	receptor-like protein kinase 4	GO:0004672 ; GO:0005886 ; GO:0006468 ; GO:0016020 ; GO:0030246	#N/A
500	Bju_CS52_R_12063	AT1G16260	Wall-associated kinase family protein; FUNCTIONS IN: kinase activity; INVOLVED IN: protein amino acid phosphorylation; LOCATED IN: endomembrane system, integral to membrane; EXPRESSED IN: 19 plant structures; EXPRESSED DURING: 13 growth stages; CONTAINS InterPro DOMAIN/s: Wall-associated kinase (InterPro:IPR013695), EGF-like calcium-binding, conserved site (InterPro:IPR018097), Protein kinase, ca…	#N/A	2.60201	0.0321226	NP_001053746.1	Bra003598	Wall-associated kinase family protein	GO:0005576 ; GO:0016301	#N/A
501	Bju_CS52_R_29423	#N/A	#N/A	#N/A	2.40506	0.000963228	NP_001234427.1	Bra031572	receptor like protein 1	#N/A	#N/A
502	Bju_CS52_R_16235	AT2G21970	stress enhanced protein 2 (SEP2) chlorophyll a/b-binding protein	PREDICTED: stress enhanced protein 2, chloroplastic-like [Glycine max]	2.22586	0.00106343	NA	Bra031223	stress enhanced protein 2	GO:0003677 ; GO:0003700 ; GO:0005515 ; GO:0005634 ; GO:0009827 ; GO:0009860 ; GO:0009886 ; GO:0009908 ; GO:0009909 ; GO:0010048 ; GO:0043481 ; GO:0048440 ; GO:0048441 ; GO:0048443 ; GO:0048481 ; GO:0048507	#N/A
503	Bju_CS52_NR_16682	#N/A	#N/A	molecular chaperone DnaJ [Arabidopsis thaliana]	2.14593	0.0116528	NA	NA	NA	#N/A	#N/A
504	Bju_CS52_R_10459	AT2G42530	cold regulated 15b (COR15B); INVOLVED IN: response to cold, defense response to fungus; LOCATED IN: chloroplast, chloroplast stroma, chloroplast envelope; EXPRESSED IN: 21 plant structures; EXPRESSED DURING: 13 growth stages; BEST Arabidopsis thaliana protein match is: cold-regulated 15a (TAIR:AT2G42540.2); Has 194 Blast hits to 148 proteins in 43 species: Archae - 0; Bacteria - 18; Metazoa - 5; …	#N/A	3.16339	0.00147277	NP_199244.1	Bra000263	cold regulated 15b	GO:0009409 ; GO:0009507 ; GO:0009570 ; GO:0009941 ; GO:0010150 ; GO:0042631 ; GO:0050832	#N/A
505	Bju_CS52_R_15769	AT3G56080	S-adenosyl-L-methionine-dependent methyltransferases superfamily protein; INVOLVED IN: biological_process unknown; LOCATED IN: endomembrane system; EXPRESSED IN: 17 plant structures; EXPRESSED DURING: 9 growth stages; CONTAINS InterPro DOMAIN/s: Protein of unknown function DUF248, methyltransferase putative (InterPro:IPR004159); BEST Arabidopsis thaliana protein match is: S-adenosyl-L-methionine-…	#N/A	2.78146	0.0199342	NP_001047721.1	Bra014710	S-adenosyl-L-methionine-dependent methyltransferases superfamily protein	GO:0005794	#N/A
506	Bju_CS52_NR_16477	AT3G10985	A senescence-associated gene whose expression is induced in response to treatment with Nep1, a fungal protein that causes necrosis.	uncharacterized protein LOC100192467 [Zea mays]	2.56502	0.000310859	NA	NA	NA	GO:0003674 ; GO:0005575 ; GO:0007568 ; GO:0009620	#N/A
507	Bju_CS52_R_16053	AT4G09350	Chaperone DnaJ-domain superfamily protein; FUNCTIONS IN: heat shock protein binding; INVOLVED IN: protein folding; LOCATED IN: chloroplast; EXPRESSED IN: 21 plant structures; EXPRESSED DURING: 13 growth stages; CONTAINS InterPro DOMAIN/s: Molecular chaperone, heat shock protein, Hsp40, DnaJ (InterPro:IPR015609), Heat shock protein DnaJ, N-terminal (InterPro:IPR001623), Heat shock protein DnaJ, co…	#N/A	2.38164	0.000602742	NP_192673.1	Bra038381	Chaperone DnaJ-domain superfamily protein	GO:0005737 ; GO:0006457 ; GO:0009507	#N/A
508	Bju_CS52_R_12749	#N/A	#N/A	#N/A	6.38271	5.1189e-06	NA	Bra000815	thionin 2.2	#N/A	#N/A
509	Bju_CS52_R_6823	AT1G17610	Disease resistance protein (TIR-NBS class); FUNCTIONS IN: transmembrane receptor activity, ATP binding; INVOLVED IN: signal transduction, apoptosis, defense response, innate immune response; LOCATED IN: intrinsic to membrane, endomembrane system; EXPRESSED IN: 12 plant structures; EXPRESSED DURING: 9 growth stages; CONTAINS InterPro DOMAIN/s: NB-ARC (InterPro:IPR002182), Disease resistance protei…	#N/A	2.78146	0.0523569	NP_173204.1	Bra030997	Disease resistance protein (TIR-NBS class)	GO:0000165 ; GO:0009409 ; GO:0009697 ; GO:0009862 ; GO:0010310 ; GO:0031348 ; GO:0042742 ; GO:0045088 ; GO:0046713 ; GO:0050832	#N/A
510	Bju_CS52_R_12544	AT1G17610	Disease resistance protein (TIR-NBS class); FUNCTIONS IN: transmembrane receptor activity, ATP binding; INVOLVED IN: signal transduction, apoptosis, defense response, innate immune response; LOCATED IN: intrinsic to membrane, endomembrane system; EXPRESSED IN: 12 plant structures; EXPRESSED DURING: 9 growth stages; CONTAINS InterPro DOMAIN/s: NB-ARC (InterPro:IPR002182), Disease resistance protei…	#N/A	2.61086	0.0248497	NP_001064207.1	Bra030997	Disease resistance protein (TIR-NBS class)	GO:0000165 ; GO:0009409 ; GO:0009697 ; GO:0009862 ; GO:0010310 ; GO:0031348 ; GO:0042742 ; GO:0045088 ; GO:0046713 ; GO:0050832	#N/A
511	Bju_CS52_R_12124	AT2G14580	pathogenesis related protein, encodes a basic PR1-like protein. Expresses in flowers, roots, and not in leaves and responses to ethylene and methyl jasmonate. Salicylic acid represses gene expression.	#N/A	2.07544	0.00858081	NP_179064.1	Bra036988	CAP (Cysteine-rich secretory proteins, Antigen 5, and Pathogenesis-related 1 protein) superfamily protein	GO:0003674 ; GO:0005576 ; GO:0009723 ; GO:0009751 ; GO:0009753	WP2280_Seed Development_WikiPathways ; WP2279_Seed Development_WikiPathways ; ko04075_Plant hormone signal transduction_KEGG ; ath04075_Plant hormone signal transduction_KEGG ; ko04626_Plant-pathogen interaction_KEGG ; ath04626_Plant-pathogen interaction_KEGG
512	Bju_CS52_R_12505	AT1G14830	Encodes a dynamin-like protein that is involved in mitochondrial morphogenesis and pollen development. Protein is localized as speckles in the cytoplasm, partially co-localizes with mitochondrial markers, cell plate of dividing cells, and the tip of root hairs, root cap cells, and expanding part of trichoblasts.	#N/A	2.45746	0.0293865	NP_001064002.1	Bra016679	DYNAMIN-like 1C	GO:0000266 ; GO:0003924 ; GO:0005525 ; GO:0005737 ; GO:0005739 ; GO:0005886 ; GO:0005938 ; GO:0007005 ; GO:0009504 ; GO:0009506 ; GO:0010152 ; GO:0016020 ; GO:0042732	#N/A
513	Bju_CS52_NR_2115	#N/A	#N/A	actin depolymerizing factor [Elaeis guineensis]	2.25665	0.0432654	NA	NA	NA	#N/A	#N/A
514	Bju_CS52_NR_21688	AT4G05510	transposable element gene; hAT-like transposase family (hobo/Ac/Tam3), has a 4.0e-144 P-value blast match to GB:AAD24567 transposase Tag2 (hAT-element) (Arabidopsis thaliana)	#N/A	134.993	2.44516e-25	NP_001044546.2	NA	Os01g0802400	#N/A	#N/A
515	Bju_CS52_R_4310	AT3G06590	basic helix-loop-helix (bHLH) DNA-binding superfamily protein; FUNCTIONS IN: sequence-specific DNA binding transcription factor activity; INVOLVED IN: regulation of transcription; LOCATED IN: nucleus, chloroplast; EXPRESSED IN: 22 plant structures; EXPRESSED DURING: 13 growth stages; CONTAINS InterPro DOMAIN/s: Helix-loop-helix DNA-binding domain (InterPro:IPR001092), Helix-loop-helix DNA-binding…	PREDICTED: transcription factor bHLH147-like [Solanum lycopersicum]	127.947	1.37047e-13	NA	Bra040278	basic helix-loop-helix (bHLH) DNA-binding superfamily protein	GO:0003700 ; GO:0005515 ; GO:0005634	#N/A
516	Bju_CS52_NR_9209	#N/A	#N/A	#N/A	111.258	4.06819e-08	NA	NA	NA	#N/A	#N/A
517	Bju_CS52_NR_11617	#N/A	#N/A	hypothetical protein ARALYDRAFT_487209 [Arabidopsis lyrata subsp. lyrata]	70.0927	4.77667e-09	NA	NA	NA	#N/A	#N/A
518	Bju_CS52_NR_6707	#N/A	#N/A	hypothetical protein ARALYDRAFT_497055 [Arabidopsis lyrata subsp. lyrata]	28.9272	8.67011e-07	NA	NA	NA	#N/A	#N/A
519	Bju_CS52_NR_10069	#N/A	#N/A	hypothetical protein ARALYDRAFT_346169 [Arabidopsis lyrata subsp. lyrata]	22.9934	5.84574e-11	NA	NA	NA	#N/A	#N/A
520	Bju_CS52_R_9104	AT3G19360	Zinc finger (CCCH-type) family protein; CONTAINS InterPro DOMAIN/s: Zinc finger, CCCH-type (InterPro:IPR000571); BEST Arabidopsis thaliana protein match is: Zinc finger (CCCH-type) family protein (TAIR:AT1G32360.1); Has 1128 Blast hits to 788 proteins in 142 species: Archae - 0; Bacteria - 0; Metazoa - 454; Fungi - 86; Plants - 385; Viruses - 0; Other Eukaryotes - 203 (source: NCBI BLink).	#N/A	18.596	1.75773e-06	NA	Bra001745	Zinc finger (CCCH-type) family protein	GO:0003676 ; GO:0003700 ; GO:0005634 ; GO:0006355 ; GO:0043687 ; GO:0045893	#N/A
521	Bju_CS52_NR_19275	#N/A	#N/A	#N/A	14.759	6.00589e-19	NA	NA	NA	#N/A	#N/A
522	Bju_CS52_NR_19885	#N/A	#N/A	#N/A	6.52715	2.15751e-10	NA	NA	NA	#N/A	#N/A
523	Bju_CS52_R_19633	#N/A	#N/A	predicted protein [Arabidopsis lyrata subsp. lyrata]	6.1406	2.35883e-07	NA	Bra007968	basic helix-loop-helix (bHLH) DNA-binding superfamily protein	#N/A	#N/A
524	Bju_CS52_NR_1467	#N/A	#N/A	#N/A	5.93377	0.00318612	NA	NA	NA	#N/A	#N/A
525	Bju_CS52_R_10933	#N/A	#N/A	#N/A	5.62147	0.00190523	NP_180045.5	Bra000563	Transcriptional factor B3 family protein	GO:0003677 ; GO:0003700 ; GO:0005634 ; GO:0006355	#N/A
526	Bju_CS52_R_5771	#N/A	#N/A	hypothetical protein ARALYDRAFT_357809 [Arabidopsis lyrata subsp. lyrata]	5.4112	0.00149392	NA	Bra028965	MADS-box transcription factor family protein	#N/A	#N/A
527	Bju_CS52_R_8891	#N/A	#N/A	hypothetical protein At2g28700 [Arabidopsis thaliana]	5.32869	0.00298591	NA	Bra040248	AGAMOUS-like 46	#N/A	#N/A
528	Bju_CS52_R_12137	AT2G45650	Sequence suggests this encodes a MADS-box transcription factor. Negatively regulates the FLC/MAF clade genes and positively regulates FT in Arabidopsis.	#N/A	5.1457	0.000624333	NP_001062335.1	Bra000392	AGAMOUS-like 6	GO:0003677 ; GO:0003700 ; GO:0005515 ; GO:0005634 ; GO:0009911 ; GO:0010228 ; GO:0048437 ; GO:0048481	WP2280_Seed Development_WikiPathways ; WP2279_Seed Development_WikiPathways ; WP2312_Flowering Time Pathway_WikiPathways
529	Bju_CS52_NR_17764	AT4G24540	Encodes a MADS-box protein involved in flowering. Regulates the expression of SOC1 and is also upregulated by SOC1. Binds with IMK3 kinase domain. Phosphorylated by IMK3; likely to be a target for IMK3 kinase domain.	RecName: Full=MADS-box transcription factor 55; AltName: Full=OsMADS55	5.04139	4.98931e-10	NA	NA	NA	GO:0000060 ; GO:0003700 ; GO:0005515 ; GO:0005634 ; GO:0005737 ; GO:0009739 ; GO:0010076 ; GO:0010077 ; GO:0010220 ; GO:0010582 ; GO:0042803 ; GO:0043565 ; GO:0045893 ; GO:0046982 ; GO:0048438 ; GO:0048481 ; GO:0048510	WP2312_Flowering Time Pathway_WikiPathways
530	Bju_CS52_R_457	#N/A	#N/A	#N/A	4.5009	0.000865842	NA	Bra031774	RNA-binding (RRM/RBD/RNP motifs) family protein	#N/A	#N/A
531	Bju_CS52_R_27110	#N/A	#N/A	#N/A	4.23637	7.02894e-06	NP_180041.5	Bra000563	Transcriptional factor B3 family protein	GO:0003677 ; GO:0003700 ; GO:0005634 ; GO:0006355	#N/A
532	Bju_CS52_NR_6557	#N/A	#N/A	unknown protein [Brassica rapa subsp. pekinensis]	4.21192	0.000442889	NA	NA	NA	#N/A	#N/A
533	Bju_CS52_R_14296	#N/A	#N/A	#N/A	3.71151	0.000250589	NP_190563.1	Bra012164	LOB domain-containing protein 37	GO:0005634 ; GO:0008150 ; GO:0010167 ; GO:0015706	#N/A
534	Bju_CS52_R_4457	AT1G72210	basic helix-loop-helix (bHLH) DNA-binding superfamily protein; FUNCTIONS IN: DNA binding, sequence-specific DNA binding transcription factor activity; INVOLVED IN: regulation of transcription; LOCATED IN: nucleus; CONTAINS InterPro DOMAIN/s: Helix-loop-helix DNA-binding domain (InterPro:IPR001092), Helix-loop-helix DNA-binding (InterPro:IPR011598); BEST Arabidopsis thaliana protein match is: basi…	#N/A	3.29801	0.02862	NP_564171.1	Bra012329	basic helix-loop-helix (bHLH) DNA-binding superfamily protein	GO:0003677 ; GO:0003700 ; GO:0005634	#N/A
535	Bju_CS52_NR_8410	#N/A	#N/A	#N/A	2.96118	0.0125364	NA	NA	NA	#N/A	#N/A
536	Bju_CS52_NR_10621	#N/A	#N/A	#N/A	2.84889	0.0161738	NA	NA	NA	#N/A	#N/A
537	Bju_CS52_NR_12672	#N/A	#N/A	PREDICTED: uncharacterized protein LOC100794880 [Glycine max]	2.84327	0.0419635	NA	NA	NA	#N/A	#N/A
538	Bju_CS52_R_12299	#N/A	#N/A	#N/A	2.67286	0.00191474	NP_177672.2	Bra008192	basic leucine-zipper 44	GO:0003677 ; GO:0003700 ; GO:0005515 ; GO:0005634 ; GO:0006355 ; GO:0009410 ; GO:0009845 ; GO:0030968 ; GO:0043565 ; GO:0044212 ; GO:0046982	#N/A
539	Bju_CS52_R_22248	#N/A	#N/A	#N/A	2.59156	0.0028343	NP_192063.2	Bra008553	NAC domain containing protein 69	GO:0003700 ; GO:0005634 ; GO:0005789 ; GO:0007275 ; GO:0009736 ; GO:0009965 ; GO:0031965 ; GO:0045893 ; GO:0051302	#N/A
540	Bju_CS52_NR_19718	#N/A	#N/A	BTB-POZ and math domain-containing protein [Arabidopsis thaliana]	2.54936	0.00980055	NA	NA	NA	#N/A	#N/A
541	Bju_CS52_R_10463	#N/A	#N/A	#N/A	2.5329	0.053584	NP_175818.1	Bra030899	nuclear factor Y, subunit A5	GO:0003700 ; GO:0005634 ; GO:0006355 ; GO:0009414 ; GO:0009738 ; GO:0009785 ; GO:0009793 ; GO:0010262 ; GO:0016036 ; GO:0016602 ; GO:0019375 ; GO:0045892 ; GO:0048316	6253653_Metabolism_REACTOME ; 6253709_Metabolism of proteins_REACTOME ; 6253725_Metabolism of lipids and lipoproteins_REACTOME ; WP2312_Flowering Time Pathway_WikiPathways ; 6253724_Fatty acid, triacylglycerol, and ketone body metabolism_REACTOME ; 6254148_Unfolded Protein Response (UPR)_REACTOME ; 6254331_PPARA activates gene expression_REACTOME ; 6254332_Regulation of lipid metabolism by Peroxi…
542	Bju_CS52_R_17154	AT3G20810	JMJD5 encodes a protein which contains a jumonji-C (jmjC) domain. The jumonji-C is frequently found in proteins with histone demethylase activity. jmjd5 mutant plants have a short-period circadian phenotype.	#N/A	2.51602	0.000195098	NA	Bra035742	2-oxoglutarate (2OG) and Fe(II)-dependent oxygenase superfamily protein	GO:0003700 ; GO:0005634 ; GO:0006355 ; GO:0007623 ; GO:0042752	#N/A
543	Bju_CS52_R_23773	AT1G72830	Encodes a subunit of CCAAT-binding complex, binds to CCAAT box motif present in some plant promoter sequences. One of three members of this class (HAP2A, HAP2B, HAP2C), it is expressed in vegetative and reproductive tissues. Expression is upregulated in the shoot of cax1/cax3 mutant.	#N/A	2.5158	0.00414284	NA	Bra003867	Disease resistance protein (TIR-NBS-LRR class)	GO:0003700 ; GO:0005634 ; GO:0006355 ; GO:0016602 ; GO:0045892	6253653_Metabolism_REACTOME ; 6253709_Metabolism of proteins_REACTOME ; 6253725_Metabolism of lipids and lipoproteins_REACTOME ; WP2312_Flowering Time Pathway_WikiPathways ; 6253724_Fatty acid, triacylglycerol, and ketone body metabolism_REACTOME ; 6254148_Unfolded Protein Response (UPR)_REACTOME ; 6254331_PPARA activates gene expression_REACTOME ; 6254332_Regulation of lipid metabolism by Peroxi…
544	Bju_CS52_R_17412	AT5G60910	MADS box gene negatively regulated by APETALA1	#N/A	2.45443	0.0026062	NP_001238296.1	Bra012997	AGAMOUS-like 8	GO:0003700 ; GO:0005515 ; GO:0005634 ; GO:0009911 ; GO:0010077 ; GO:0010154 ; GO:0031540 ; GO:0048481	WP2280_Seed Development_WikiPathways ; WP2279_Seed Development_WikiPathways ; WP2312_Flowering Time Pathway_WikiPathways
545	Bju_CS52_R_18298	AT2G45660	Controls flowering and is required for CO to promote flowering. It acts downstream of FT. Overexpression of (SOC1) AGL20 suppresses not only the late flowering of plants that have functional FRI and FLC alleles but also the delayed phase transitions during the vegetative stages of development. AGL20/SOC1 acts with AGL24 to promote flowering and inflorescence meristem identity.AGL20 upregulates ex…	mads box protein, putative [Ricinus communis]	2.44382	0.000915813	NA	Bra019343	AGAMOUS-like 19	GO:0000060 ; GO:0003700 ; GO:0005515 ; GO:0005634 ; GO:0005737 ; GO:0008134 ; GO:0009409 ; GO:0009739 ; GO:0009908 ; GO:0009911 ; GO:0010048 ; GO:0010077 ; GO:0043481 ; GO:0045893 ; GO:0048440 ; GO:0048481	WP2312_Flowering Time Pathway_WikiPathways
546	Bju_CS52_NR_16229	#N/A	#N/A	SOC1 [Prunus armeniaca]	2.37894	0.00289958	NA	NA	NA	#N/A	#N/A
547	Bju_CS52_R_22291	AT5G11550	ARM repeat superfamily protein; FUNCTIONS IN: binding; INVOLVED IN: biological_process unknown; LOCATED IN: chloroplast; EXPRESSED IN: 18 plant structures; EXPRESSED DURING: 8 growth stages; CONTAINS InterPro DOMAIN/s: Armadillo-type fold (InterPro:IPR016024); BEST Arabidopsis thaliana protein match is: plant U-box 26 (TAIR:AT1G49780.1); Has 1807 Blast hits to 1807 proteins in 277 species: Archae…	hypothetical protein ZEAMMB73_398035 [Zea mays]	2.35905	0.000423304	NA	Bra008954	ARM repeat superfamily protein	GO:0005737 ; GO:0008150	#N/A
548	Bju_CS52_R_13702	#N/A	#N/A	R2R3 DNA binding transcription factor MYB28-3 [Brassica juncea]	2.30982	0.0166714	NA	Bra012961	myb domain protein 28	#N/A	#N/A
549	Bju_CS52_R_24195	#N/A	#N/A	basic helix-loop-helix family protein [Populus trichocarpa]	2.30948	0.00152053	NA	Bra018896	basic helix-loop-helix (bHLH) DNA-binding superfamily protein	#N/A	#N/A
550	Bju_CS52_NR_5157	#N/A	#N/A	AP2 transcription factor [Olimarabidopsis pumila]	2.27483	0.0383148	NA	NA	NA	#N/A	#N/A
551	Bju_CS52_NR_18043	#N/A	#N/A	AGAMOUS-like protein [Citrus sinensis]	2.26156	0.0157161	NA	NA	NA	#N/A	#N/A
552	Bju_CS52_NR_20777	AT1G51140	Encodes a basic helix?loop?helix-type transcription factor involved in photoperiodism flowering.	#N/A	2.24053	0.0031018	NA	NA	NA	GO:0003677 ; GO:0003700 ; GO:0005634 ; GO:0006355 ; GO:0010119 ; GO:0048573	#N/A
553	Bju_CS52_NR_20504	#N/A	#N/A	chaperone DnaJ-domain superfamily protein [Arabidopsis thaliana]	2.23688	0.0516201	NA	NA	NA	#N/A	#N/A
554	Bju_CS52_NR_18807	AT2G45660	Controls flowering and is required for CO to promote flowering. It acts downstream of FT. Overexpression of (SOC1) AGL20 suppresses not only the late flowering of plants that have functional FRI and FLC alleles but also the delayed phase transitions during the vegetative stages of development. AGL20/SOC1 acts with AGL24 to promote flowering and inflorescence meristem identity.AGL20 upregulates ex…	PREDICTED: MADS-box protein SOC1-like [Cucumis sativus]	2.23528	0.044095	NA	NA	NA	GO:0000060 ; GO:0003700 ; GO:0005515 ; GO:0005634 ; GO:0005737 ; GO:0008134 ; GO:0009409 ; GO:0009739 ; GO:0009908 ; GO:0009911 ; GO:0010048 ; GO:0010077 ; GO:0043481 ; GO:0045893 ; GO:0048440 ; GO:0048481	WP2312_Flowering Time Pathway_WikiPathways
555	Bju_CS52_R_22949	AT1G51140	Encodes a basic helix?loop?helix-type transcription factor involved in photoperiodism flowering.	#N/A	2.2326	0.00112524	NP_001062190.1	Bra018896	basic helix-loop-helix (bHLH) DNA-binding superfamily protein	GO:0003677 ; GO:0003700 ; GO:0005634 ; GO:0006355 ; GO:0010119 ; GO:0048573	#N/A
556	Bju_CS52_R_16538	AT5G65070	Encodes MADS-box containing FLC paralog. Five splice variants have been identified but not characterized with respect to expression patterns and/or differing function. Overexpression of the gene in the Landsberg ecotype leads to a delay in flowering, transcript levels of MAF4 are reduced after a 6 week vernalization.	AT5G10140-like protein [Arabidopsis arenosa]	2.21081	0.0307676	NA	Bra009055	K-box region and MADS-box transcription factor family protein	GO:0003700 ; GO:0005634 ; GO:0005886 ; GO:0009910 ; GO:0010048 ; GO:0048481	WP2312_Flowering Time Pathway_WikiPathways
557	Bju_CS52_R_22733	#N/A	#N/A	#N/A	2.21033	0.0178213	NP_177813.1	Bra025881	sequence-specific DNA binding transcription factors	GO:0003674 ; GO:0005634 ; GO:0008150	#N/A
558	Bju_CS52_R_16593	#N/A	#N/A	#N/A	2.18171	0.0163269	NP_201543.1	Bra012164	LOB domain-containing protein 37	GO:0005634 ; GO:0006807 ; GO:0060776	#N/A
559	Bju_CS52_NR_21687	AT3G20810	JMJD5 encodes a protein which contains a jumonji-C (jmjC) domain. The jumonji-C is frequently found in proteins with histone demethylase activity. jmjd5 mutant plants have a short-period circadian phenotype.	transcription factor jumonji domain-containing protein [Arabidopsis lyrata subsp. lyrata]	2.17737	0.00137799	NA	NA	NA	GO:0003700 ; GO:0005634 ; GO:0006355 ; GO:0007623 ; GO:0042752	#N/A
560	Bju_CS52_R_19993	AT1G02380	unknown protein; BEST Arabidopsis thaliana protein match is: unknown protein (TAIR:AT4G01960.1); Has 66 Blast hits to 66 proteins in 11 species: Archae - 0; Bacteria - 0; Metazoa - 0; Fungi - 0; Plants - 66; Viruses - 0; Other Eukaryotes - 0 (source: NCBI BLink).	unnamed protein product [Vitis vinifera]	2.1726	0.0171948	NA	Bra036302	unknown protein	GO:0003674 ; GO:0005634 ; GO:0008150	#N/A
561	Bju_CS52_R_22502	#N/A	#N/A	PREDICTED: heat stress transcription factor B-2b-like [Glycine max]	2.1527	0.0179129	NA	Bra010049	heat shock transcription factor B2A	#N/A	#N/A
562	Bju_CS52_R_24252	AT1G72830	Encodes a subunit of CCAAT-binding complex, binds to CCAAT box motif present in some plant promoter sequences. One of three members of this class (HAP2A, HAP2B, HAP2C), it is expressed in vegetative and reproductive tissues. Expression is upregulated in the shoot of cax1/cax3 mutant.	F1L3.29 [Arabidopsis thaliana]	2.11657	0.00638573	NA	Bra003867	Disease resistance protein (TIR-NBS-LRR class)	GO:0003700 ; GO:0005634 ; GO:0006355 ; GO:0016602 ; GO:0045892	6253653_Metabolism_REACTOME ; 6253709_Metabolism of proteins_REACTOME ; 6253725_Metabolism of lipids and lipoproteins_REACTOME ; WP2312_Flowering Time Pathway_WikiPathways ; 6253724_Fatty acid, triacylglycerol, and ketone body metabolism_REACTOME ; 6254148_Unfolded Protein Response (UPR)_REACTOME ; 6254331_PPARA activates gene expression_REACTOME ; 6254332_Regulation of lipid metabolism by Peroxi…
563	Bju_CS52_NR_18672	#N/A	#N/A	Nuclear transcription factor Y subunit A-1, putative [Ricinus communis]	2.1146	0.0147646	NA	NA	NA	#N/A	#N/A
564	Bju_CS52_R_25382	AT5G10770	Eukaryotic aspartyl protease family protein; FUNCTIONS IN: DNA binding, aspartic-type endopeptidase activity; INVOLVED IN: proteolysis; EXPRESSED IN: 12 plant structures; EXPRESSED DURING: 4 anthesis, C globular stage, petal differentiation and expansion stage, E expanded cotyledon stage; CONTAINS InterPro DOMAIN/s: Peptidase aspartic (InterPro:IPR021109), Peptidase aspartic, catalytic (InterPro:…	#N/A	2.10169	0.00221096	NP_567506.1	Bra009006	Eukaryotic aspartyl protease family protein	GO:0003677 ; GO:0005576	#N/A
565	Bju_CS52_R_13582	#N/A	#N/A	conserved hypothetical protein [Ricinus communis]	2.087	0.0183811	NA	Bra026781	unknown protein	#N/A	#N/A
566	Bju_CS52_R_22888	#N/A	#N/A	#N/A	2.08121	0.00337032	NA	Bra039503	Homeodomain-like superfamily protein	#N/A	#N/A
567	Bju_CS52_R_16000	#N/A	#N/A	hypothetical protein PRUPE_ppa007709mg [Prunus persica]	2.05097	0.0396586	NA	Bra026104	unknown protein	#N/A	#N/A
568	Bju_CS52_R_24056	#N/A	#N/A	PREDICTED: uncharacterized protein LOC101216423 [Cucumis sativus]	2.01028	0.00589815	NA	Bra033809	Homeodomain-like superfamily protein	#N/A	#N/A
569	Bju_CS52_R_20973	AT1G69440	Encodes ARGONAUTE7, a member of the ARGONAUTE family, characterised by the presence of PAZ and PIWI domains. Involved in the regulation of developmental timing. Required for the accumulation of TAS3 ta-siRNAs but not for accumulation of miR171, miR173, miR390 or mi391. Localized in mature rosette leaves and floral buds.	#N/A	2.06334	0.0242702	NP_001048621.1	Bra032254	Stabilizer of iron transporter SufD / Polynucleotidyl transferase	GO:0005737 ; GO:0010050 ; GO:0010267 ; GO:0010599 ; GO:0016246 ; GO:0035195 ; GO:0035196 ; GO:0040034	6253698_Gene Expression_REACTOME ; 6254095_MicroRNA (miRNA) biogenesis_REACTOME ; 6254096_Regulatory RNA pathways_REACTOME ; 6254188_Post-transcriptional silencing by small RNAs_REACTOME ; 6254097_Small interfering RNA (siRNA) biogenesis_REACTOME
570	Bju_CS52_R_30385	AT3G16340	Encodes a p-coumaryl alcohol exporter involved in lignin biosynthesis.	#N/A	29.8434	2.77766e-20	NP_001237697.1	Bra003137	pleiotropic drug resistance 9	GO:0005886 ; GO:0006612 ; GO:0006855 ; GO:0009611 ; GO:0009805 ; GO:0009963 ; GO:0010363 ; GO:0015850 ; GO:0042626 ; GO:1901140 ; GO:1901141	#N/A
571	Bju_CS52_NR_9935	#N/A	#N/A	ATP-binding cassette transporter, subfamily I, member 4, SmABCI4 [Selaginella moellendorffii]	5.96575	1.23783e-05	NA	NA	NA	#N/A	#N/A
572	Bju_CS52_R_10886	AT3G12520	Encodes a sulfate transporter that in induced under sulfate limitation.	#N/A	5.68003	0.000132634	NP_001189871.1	Bra006206	sulfate transporter 4.1	GO:0009507 ; GO:0015116	#N/A
573	Bju_CS52_R_15953	AT4G01470	Encodes AtTIP1;3, functions as water and urea channels in pollen.	#N/A	3.40791	0.00109932	XP_004164504.1	Bra037415	tonoplast intrinsic protein 1;3	GO:0005737 ; GO:0006810 ; GO:0006833 ; GO:0015204 ; GO:0015250 ; GO:0015840 ; GO:0016020	6253668_Transmembrane transport of small molecules_REACTOME ; 6253692_Cellular responses to stress_REACTOME ; 6253691_Detoxification of Reactive Oxygen Species_REACTOME ; 6254203_Passive transport by Aquaporins_REACTOME ; 6254202_Aquaporin-mediated transport_REACTOME
574	Bju_CS52_R_11670	AT2G29940	pleiotropic drug resistance 3 (PDR3); FUNCTIONS IN: ATPase activity, coupled to transmembrane movement of substances; INVOLVED IN: drug transmembrane transport; LOCATED IN: membrane; EXPRESSED IN: 10 plant structures; EXPRESSED DURING: L mature pollen stage, M germinated pollen stage, 4 anthesis, C globular stage, petal differentiation and expansion stage; CONTAINS InterPro DOMAIN/s: ATPase, AAA+…	#N/A	2.79329	0.0107432	NP_180555.2	Bra021598	pleiotropic drug resistance 3	GO:0006855 ; GO:0009506 ; GO:0042626	#N/A
575	Bju_CS52_R_21397	AT4G39460	Encodes a plastid metabolite transporter required for the import of S-Adenosylmethionine from the cytosol. Impaired function of SAMT1 led to decreased accumulation of prenyllipids and mainly affected the chlorophyll pathway.	#N/A	2.72245	4.33757e-05	NA	Bra010681	S-adenosylmethionine carrier 1	GO:0000095 ; GO:0005739 ; GO:0005743 ; GO:0006364 ; GO:0006810 ; GO:0006839 ; GO:0009507 ; GO:0009536 ; GO:0009658 ; GO:0009902 ; GO:0009941 ; GO:0010027 ; GO:0010207 ; GO:0015805 ; GO:0035304 ; GO:0042793 ; GO:0045893	#N/A
576	Bju_CS52_R_13411	AT1G25530	Transmembrane amino acid transporter family protein; CONTAINS InterPro DOMAIN/s: Amino acid transporter, transmembrane (InterPro:IPR013057); BEST Arabidopsis thaliana protein match is: lysine histidine transporter 1 (TAIR:AT5G40780.1); Has 3229 Blast hits to 3219 proteins in 255 species: Archae - 4; Bacteria - 28; Metazoa - 882; Fungi - 529; Plants - 1538; Viruses - 0; Other Eukaryotes - 248 (sou…	#N/A	2.66052	0.0163402	NP_001055592.1	Bra011000	Transmembrane amino acid transporter family protein	GO:0005886 ; GO:0006865 ; GO:0015171 ; GO:0016020	#N/A
577	Bju_CS52_R_17443	AT2G25810	tonoplast intrinsic protein 4;1 (TIP4;1); FUNCTIONS IN: water channel activity; INVOLVED IN: transport, transmembrane transport; LOCATED IN: plant-type vacuole membrane, membrane, central vacuole; EXPRESSED IN: 14 plant structures; EXPRESSED DURING: 4 anthesis, F mature embryo stage, petal differentiation and expansion stage, E expanded cotyledon stage, D bilateral stage; CONTAINS InterPro DOMAIN…	#N/A	2.43623	0.00333147	NP_001105641.1	Bra034271	tonoplast intrinsic protein 4;1	GO:0005737 ; GO:0006810 ; GO:0009705 ; GO:0009736 ; GO:0015250 ; GO:0016020 ; GO:0042807	#N/A
578	Bju_CS52_R_27285	AT1G32450	Transmembrane nitrate transporter. Involved in xylem transport of nitrate from root to shoot. Induced in response to nitrate. Not involved in nitrate uptake. expressed in root pericycle cells.	#N/A	2.33226	0.0149094	NP_001146274.1	Bra010165	nitrate transporter 1.5	GO:0005215 ; GO:0005886 ; GO:0006598 ; GO:0006826 ; GO:0006857 ; GO:0009698 ; GO:0009734 ; GO:0010106 ; GO:0010167 ; GO:0015112 ; GO:0015698 ; GO:0015706 ; GO:0016020 ; GO:0042128 ; GO:0042398	6253668_Transmembrane transport of small molecules_REACTOME ; 6253667_SLC-mediated transmembrane transport_REACTOME ; 6254138_Transport of inorganic cations/anions and amino acids/oligopeptides_REACTOME ; 6254190_Proton/oligonucleotide cotransporters_REACTOME
579	Bju_CS52_R_26628	AT3G21090	ABC-2 type transporter family protein; FUNCTIONS IN: ATPase activity, coupled to transmembrane movement of substances; INVOLVED IN: response to karrikin; LOCATED IN: membrane; EXPRESSED IN: 7 plant structures; EXPRESSED DURING: 6 growth stages; CONTAINS InterPro DOMAIN/s: ATPase, AAA+ type, core (InterPro:IPR003593), ABC transporter-like (InterPro:IPR003439), ABC-2 type transporter (InterPro:IPR0…	#N/A	2.28204	0.00699311	NP_001172460.1	Bra018911	ABC-2 type transporter family protein	GO:0005886 ; GO:0009062 ; GO:0042626 ; GO:0080167	6253653_Metabolism_REACTOME ; 6253725_Metabolism of lipids and lipoproteins_REACTOME ; 6253668_Transmembrane transport of small molecules_REACTOME ; 6254130_ABC-family proteins mediated transport_REACTOME ; 6253965_Lipid digestion, mobilization, and transport_REACTOME ; 6254129_ABCA transporters in lipid homeostasis_REACTOME ; 6254128_Trafficking of dietary sterols_REACTOME
580	Bju_CS52_R_26501	AT1G76430	Encodes Pht1;9, a member of the Pht1 family of phosphate transporters which include: Pht1;1/At5g43350, Pht1;2/At5g43370, Pht1;3/At5g43360, Pht1;4/At2g38940, Pht1;5/At2g32830, Pht1;6/At5g43340, Pht1;7/At3g54700, Pht1;8/At1g20860, Pht1;9/At1g76430 (Plant Journal 2002, 31:341).	#N/A	2.28108	0.00195982	NP_985989.1	Bra008260	phosphate transporter 1;9	GO:0005351 ; GO:0005886 ; GO:0006817 ; GO:0009507 ; GO:0015114 ; GO:0015144 ; GO:0015415 ; GO:0016020 ; GO:1901684	#N/A
581	Bju_CS52_R_23574	AT5G49630	Is a high affinity amino acid transporter capable of transporting aspartate and tryptophan. May be involved in the amino acid uptake from xylem.	#N/A	2.03586	0.00675197	NP_001043602.1	Bra035446	amino acid permease 1	GO:0005886 ; GO:0015171 ; GO:0015172 ; GO:0015175 ; GO:0015810 ; GO:0015827 ; GO:0016020	WP2280_Seed Development_WikiPathways ; WP2279_Seed Development_WikiPathways
582	Bju_CS52_R_17730	AT1G30220	Inositol transporter presenting conserved extracellular loop domains homologs of plexins/semaphorin/integrin (PSI) domains from animal type I receptors.	#N/A	2.00198	0.0236174	NP_174313.1	Bra010788	inositol transporter 2	GO:0005351 ; GO:0005366 ; GO:0005886 ; GO:0006863 ; GO:0015144 ; GO:0015798 ; GO:0016020 ; GO:0023052 ; GO:0090406	6253668_Transmembrane transport of small molecules_REACTOME ; 6253667_SLC-mediated transmembrane transport_REACTOME ; 6254194_Transport of glucose and other sugars, bile salts and organic acids, metal ions and amine compounds_REACTOME ; 6254195_Inositol transporters_REACTOME
583	Bju_CS52_R_20141	AT1G55910	member of Putative zinc transporter ZIP2 - like family	#N/A	1.98669	0.00531765	XP_001729469.1	Bra030826	zinc transporter 11 precursor	GO:0005886 ; GO:0006812 ; GO:0008324 ; GO:0046873	6253668_Transmembrane transport of small molecules_REACTOME ; 6253667_SLC-mediated transmembrane transport_REACTOME ; 6254194_Transport of glucose and other sugars, bile salts and organic acids, metal ions and amine compounds_REACTOME ; 6254206_Metal ion SLC transporters_REACTOME ; 6254211_Zinc transporters_REACTOME ; 6254214_Zinc influx into cells by the SLC39 gene family_REACTOME
584	Bju_CS52_R_27557	AT5G26250	Major facilitator superfamily protein; FUNCTIONS IN: carbohydrate transmembrane transporter activity, sugar:hydrogen symporter activity; INVOLVED IN: transport, transmembrane transport; LOCATED IN: endomembrane system, integral to membrane, membrane; CONTAINS InterPro DOMAIN/s: Sugar transporter, conserved site (InterPro:IPR005829), Major facilitator superfamily (InterPro:IPR020846), General subs…	#N/A	1.98347	0.00699692	NP_001234785.1	Bra001176	sugar transporter 6	GO:0005351 ; GO:0015144 ; GO:0016020	#N/A
585	Bju_CS52_R_26032	AT1G67300	Major facilitator superfamily protein; FUNCTIONS IN: carbohydrate transmembrane transporter activity, sugar:hydrogen symporter activity; INVOLVED IN: transport, transmembrane transport; LOCATED IN: integral to membrane, membrane; EXPRESSED IN: 22 plant structures; EXPRESSED DURING: 13 growth stages; CONTAINS InterPro DOMAIN/s: Sugar transporter, conserved site (InterPro:IPR005829), Major facilita…	#N/A	1.97509	0.0470314	NP_011960.2	Bra004216	Major facilitator superfamily protein	GO:0005351 ; GO:0015144 ; GO:0016020	6253668_Transmembrane transport of small molecules_REACTOME ; 6253667_SLC-mediated transmembrane transport_REACTOME ; 6254194_Transport of glucose and other sugars, bile salts and organic acids, metal ions and amine compounds_REACTOME ; 6254193_Facilitative Na+-independent glucose transporters_REACTOME
586	Bju_CS52_R_24372	AT3G56200	Encodes a putative amino acid transporter.	#N/A	1.96587	0.0115074	NP_001141139.1	Bra007225	Transmembrane amino acid transporter family protein	GO:0005886 ; GO:0006865 ; GO:0015171 ; GO:0016020	6253668_Transmembrane transport of small molecules_REACTOME ; 6253667_SLC-mediated transmembrane transport_REACTOME ; 6254138_Transport of inorganic cations/anions and amino acids/oligopeptides_REACTOME ; 6253680_Neuronal System_REACTOME ; 6253679_Transmission across Chemical Synapses_REACTOME ; 6254136_Amino acid transport across the plasma membrane_REACTOME ; 6253677_Astrocytic Glutamate-Glutam…
587	Bju_CS52_NR_17206	#N/A	#N/A	mutator-like transposase-like [Arabidopsis thaliana]	12.702	3.64498e-06	NA	NA	NA	#N/A	#N/A

## Sheet: Up-count
foldChange
2.51336
2.08516
2.18221
2.22185
2.22517
2.70826
4.08068
2.21022
2.088
7.95291
2.38076
2.59603
6.72387
2.28563
2.17247
2.85546
2.23961
2.56575
3.04106
4.24172
3.04222
9.26062
7.82285
3.23958
9.50753
9.71656
3.89404
3.6956
4.48711
3.1275
2.20044
3.1334
2.34097
8.95123
3.32041
2.22517
2.15857
2.85402
2.43509
2.05347
114.04
3.58369
2.34192
2.46769
2.11882
3.21854
2.76719
3.26597
2.6641
2.62642
3.83977
10.7086
2.43278
3.78278
6.74094
3.04324
2.28079
2.02669
2.93317
6.03362
2.49182
2.12842
1.97063
3.55662
2.0926
2.56841
1.99425
5.2278
3.40319
3.21413
33.2763
2.05552
2.31457
3.85125
1.94583
3.0472
2.25746
2.2642
2.00907
2.03167
6.34827
2.2388
2.09449
7.00927
11.9294
158.543
2.78146
2.41374
196.185
142.411
96.2384
22.6967
15.3536
6.90728
4.15232
4.12814
4.05148
3.70861
3.33775
3.23381
2.97446
2.7541
2.72583
2.6235
2.50109
2.28477
2.27218
2.26735
2.23417
2.12205
16.6887
4.43841
38.4636
6.70887
27.5921
3.33775
2.20722
45.6159
143.523
2.62763
2.55535
2.43565
2.18713
2.8118
2.85226
4.47347
2.09244
8.50331
3.28348
2.47046
7.11535
4.66667
4.36792
17.8668
4.53483
74.543
1.9718
349.351
2.71878
2.03272
3.69665
1.95028
3.33775
17.9404
3.46779
3.1883
2.23476
2.61209
2.86473
2.05321
2.12746
11.0611
4.7947
4.13635
2.23576
2.16984
16.5033
2.13514
9.89613
3.32114
2.10643
2.59603
2.88177
3.39338
2.46358
2.09486
4.58384
2.02688
2.12966
2.86528
2.6564
2.55618
4.91879
5.43576
3.81457
3.75497
3.17881
2.43987
8.43709
3.25217
3.11523
4.45033
2.22517
4.80167
2.18745
2.43482
9.52649
120.715
2.68056
77.1391
3.28281
2.92053
2.43729
2.07826
1.98649
12.2384
8.38997
3.87815
2.10297
2.71246
2.54067
14.7751
2.05367
91.2318
9.51876
3.94876
2.29934
4.68052
51.1788
2.15642
2.65784
2.43446
2.10287
4.31547
2.14873
176.901
4.56643
2.59133
128.781
3.37047
5.39306
75.2848
2.23128
2.03125
2.6966
26.702
1.93798
2.27493
1.94231
2.13921
14.9581
17.3967
3.58499
2.75727
2.57837
2.41759
2.29989
2.28613
2.1658
1.99164
1.98971
1.94859
1.93892
1.94483
2.12203
5.4112
2.63682
2.39564
2.36872
2.23713
2.68992
1.9667
72.6887
2.28838
3.59563
2.69245
2.59181
2.00645
2.14918
2.50483
10.0132
2.78146
2.17219
2.18543
2.99779
2.4589
2.18869
2.32669
3.03783
455.046
426.119
343.788
328.768
321.536
226.967
200.821
135.364
126.974
121.272
103.47
82.3311
82.3311
81.7748
69.9536
62.0012
53.6265
51.1788
49.8576
37.214
35.7792
28.3709
26.6678
25.5894
24.5676
21.6954
18.9139
14.7342
12.9437
12.5861
11.1069
10.497
10.1325
10.0028
9.52951
9.2615
8.19266
6.46358
6.37881
6.30464
6.08993
5.56291
5.39721
5.3543
5.31567
5.14109
5.13024
5.11155
4.99236
4.97111
4.93076
4.85676
4.77999
4.75405
4.75376
4.68744
4.24619
4.22781
4.14492
4
3.99079
3.82148
3.7335
3.72344
3.64059
3.59735
3.51782
3.51475
3.33775
3.31823
3.28348
3.25828
3.2366
3.2106
3.11523
3.08414
3.05063
3.03642
3.03179
3.01139
2.84549
2.78146
2.75727
2.74392
2.71723
2.68443
2.67844
2.66052
2.63948
2.63093
2.63093
2.62845
2.59949
2.58025
2.57363
2.57345
2.55992
2.55424
2.54305
2.54127
2.53523
2.5286
2.49007
2.46765
2.43872
2.43854
2.4304
2.40239
2.37551
2.37351
2.3539
2.34016
2.33486
2.32298
2.28359
2.28222
2.28211
2.27917
2.27312
2.2688
2.25878
2.2419
2.23537
2.22889
2.22702
2.22517
2.22517
2.20942
2.19803
2.18925
2.14425
2.1379
2.13571
2.13556
2.12278
2.11894
2.11763
2.10556
2.103
2.08563
2.08441
2.08196
2.05786
2.05366
2.04023
2.00265
1.99102
1.98753
1.98213
1.98166
1.97561
1.9754
1.96889
1.96678
1.93989
1.9345
2.26339
1.97108
5.22296
7.17279
2.08948
2.64901
1.99412
3.42333
2.36955
3.635
9.51876
1.94215
2.62771
4.85042
2.43694
4.64611
1.99428
2.37054
2.62361
2.60841
1.96785
6.25981
3.25267
3.38692
3.3177
4.59545
2.13847
5.82642
3.61922
5.63469
3.30993
2.28698
2.73867
88.6358
2.16774
2.07613
2.08177
2.3905
2.74544
1.97524
3.07596
2.14754
11.2053
2.40707
2.17581
1.98289
54.7947
2.02288
2.17204
1.99281
2.512
3.80132
1.97262
2.3662
8.43452
8.16839
2.13245
2.20392
2.08639
3.01568
2.45451
2.52735
2.28998
1.95804
1.95792
1.94068
2.21404
2.74265
3.0596
6.08993
2.60201
5.00662
3.98305
3.29082
2.40506
3.00397
2.22586
2.14593
3.16339
2.78146
2.38164
2.56502
2.78146
2.61086
2.07544
6.38271
2.45746
2.25665
2.23688
22.9934
4.21192
14.759
4.23637
6.52715
134.993
2.54936
2.44382
2.37894
2.11657
2.5158
2.1146
28.9272
2.84889
2.1527
2.35905
2.59156
4.5009
2.96118
2.45443
2.23528
5.04139
2.21081
2.26156
111.258
5.93377
2.05097
18.596
2.087
70.0927
2.84327
2.1726
2.2326
3.29801
2.24053
127.947
2.17737
2.51602
5.1457
2.10169
3.71151
2.18171
5.62147
2.67286
2.5329
2.21033
2.27483
2.30948
5.4112
5.32869
6.1406
2.01028
2.30982
2.08121
2.06334
1.98669
2.79329
29.8434
2.28204
2.66052
1.96587
2.03586
2.43623
3.40791
2.72245
2.33226
2.28108
2.00198
1.98347
1.97509
5.68003
5.96575
12.702

## Sheet: S2b
Table S2b. List of down-regulated transcripts.
S. No.	Unigene ID	Corresponding Arabidopsis ID	ATID-Annotations	NRDB_annotation	foldChange	pval	RefSeq_ID	Annotation from Brassica	Brassica_ID	Description	GO	Pathway
1	Bju_CS52_R_24806	AT3G30775	Encodes a proline oxidase that is predicted to localize to the inner mitochondrial membrane, its mRNA expression induced by high levels of Al and by osmotic stress. The promoter contains an L-proline-inducible element.	#N/A	0.220249	6.13376e-06	NP_189701.3	Encodes a proline oxidase that is predicted to localize to the inner mitochondrial membrane, its mRNA expression induced by high levels of Al and by osmotic stress. The promoter contains an L-proline-inducible element.	Bra020731	Methylenetetrahydrofolate reductase family protein	GO:0004657 ; GO:0005739 ; GO:0006537 ; GO:0006562 ; GO:0006979 ; GO:0009414 ; GO:0042742	ko00330_Arginine and proline metabolism_KEGG ; ath00330_Arginine and proline metabolism_KEGG ; ARA_PWY-5004_superpathway of citrulline metabolism_BIOCYC ; ARA_CITRULBIO-PWY_citrulline biosynthesis_BIOCYC ; ARA_PWY-6922_L-Ndelta-acetylornithine biosynthesis_BIOCYC ; META_PWY-6922_L-Ndelta-acetylornithine biosynthesis_BIOCYC ; ARA_PROUT-PWY_proline degradation_BIOCYC ; META_PWY-5004_superpathway of…
2	Bju_CS52_R_1178	AT2G38400	alanine:glyoxylate aminotransferase 2 homolog (AGT3) mRNA,	#N/A	0.281497	0.00586531	NP_001145742.1	#N/A	Bra000060	alanine:glyoxylate aminotransferase 3	GO:0005739 ; GO:0008453	6253653_Metabolism_REACTOME ; 6253675_Metabolism of amino acids and derivatives_REACTOME ; 6253690_Metabolism of nucleotides_REACTOME ; ath00260_Glycine, serine and threonine metabolism_KEGG ; ko00260_Glycine, serine and threonine metabolism_KEGG ; ath00250_Alanine, aspartate and glutamate metabolism_KEGG ; ko00250_Alanine, aspartate and glutamate metabolism_KEGG ; 6253716_Pyrimidine metabolism_R…
3	Bju_CS52_R_13091	AT1G10070	Encodes a chloroplast branched-chain amino acid aminotransferase. Complements the yeast leu/iso-leu/val auxotrophy mutant.	#N/A	0.411172	0.0541306	NP_983712.1	Encodes a chloroplast branched-chain amino acid aminotransferase. Complements the yeast leu/iso-leu/val auxotrophy mutant.	Bra019964	branched-chain amino acid transaminase 1	GO:0003824 ; GO:0004084 ; GO:0005737 ; GO:0005739 ; GO:0009407 ; GO:0009507 ; GO:0009744 ; GO:0009750	6253653_Metabolism_REACTOME ; ko01230_Biosynthesis of amino acids_KEGG ; ath01230_Biosynthesis of amino acids_KEGG ; 6253675_Metabolism of amino acids and derivatives_REACTOME ; ko01210_2-Oxocarboxylic acid metabolism_KEGG ; ath01210_2-Oxocarboxylic acid metabolism_KEGG ; ko00280_Valine, leucine and isoleucine degradation_KEGG ; ath00280_Valine, leucine and isoleucine degradation_KEGG ; 6253683_B…
4	Bju_CS52_NR_17493	AT2G43910	HARMLESS TO OZONE LAYER 1 (HOL1); FUNCTIONS IN: methyltransferase activity, thiopurine S-methyltransferase activity; INVOLVED IN: metabolic process; LOCATED IN: plasma membrane; EXPRESSED IN: guard cell, cultured cell, leaf; CONTAINS InterPro DOMAIN/s: Thiopurine S-methyltransferase (InterPro:IPR008854); BEST Arabidopsis thaliana protein match is: S-adenosyl-L-methionine-dependent methyltransfera…	#N/A	0.48923	0.00458603	NA	#N/A	NA	NA	GO:0005737 ; GO:0005886 ; GO:0006952 ; GO:0008168 ; GO:0018708 ; GO:0019762	ARA_PWY-6730_methylhalides biosynthesis (plants)_BIOCYC
5	Bju_CS52_R_14568	AT2G38400	alanine:glyoxylate aminotransferase 2 homolog (AGT3) mRNA,	#N/A	0.494914	0.0282295	NP_001189701.1	#N/A	Bra000060	alanine:glyoxylate aminotransferase 3	GO:0005739 ; GO:0008453	6253653_Metabolism_REACTOME ; 6253675_Metabolism of amino acids and derivatives_REACTOME ; 6253690_Metabolism of nucleotides_REACTOME ; ath00260_Glycine, serine and threonine metabolism_KEGG ; ko00260_Glycine, serine and threonine metabolism_KEGG ; ath00250_Alanine, aspartate and glutamate metabolism_KEGG ; ko00250_Alanine, aspartate and glutamate metabolism_KEGG ; 6253716_Pyrimidine metabolism_R…
6	Bju_CS52_R_25078	AT3G22740	homocysteine S-methyltransferase (HMT3)	Homocysteine S-methyltransferase 1 [Triticum urartu]	0.513381	0.0102428	NA	homocysteine S-methyltransferase (HMT3)	Bra025171	Homocysteine S-methyltransferase family protein	GO:0005737 ; GO:0005886 ; GO:0008898	ko00270_Cysteine and methionine metabolism_KEGG ; ath00270_Cysteine and methionine metabolism_KEGG ; ARA_PWY-724_superpathway of lysine, threonine and methionine biosynthesis II_BIOCYC ; ARA_PWY-702_methionine biosynthesis II_BIOCYC ; ARA_PWY-5441_S-methylmethionine cycle_BIOCYC
7	Bju_CS52_R_18998	AT2G19800	Encodes a myo-inositol oxygenase family gene.	#N/A	0.0512186	8.01374e-11	NP_001234593.1	Encodes a myo-inositol oxygenase family gene.	Bra036701	myo-inositol oxygenase 2	GO:0005737 ; GO:0006949 ; GO:0050113	ko00562_Inositol phosphate metabolism_KEGG ; ath00562_Inositol phosphate metabolism_KEGG ; ko00053_Ascorbate and aldarate metabolism_KEGG ; ath00053_Ascorbate and aldarate metabolism_KEGG
8	Bju_CS52_R_10045	AT2G19800	Encodes a myo-inositol oxygenase family gene.	#N/A	0.143559	0.000134716	NP_565459.1	Encodes a myo-inositol oxygenase family gene.	Bra026209	myo-inositol oxygenase 1	GO:0005737 ; GO:0006949 ; GO:0050113	ko00562_Inositol phosphate metabolism_KEGG ; ath00562_Inositol phosphate metabolism_KEGG ; ko00053_Ascorbate and aldarate metabolism_KEGG ; ath00053_Ascorbate and aldarate metabolism_KEGG
9	Bju_CS52_R_372	AT1G73370	Encodes a protein with sucrose synthase activity (SUS6).	#N/A	0.299542	0.040787	NP_001268888.1	Encodes a protein with sucrose synthase activity (SUS6).	Bra015995	sucrose synthase 6	GO:0001666 ; GO:0005618 ; GO:0005986 ; GO:0008194 ; GO:0009507 ; GO:0016157 ; GO:0019375 ; GO:0080165	WP2280_Seed Development_WikiPathways ; WP2279_Seed Development_WikiPathways ; ko00500_Starch and sucrose metabolism_KEGG ; ath00500_Starch and sucrose metabolism_KEGG ; META_PWY-7345_superpathway of anaerobic sucrose degradation_BIOCYC ; META_PWY-3801_sucrose degradation II (sucrose synthase)_BIOCYC
10	Bju_CS52_R_22217	AT3G13790	Encodes a protein with invertase activity.	#N/A	0.320937	0.000420075	NP_187994.1	Encodes a protein with invertase activity.	Bra021508	Glycosyl hydrolases family 32 protein	GO:0002679 ; GO:0004553 ; GO:0004564 ; GO:0005576 ; GO:0005618 ; GO:0005886 ; GO:0006865 ; GO:0009611 ; GO:0010167 ; GO:0010200 ; GO:0015706 ; GO:0080167	ko00500_Starch and sucrose metabolism_KEGG ; ath00500_Starch and sucrose metabolism_KEGG ; ko00052_Galactose metabolism_KEGG ; ath00052_Galactose metabolism_KEGG ; ARA_PWYQT-4466_superpathway of sucrose and starch metabolism I (non-photosynthetic tissue)_BIOCYC ; ARA_PWY-621_sucrose degradation III_BIOCYC
11	Bju_CS52_R_19415	AT3G13790	Encodes a protein with invertase activity.	#N/A	0.362946	0.00155399	NP_001145776.1	Encodes a protein with invertase activity.	Bra026984	Glycosyl hydrolases family 32 protein	GO:0002679 ; GO:0004553 ; GO:0004564 ; GO:0005576 ; GO:0005618 ; GO:0005886 ; GO:0006865 ; GO:0009611 ; GO:0010167 ; GO:0010200 ; GO:0015706 ; GO:0080167	ko00500_Starch and sucrose metabolism_KEGG ; ath00500_Starch and sucrose metabolism_KEGG ; ko00052_Galactose metabolism_KEGG ; ath00052_Galactose metabolism_KEGG ; ARA_PWYQT-4466_superpathway of sucrose and starch metabolism I (non-photosynthetic tissue)_BIOCYC ; ARA_PWY-621_sucrose degradation III_BIOCYC
12	Bju_CS52_R_12164	AT4G03550	Encodes a callose synthase that is required for wound and papillary callose formation in response to fungal pathogens Erysiphe and Blumeria. Mutants are resistant to P. parasitica and exhibit an exaggerated PR1 response.Contributes to PAMP-induced basal defense.	#N/A	0.36755	0.0441257	NP_567278.1	Encodes a callose synthase that is required for wound and papillary callose formation in response to fungal pathogens Erysiphe and Blumeria. Mutants are resistant to P. parasitica and exhibit an exaggerated PR1 response.Contributes to PAMP-induced basal defense.	Bra029541	glucan synthase-like 1	GO:0000003 ; GO:0000148 ; GO:0003843 ; GO:0005794 ; GO:0005886 ; GO:0006075 ; GO:0006612 ; GO:0006820 ; GO:0006862 ; GO:0006888 ; GO:0006952 ; GO:0009506 ; GO:0009555 ; GO:0009556 ; GO:0009620 ; GO:0009863 ; GO:0009870 ; GO:0009965 ; GO:0010150 ; GO:0010363 ; GO:0015696 ; GO:0015802 ; GO:0016757 ; GO:0042742 ; GO:0043069 ; GO:0043090 ; GO:0043269 ; GO:0050832 ; GO:0052542 ; GO:0052543 ; GO:005254…	ARA_PWY-6773_callose biosynthesis_BIOCYC
13	Bju_CS52_R_13842	AT5G10170	myo-inositol-1-phosphate synthase isoform 3.Expressed in leaf, root and silique. Immunolocaliazation experiments with an antibody recognizing MIPS1, MIPS2, and MIPS3 showed endosperm localization.	#N/A	0.407339	0.0378713	NP_012382.2	myo-inositol-1-phosphate synthase isoform 3.Expressed in leaf, root and silique. Immunolocaliazation experiments with an antibody recognizing MIPS1, MIPS2, and MIPS3 showed endosperm localization.	Bra011830	myo-inositol-1-phosphate synthase 1	GO:0000302 ; GO:0004512 ; GO:0005737 ; GO:0006021 ; GO:0008654 ; GO:0009793 ; GO:0010039 ; GO:0015979 ; GO:0055072	6253653_Metabolism_REACTOME ; ko00562_Inositol phosphate metabolism_KEGG ; ath00562_Inositol phosphate metabolism_KEGG ; 6254350_Inositol phosphate metabolism_REACTOME ; 6254349_Synthesis of IP2, IP, and Ins in the cytosol_REACTOME ; ARA_PWY-4661_1D-myo-inositol hexakisphosphate biosynthesis III (Spirodela polyrrhiza)_BIOCYC ; ARA_PWY-2301_myo-inositol biosynthesis_BIOCYC
14	Bju_CS52_R_20235	AT1G55740	seed imbibition 1 (SIP1); CONTAINS InterPro DOMAIN/s: Glycoside hydrolase, catalytic core (InterPro:IPR017853), Raffinose synthase (InterPro:IPR008811); BEST Arabidopsis thaliana protein match is: seed imbibition 2 (TAIR:AT3G57520.1); Has 563 Blast hits to 527 proteins in 159 species: Archae - 29; Bacteria - 119; Metazoa - 0; Fungi - 82; Plants - 322; Viruses - 0; Other Eukaryotes - 11 (source: N…	#N/A	0.4108	0.0182277	NP_001267640.1	seed imbibition 1 (SIP1); CONTAINS InterPro DOMAIN/s: Glycoside hydrolase, catalytic core (InterPro:IPR017853), Raffinose synthase (InterPro:IPR008811); BEST Arabidopsis thaliana protein match is: seed imbibition 2 (TAIR:AT3G57520.1); Has 563 Blast hits to 527 proteins in 159 species: Archae - 29; Bacteria - 119; Metazoa - 0; Fungi - 82; Plants - 322; Viruses - 0; Other Eukaryotes - 11 (source: N…	Bra007333	seed imbibition 2	GO:0004553 ; GO:0005737	ko00052_Galactose metabolism_KEGG ; ath00052_Galactose metabolism_KEGG ; ARA_PWY-6527_stachyose degradation_BIOCYC
15	Bju_CS52_R_19220	#N/A	#N/A	#N/A	0.485976	0.00424726	NP_175276.3	#N/A	Bra022242	Dihydroxyacetone kinase	GO:0004371 ; GO:0005737 ; GO:0006071	ko01200_Carbon metabolism_KEGG ; ath01200_Carbon metabolism_KEGG ; ko00561_Glycerolipid metabolism_KEGG ; ath00561_Glycerolipid metabolism_KEGG
16	Bju_CS52_R_29354	AT3G57520	SIP2 encodes a raffinose-specific alpha-galactosidase that catalyzes the breakdown of raffinose into alpha-galatose and sucrose. This enzyme may function in unloading raffinose from the phloem as part of sink metabolism. Although it was originally predicted to act as a raffinose synthase (RS), that activity was not observed for recombinant SIP2.	#N/A	0.510289	0.00644919	NP_001267675.1	SIP2 encodes a raffinose-specific alpha-galactosidase that catalyzes the breakdown of raffinose into alpha-galatose and sucrose. This enzyme may function in unloading raffinose from the phloem as part of sink metabolism. Although it was originally predicted to act as a raffinose synthase (RS), that activity was not observed for recombinant SIP2.	Bra007333	seed imbibition 2	GO:0004553 ; GO:0005737 ; GO:0006979 ; GO:0009506 ; GO:0034484 ; GO:0047274 ; GO:0052692 ; GO:0080167	ko00052_Galactose metabolism_KEGG ; ath00052_Galactose metabolism_KEGG ; ARA_PWY-6527_stachyose degradation_BIOCYC
17	Bju_CS52_R_15822	#N/A	#N/A	#N/A	0.410195	0.0359473	NP_173018.2	#N/A	Bra026117	centromere protein C	GO:0000280 ; GO:0000775 ; GO:0000911 ; GO:0003674 ; GO:0005634 ; GO:0006260 ; GO:0006275 ; GO:0006306 ; GO:0006342 ; GO:0008150 ; GO:0008283 ; GO:0010389 ; GO:0016572 ; GO:0042023 ; GO:0051225 ; GO:0051567	#N/A
18	Bju_CS52_R_20809	#N/A	#N/A	#N/A	0.449245	0.0330602	NP_173018.2	#N/A	Bra026117	centromere protein C	GO:0000280 ; GO:0000775 ; GO:0000911 ; GO:0003674 ; GO:0005634 ; GO:0006260 ; GO:0006275 ; GO:0006306 ; GO:0006342 ; GO:0008150 ; GO:0008283 ; GO:0010389 ; GO:0016572 ; GO:0042023 ; GO:0051225 ; GO:0051567	#N/A
19	Bju_CS52_R_16743	AT2G44740	cyclin p4;1 (CYCP4;1); CONTAINS InterPro DOMAIN/s: Negative regulatory factor PREG (InterPro:IPR012389), Cyclin-like (InterPro:IPR011028), Cyclin, N-terminal (InterPro:IPR006671), Cyclin (InterPro:IPR006670); BEST Arabidopsis thaliana protein match is: CYCLIN P4;2 (TAIR:AT5G61650.1); Has 1474 Blast hits to 1416 proteins in 218 species: Archae - 0; Bacteria - 18; Metazoa - 247; Fungi - 710; Plants…	#N/A	0.46215	0.00191995	NA	cyclin p4;1 (CYCP4;1); CONTAINS InterPro DOMAIN/s: Negative regulatory factor PREG (InterPro:IPR012389), Cyclin-like (InterPro:IPR011028), Cyclin, N-terminal (InterPro:IPR006671), Cyclin (InterPro:IPR006670); BEST Arabidopsis thaliana protein match is: CYCLIN P4;2 (TAIR:AT5G61650.1); Has 1474 Blast hits to 1416 proteins in 218 species: Archae - 0; Bacteria - 18; Metazoa - 247; Fungi - 710; Plants…	Bra000361	cyclin p4;1	GO:0004693 ; GO:0005515 ; GO:0010440 ; GO:0051726	#N/A
20	Bju_CS52_R_17970	AT3G01800	Ribosome recycling factor; INVOLVED IN: translational termination, translation; LOCATED IN: mitochondrion; EXPRESSED IN: 19 plant structures; EXPRESSED DURING: 13 growth stages; CONTAINS InterPro DOMAIN/s: Ribosome recycling factor, bacterial-like (InterPro:IPR015998), Ribosome recycling factor (InterPro:IPR002661); BEST Arabidopsis thaliana protein match is: ribosome recycling factor, chloroplas…	#N/A	0.500511	0.0525872	NP_186829.3	Ribosome recycling factor; INVOLVED IN: translational termination, translation; LOCATED IN: mitochondrion; EXPRESSED IN: 19 plant structures; EXPRESSED DURING: 13 growth stages; CONTAINS InterPro DOMAIN/s: Ribosome recycling factor, bacterial-like (InterPro:IPR015998), Ribosome recycling factor (InterPro:IPR002661); BEST Arabidopsis thaliana protein match is: ribosome recycling factor, chloroplas…	Bra000988	Ribosome recycling factor	GO:0005739 ; GO:0006412 ; GO:0006626 ; GO:0019408	#N/A
21	Bju_CS52_R_9661	AT2G46630	unknown protein; LOCATED IN: chloroplast; EXPRESSED IN: 22 plant structures; EXPRESSED DURING: 13 growth stages; Has 110095 Blast hits to 59224 proteins in 2216 species: Archae - 177; Bacteria - 15429; Metazoa - 38345; Fungi - 18843; Plants - 13341; Viruses - 3084; Other Eukaryotes - 20876 (source: NCBI BLink).	#N/A	0.0171167	8.62909e-05	NP_182186.1	unknown protein; LOCATED IN: chloroplast; EXPRESSED IN: 22 plant structures; EXPRESSED DURING: 13 growth stages; Has 110095 Blast hits to 59224 proteins in 2216 species: Archae - 177; Bacteria - 15429; Metazoa - 38345; Fungi - 18843; Plants - 13341; Viruses - 3084; Other Eukaryotes - 20876 (source: NCBI BLink).	Bra039269	unknown protein	GO:0005634	#N/A
22	Bju_CS52_NR_2833	AT1G21310	Encodes extensin 3.	#N/A	0.0466687	1.097e-13	NA	Encodes extensin 3.	NA	NA	GO:0005199 ; GO:0009735 ; GO:0043161 ; GO:0043248 ; GO:0048767 ; GO:0051788	#N/A
23	Bju_CS52_NR_10596	#N/A	#N/A	extensin 4 [Arabidopsis thaliana]	0.0644353	1.20845e-20	NA	#N/A	NA	NA	#N/A	#N/A
24	Bju_CS52_R_10339	AT1G58370	Encodes a protein with xylanase activity.	#N/A	0.125953	0.000453839	NP_172476.1	Encodes a protein with xylanase activity.	Bra027867	glycosyl hydrolase family 10 protein / carbohydrate-binding domain-containing protein	GO:0004553 ; GO:0005576 ; GO:0005618 ; GO:0010413 ; GO:0031176 ; GO:0045492	#N/A
25	Bju_CS52_R_2821	AT4G23820	Pectin lyase-like superfamily protein; FUNCTIONS IN: polygalacturonase activity; INVOLVED IN: carbohydrate metabolic process; LOCATED IN: endomembrane system; EXPRESSED IN: 22 plant structures; EXPRESSED DURING: 13 growth stages; CONTAINS InterPro DOMAIN/s: Pectin lyase fold/virulence factor (InterPro:IPR011050), Glycoside hydrolase, family 28 (InterPro:IPR000743), Pectin lyase fold (InterPro:IPR…	#N/A	0.141032	3.09497e-05	NP_195070.2	Pectin lyase-like superfamily protein; FUNCTIONS IN: polygalacturonase activity; INVOLVED IN: carbohydrate metabolic process; LOCATED IN: endomembrane system; EXPRESSED IN: 22 plant structures; EXPRESSED DURING: 13 growth stages; CONTAINS InterPro DOMAIN/s: Pectin lyase fold/virulence factor (InterPro:IPR011050), Glycoside hydrolase, family 28 (InterPro:IPR000743), Pectin lyase fold (InterPro:IPR…	Bra019264	Pectin lyase-like superfamily protein	GO:0004650 ; GO:0005576 ; GO:0005975	ARA_PWY-1081_homogalacturonan degradation_BIOCYC
26	Bju_CS52_R_4769	AT2G21140	Proline-rich protein expressed in expanding leaves, stems, flowers, and siliques.	#N/A	0.155522	0.00207476	NA	Proline-rich protein expressed in expanding leaves, stems, flowers, and siliques.	Bra030319	proline-rich protein 2	GO:0005618 ; GO:0009664	#N/A
27	Bju_CS52_R_8361	AT2G21140	Proline-rich protein expressed in expanding leaves, stems, flowers, and siliques.	#N/A	0.215339	0.00148012	NP_179710.1	Proline-rich protein expressed in expanding leaves, stems, flowers, and siliques.	Bra010727	proline-rich protein 4	GO:0005618 ; GO:0009664	#N/A
28	Bju_CS52_R_19908	AT4G13410	encodes a gene similar to cellulose synthase	#N/A	0.238168	0.00033394	NP_001049100.2	encodes a gene similar to cellulose synthase	Bra039061	Cellulose-synthase-like C4	GO:0005794 ; GO:0016757 ; GO:0016759	#N/A
29	Bju_CS52_R_26782	AT1G52400	encodes a member of glycosyl hydrolase family 1, located in inducible ER bodies which were formed after wounding, required in inducible ER body formation	#N/A	0.255789	4.3995e-08	NP_001185204.1	encodes a member of glycosyl hydrolase family 1, located in inducible ER bodies which were formed after wounding, required in inducible ER body formation	Bra018969	beta glucosidase 18	GO:0004553 ; GO:0005576 ; GO:0005634 ; GO:0005773 ; GO:0005777 ; GO:0005783 ; GO:0008422 ; GO:0009414 ; GO:0009506 ; GO:0009507 ; GO:0009625 ; GO:0009651 ; GO:0009687 ; GO:0009737 ; GO:0009789 ; GO:0010119 ; GO:0010168 ; GO:0030104 ; GO:0042802 ; GO:0050832 ; GO:0051258 ; GO:0051993	ARA_PWY-5176_coumarin biosynthesis (via 2-coumarate)_BIOCYC ; ath00906_Carotenoid biosynthesis_KEGG ; ko00906_Carotenoid biosynthesis_KEGG
30	Bju_CS52_NR_1780	AT5G10430	Encodes arabinogalactan-protein (AGP4).	arabinogalactan protein 4 [Arabidopsis thaliana]	0.261288	0.00653997	NA	Encodes arabinogalactan-protein (AGP4).	NA	NA	GO:0005886 ; GO:0016126 ; GO:0031225 ; GO:0052541 ; GO:0052546	#N/A
31	Bju_CS52_R_317	AT1G23210	glycosyl hydrolase 9B6 (GH9B6); FUNCTIONS IN: hydrolase activity, hydrolyzing O-glycosyl compounds, catalytic activity; INVOLVED IN: carbohydrate metabolic process; LOCATED IN: endomembrane system; EXPRESSED IN: sperm cell, male gametophyte, pollen tube; EXPRESSED DURING: L mature pollen stage, M germinated pollen stage; CONTAINS InterPro DOMAIN/s: Six-hairpin glycosidase (InterPro:IPR012341), Gl…	hypothetical protein OsI_01596 [Oryza sativa Indica Group]	0.26702	0.00136534	NA	glycosyl hydrolase 9B6 (GH9B6); FUNCTIONS IN: hydrolase activity, hydrolyzing O-glycosyl compounds, catalytic activity; INVOLVED IN: carbohydrate metabolic process; LOCATED IN: endomembrane system; EXPRESSED IN: sperm cell, male gametophyte, pollen tube; EXPRESSED DURING: L mature pollen stage, M germinated pollen stage; CONTAINS InterPro DOMAIN/s: Six-hairpin glycosidase (InterPro:IPR012341), Gl…	Bra003946	glycosyl hydrolase 9B1	GO:0004553 ; GO:0005576	#N/A
32	Bju_CS52_R_26804	AT3G10720	Plant invertase/pectin methylesterase inhibitor superfamily; FUNCTIONS IN: enzyme inhibitor activity, pectinesterase activity; INVOLVED IN: cell wall modification; LOCATED IN: endomembrane system, cell wall, plant-type cell wall; EXPRESSED IN: 21 plant structures; EXPRESSED DURING: 13 growth stages; CONTAINS InterPro DOMAIN/s: Pectinesterase, active site (InterPro:IPR018040), Pectin lyase fold/vi…	#N/A	0.273064	3.64112e-06	NP_001061941.1	Plant invertase/pectin methylesterase inhibitor superfamily; FUNCTIONS IN: enzyme inhibitor activity, pectinesterase activity; INVOLVED IN: cell wall modification; LOCATED IN: endomembrane system, cell wall, plant-type cell wall; EXPRESSED IN: 21 plant structures; EXPRESSED DURING: 13 growth stages; CONTAINS InterPro DOMAIN/s: Pectinesterase, active site (InterPro:IPR018040), Pectin lyase fold/vi…	Bra034140	Plant invertase/pectin methylesterase inhibitor superfamily	GO:0005576 ; GO:0009505 ; GO:0016126 ; GO:0030599 ; GO:0042545	ko00500_Starch and sucrose metabolism_KEGG ; ath00500_Starch and sucrose metabolism_KEGG ; ARA_PWY-1081_homogalacturonan degradation_BIOCYC ; ko00040_Pentose and glucuronate interconversions_KEGG ; ath00040_Pentose and glucuronate interconversions_KEGG ; M00081_Pectin degradation_KEGG ; ath_M00081_Pectin degradation_KEGG
33	Bju_CS52_R_11885	AT3G46658	Potential natural antisense gene, locus overlaps with AT3G46660	PREDICTED: UDP-glycosyltransferase 85A1-like [Solanum lycopersicum]	0.285278	0.00716026	NA	Potential natural antisense gene, locus overlaps with AT3G46660	Bra033808	UDP-glucosyl transferase 76E11	GO:0003674 ; GO:0005575 ; GO:0008150	#N/A
34	Bju_CS52_NR_5356	#N/A	#N/A	cinnamyl alcohol dehydrogenase, putative; 82967-79323 [Arabidopsis thaliana]	0.294901	0.0336884	NA	#N/A	NA	NA	#N/A	#N/A
35	Bju_CS52_R_17378	#N/A	#N/A	#N/A	0.305282	0.00945798	NP_001063207.1	#N/A	Bra037793	cellulose synthase 6	#N/A	#N/A
36	Bju_CS52_R_15472	#N/A	#N/A	#N/A	0.337748	0.0157761	NA	#N/A	Bra024590	Plant invertase/pectin methylesterase inhibitor superfamily protein	#N/A	#N/A
37	Bju_CS52_R_21077	AT1G58370	Encodes a protein with xylanase activity.	#N/A	0.352871	0.00961133	NP_001059561.1	Encodes a protein with xylanase activity.	Bra027867	glycosyl hydrolase family 10 protein / carbohydrate-binding domain-containing protein	GO:0004553 ; GO:0005576 ; GO:0005618 ; GO:0010413 ; GO:0031176 ; GO:0045492	#N/A
38	Bju_CS52_R_14379	AT5G62360	Plant invertase/pectin methylesterase inhibitor superfamily protein; FUNCTIONS IN: enzyme inhibitor activity, pectinesterase inhibitor activity, pectinesterase activity; INVOLVED IN: biological_process unknown; LOCATED IN: cellular_component unknown; EXPRESSED IN: 22 plant structures; EXPRESSED DURING: 13 growth stages; CONTAINS InterPro DOMAIN/s: Pectinesterase inhibitor (InterPro:IPR006501); BE…	invertase/pectin methylesterase inhibitor family protein [Arabidopsis lyrata subsp. lyrata]	0.354867	2.75013e-05	NA	Plant invertase/pectin methylesterase inhibitor superfamily protein; FUNCTIONS IN: enzyme inhibitor activity, pectinesterase inhibitor activity, pectinesterase activity; INVOLVED IN: biological_process unknown; LOCATED IN: cellular_component unknown; EXPRESSED IN: 22 plant structures; EXPRESSED DURING: 13 growth stages; CONTAINS InterPro DOMAIN/s: Pectinesterase inhibitor (InterPro:IPR006501); BE…	Bra035897	Plant invertase/pectin methylesterase inhibitor superfamily protein	GO:0005575 ; GO:0046910	ARA_PWY-1081_homogalacturonan degradation_BIOCYC
39	Bju_CS52_R_21542	AT2G40360	Transducin/WD40 repeat-like superfamily protein; FUNCTIONS IN: nucleotide binding; INVOLVED IN: rRNA processing; LOCATED IN: nucleus; EXPRESSED IN: 22 plant structures; EXPRESSED DURING: 13 growth stages; CONTAINS InterPro DOMAIN/s: WD40 repeat 2 (InterPro:IPR019782), WD40 repeat, conserved site (InterPro:IPR019775), WD40 repeat (InterPro:IPR001680), BOP1, N-terminal (InterPro:IPR012953), WD40 re…	#N/A	0.370861	0.00623751	XP_002881717.1	Transducin/WD40 repeat-like superfamily protein; FUNCTIONS IN: nucleotide binding; INVOLVED IN: rRNA processing; LOCATED IN: nucleus; EXPRESSED IN: 22 plant structures; EXPRESSED DURING: 13 growth stages; CONTAINS InterPro DOMAIN/s: WD40 repeat 2 (InterPro:IPR019782), WD40 repeat, conserved site (InterPro:IPR019775), WD40 repeat (InterPro:IPR001680), BOP1, N-terminal (InterPro:IPR012953), WD40 re…	Bra004892	Transducin/WD40 repeat-like superfamily protein	GO:0000166 ; GO:0005634 ; GO:0005829 ; GO:0051604	#N/A
40	Bju_CS52_R_25910	AT1G58370	Encodes a protein with xylanase activity.	#N/A	0.40003	0.00606196	NP_001147589.1	Encodes a protein with xylanase activity.	Bra039768	glycosyl hydrolase family 10 protein / carbohydrate-binding domain-containing protein	GO:0004553 ; GO:0005576 ; GO:0005618 ; GO:0010413 ; GO:0031176 ; GO:0045492	#N/A
41	Bju_CS52_R_19498	AT5G65730	xyloglucan endotransglucosylase/hydrolase 6 (XTH6); FUNCTIONS IN: hydrolase activity, acting on glycosyl bonds, hydrolase activity, hydrolyzing O-glycosyl compounds, xyloglucan:xyloglucosyl transferase activity; INVOLVED IN: response to water deprivation; LOCATED IN: endomembrane system, cell wall, apoplast; EXPRESSED IN: 21 plant structures; EXPRESSED DURING: 14 growth stages; CONTAINS InterPro …	#N/A	0.414834	0.000482722	NP_001053791.1	xyloglucan endotransglucosylase/hydrolase 6 (XTH6); FUNCTIONS IN: hydrolase activity, acting on glycosyl bonds, hydrolase activity, hydrolyzing O-glycosyl compounds, xyloglucan:xyloglucosyl transferase activity; INVOLVED IN: response to water deprivation; LOCATED IN: endomembrane system, cell wall, apoplast; EXPRESSED IN: 21 plant structures; EXPRESSED DURING: 14 growth stages; CONTAINS InterPro …	Bra006814	xyloglucan endotransglucosylase/hydrolase 12	GO:0005576 ; GO:0009269 ; GO:0009409 ; GO:0009414 ; GO:0009651 ; GO:0009737 ; GO:0016798	#N/A
42	Bju_CS52_R_20847	AT2G40360	Transducin/WD40 repeat-like superfamily protein; FUNCTIONS IN: nucleotide binding; INVOLVED IN: rRNA processing; LOCATED IN: nucleus; EXPRESSED IN: 22 plant structures; EXPRESSED DURING: 13 growth stages; CONTAINS InterPro DOMAIN/s: WD40 repeat 2 (InterPro:IPR019782), WD40 repeat, conserved site (InterPro:IPR019775), WD40 repeat (InterPro:IPR001680), BOP1, N-terminal (InterPro:IPR012953), WD40 re…	#N/A	0.430225	0.0101052	NP_013764.1	Transducin/WD40 repeat-like superfamily protein; FUNCTIONS IN: nucleotide binding; INVOLVED IN: rRNA processing; LOCATED IN: nucleus; EXPRESSED IN: 22 plant structures; EXPRESSED DURING: 13 growth stages; CONTAINS InterPro DOMAIN/s: WD40 repeat 2 (InterPro:IPR019782), WD40 repeat, conserved site (InterPro:IPR019775), WD40 repeat (InterPro:IPR001680), BOP1, N-terminal (InterPro:IPR012953), WD40 re…	Bra004892	Transducin/WD40 repeat-like superfamily protein	GO:0000166 ; GO:0005634 ; GO:0005829 ; GO:0051604	#N/A
43	Bju_CS52_R_18588	AT3G23730	xyloglucan endotransglucosylase/hydrolase 16 (XTH16); FUNCTIONS IN: hydrolase activity, acting on glycosyl bonds, hydrolase activity, hydrolyzing O-glycosyl compounds, xyloglucan:xyloglucosyl transferase activity; INVOLVED IN: carbohydrate metabolic process, cellular glucan metabolic process; LOCATED IN: endomembrane system, cell wall, apoplast; EXPRESSED IN: 22 plant structures; EXPRESSED DURING…	#N/A	0.455876	0.00267418	NP_001149905.1	xyloglucan endotransglucosylase/hydrolase 16 (XTH16); FUNCTIONS IN: hydrolase activity, acting on glycosyl bonds, hydrolase activity, hydrolyzing O-glycosyl compounds, xyloglucan:xyloglucosyl transferase activity; INVOLVED IN: carbohydrate metabolic process, cellular glucan metabolic process; LOCATED IN: endomembrane system, cell wall, apoplast; EXPRESSED IN: 22 plant structures; EXPRESSED DURING…	Bra006814	xyloglucan endotransglucosylase/hydrolase 12	GO:0005576 ; GO:0016798	#N/A
44	Bju_CS52_R_20333	AT4G03210	encodes a member of xyloglucan endotransglucosylase/hydrolases (XTHs) that catalyze the cleavage and molecular grafting of xyloglucan chains function in loosening and rearrangement of the cell wall. Gene is expressed in shoot apex region, flower buds, flower stalks and internodes bearing flowers.	#N/A	0.45769	0.00242943	NA	#N/A	Bra006814	xyloglucan endotransglucosylase/hydrolase 12	GO:0005576 ; GO:0010075 ; GO:0016762 ; GO:0016798	#N/A
45	Bju_CS52_R_8081	AT2G32610	encodes a gene similar to cellulose synthase	#N/A	0.500271	0.0442494	NP_001052812.2	encodes a gene similar to cellulose synthase	Bra034890	Cellulose synthase family protein	GO:0000041 ; GO:0000271 ; GO:0005794 ; GO:0016740 ; GO:0016757 ; GO:0016759	ARA_PWY-1001_cellulose biosynthesis_BIOCYC
46	Bju_CS52_R_18634	AT1G03870	fasciclin-like arabinogalactan-protein 9 (Fla9)	#N/A	0.508033	0.00628291	NA	fasciclin-like arabinogalactan-protein 9 (Fla9)	Bra015274	FASCICLIN-like arabinoogalactan 9	GO:0005886 ; GO:0031225 ; GO:0046658	#N/A
47	Bju_CS52_R_25223	AT3G58790	Encodes a protein with putative galacturonosyltransferase activity.	#N/A	0.509999	0.0254841	NP_191438.2	Encodes a protein with putative galacturonosyltransferase activity.	Bra003357	galacturonosyltransferase 15	GO:0005794 ; GO:0016051 ; GO:0016757 ; GO:0016758 ; GO:0047262	ko00500_Starch and sucrose metabolism_KEGG ; ath00500_Starch and sucrose metabolism_KEGG ; ko00520_Amino sugar and nucleotide sugar metabolism_KEGG ; ath00520_Amino sugar and nucleotide sugar metabolism_KEGG
48	Bju_CS52_NR_9262	#N/A	#N/A	pectate lyase-like protein [Brassica napus]	0.516382	0.0297161	NA	#N/A	NA	NA	#N/A	#N/A
49	Bju_CS52_R_6483	#N/A	#N/A	unnamed protein product [Thellungiella halophila]	0.169	0.00561049	NA	#N/A	Bra027237	NAC domain containing protein 2	#N/A	#N/A
50	Bju_CS52_R_11719	AT2G40900	nodulin MtN21-like transporter family protein	#N/A	0.317881	0.0155288	NP_181622.2	nodulin MtN21-like transporter family protein	Bra004592	nodulin MtN21 /EamA-like transporter family protein	GO:0005576 ; GO:0016020	#N/A
51	Bju_CS52_R_6308	AT4G15920	Nodulin MtN3 family protein; INVOLVED IN: biological_process unknown; LOCATED IN: endomembrane system, integral to membrane, membrane; EXPRESSED IN: 23 plant structures; EXPRESSED DURING: 13 growth stages; CONTAINS InterPro DOMAIN/s: MtN3/saliva-related transmembrane protein, conserved region (InterPro:IPR018169), RAG1-activating protein 1 homologue (InterPro:IPR018179), RAG1-activating protein-1…	#N/A	0.335693	0.0282288	NP_001149496.1	Nodulin MtN3 family protein; INVOLVED IN: biological_process unknown; LOCATED IN: endomembrane system, integral to membrane, membrane; EXPRESSED IN: 23 plant structures; EXPRESSED DURING: 13 growth stages; CONTAINS InterPro DOMAIN/s: MtN3/saliva-related transmembrane protein, conserved region (InterPro:IPR018169), RAG1-activating protein 1 homologue (InterPro:IPR018179), RAG1-activating protein-1…	Bra012752	Nodulin MtN3 family protein	GO:0005886 ; GO:0005887 ; GO:0006833 ; GO:0009651 ; GO:0009705 ; GO:0009750 ; GO:0016020 ; GO:0051119 ; GO:1902334	#N/A
52	Bju_CS52_R_9922	AT4G27410	Encodes a NAC transcription factor induced in response to dessication. It is localized to the nucleus and acts as a transcriptional activator in ABA-mediated dehydration response.	#N/A	0.348155	0.022593	NP_175697.1	#N/A	Bra026353	NAC (No Apical Meristem) domain transcriptional regulator superfamily protein	GO:0003700 ; GO:0005634 ; GO:0007165 ; GO:0007275 ; GO:0009409 ; GO:0009414 ; GO:0009611 ; GO:0009723 ; GO:0009733 ; GO:0009737 ; GO:0009738 ; GO:0009753 ; GO:0042538 ; GO:0045893	#N/A
53	Bju_CS52_R_9088	#N/A	#N/A	#N/A	0.357848	0.00652506	NA	#N/A	Bra025701	NAC domain containing protein 27	#N/A	#N/A
54	Bju_CS52_R_8461	AT5G49430	WD40/YVTN repeat-like-containing domain;Bromodomain; CONTAINS InterPro DOMAIN/s: WD40 repeat 2 (InterPro:IPR019782), WD40 repeat, conserved site (InterPro:IPR019775), WD40 repeat (InterPro:IPR001680), Bromodomain (InterPro:IPR001487), WD40 repeat-like-containing domain (InterPro:IPR011046), WD40-repeat-containing domain (InterPro:IPR017986), WD40/YVTN repeat-like-containing domain (InterPro:IPR01…	#N/A	0.374327	0.0510734	NP_199754.2	WD40/YVTN repeat-like-containing domain;Bromodomain; CONTAINS InterPro DOMAIN/s: WD40 repeat 2 (InterPro:IPR019782), WD40 repeat, conserved site (InterPro:IPR019775), WD40 repeat (InterPro:IPR001680), Bromodomain (InterPro:IPR001487), WD40 repeat-like-containing domain (InterPro:IPR011046), WD40-repeat-containing domain (InterPro:IPR017986), WD40/YVTN repeat-like-containing domain (InterPro:IPR01…	Bra020638	WD40/YVTN repeat-like-containing domain;Bromodomain	GO:0000166 ; GO:0005634 ; GO:0008150 ; GO:0080008	#N/A
55	Bju_CS52_R_21223	AT1G44800	Encodes Siliques Are Red 1 (SIAR1). Functions as a bidirectional amino acid transporter that is crucial for the amino acid homeostasis of siliques. Member of nodulin MtN21-like transporter family.	#N/A	0.392676	0.013723	NP_001170095.1	Encodes Siliques Are Red 1 (SIAR1). Functions as a bidirectional amino acid transporter that is crucial for the amino acid homeostasis of siliques. Member of nodulin MtN21-like transporter family.	Bra014029	nodulin MtN21 /EamA-like transporter family protein	GO:0005515 ; GO:0005739 ; GO:0005886 ; GO:0006865 ; GO:0015171 ; GO:0016020 ; GO:0032973 ; GO:0034639 ; GO:0043090 ; GO:0080144	#N/A
56	Bju_CS52_NR_17880	AT2G42840	Encodes a putative extracellular proline-rich protein is exclusively expressed in the L1 layer of vegetative, inflorescence and floral meristems and the protoderm of organ primordia.	meiosis 5-like protein [Sorghum propinquum]	0.440945	0.000946953	NA	Encodes a putative extracellular proline-rich protein is exclusively expressed in the L1 layer of vegetative, inflorescence and floral meristems and the protoderm of organ primordia.	NA	NA	GO:0005576 ; GO:0005634 ; GO:0010075	#N/A
57	Bju_CS52_NR_8420	AT5G65870	Probable phytosulfokines 5 precursor, coding for a unique plant peptide growth factor.	#N/A	0.46858	0.00731734	NA	Probable phytosulfokines 5 precursor, coding for a unique plant peptide growth factor.	NA	NA	GO:0005576 ; GO:0006612 ; GO:0008283 ; GO:0009887 ; GO:0009963 ; GO:0010363 ; GO:0015824 ; GO:0030154 ; GO:0031012	#N/A
58	Bju_CS52_R_25099	AT1G58250	SABRE, putative gene of unknown function, homologous to maize apt1 gene. Required for normal cell expansion in the root cortex. The sabre mutation results in abnormal cell expansion. Encodes a rare message; very low level of expression was detected in roots and shoots.	#N/A	0.479406	0.0276966	NP_001078738.1	#N/A	Bra014035	Golgi-body localisation protein domain ;RNA pol II promoter Fmp27 protein domain	GO:0005576 ; GO:0005886 ; GO:0009723 ; GO:0009825 ; GO:0016049	#N/A
59	Bju_CS52_R_28744	#N/A	#N/A	#N/A	0.485217	0.0133376	NP_180137.3	#N/A	Bra034267	embryo defective 2410	GO:0003674 ; GO:0009507 ; GO:0009630 ; GO:0009793 ; GO:0048046	#N/A
60	Bju_CS52_R_20313	AT5G54200	Transducin/WD40 repeat-like superfamily protein; CONTAINS InterPro DOMAIN/s: WD40 repeat 2 (InterPro:IPR019782), WD40 repeat, conserved site (InterPro:IPR019775), WD40 repeat (InterPro:IPR001680), G-protein beta WD-40 repeat, region (InterPro:IPR020472), WD40 repeat-like-containing domain (InterPro:IPR011046), WD40-repeat-containing domain (InterPro:IPR017986), WD40/YVTN repeat-like-containing do…	#N/A	0.486552	0.0483099	NP_200231.1	Transducin/WD40 repeat-like superfamily protein; CONTAINS InterPro DOMAIN/s: WD40 repeat 2 (InterPro:IPR019782), WD40 repeat, conserved site (InterPro:IPR019775), WD40 repeat (InterPro:IPR001680), G-protein beta WD-40 repeat, region (InterPro:IPR020472), WD40 repeat-like-containing domain (InterPro:IPR011046), WD40-repeat-containing domain (InterPro:IPR017986), WD40/YVTN repeat-like-containing do…	Bra003003	Transducin/WD40 repeat-like superfamily protein	GO:0004871 ; GO:0005737 ; GO:0005834 ; GO:0007165	#N/A
61	Bju_CS52_NR_3563	#N/A	#N/A	short chain alcohol dehydrogenase-like protein [Atriplex canescens]	0.0538347	0.000880344	NA	#N/A	NA	NA	#N/A	#N/A
62	Bju_CS52_R_5552	#N/A	#N/A	#N/A	0.274712	0.0278808	NP_563783.1	#N/A	Bra015560	alternative NAD(P)H dehydrogenase 1	GO:0003954 ; GO:0005739 ; GO:0005777 ; GO:0010264 ; GO:0031304 ; GO:0071482	ARA_PWY-3781_aerobic respiration (cytochrome c)_BIOCYC ; ARA_PWY-4302_aerobic respiration (alternative oxidase pathway)_BIOCYC ; ARA_PWY-5083_NAD/NADH phosphorylation and dephosphorylation_BIOCYC
63	Bju_CS52_R_10885	AT2G02850	Encodes plantacyanin one of blue copper proteins. Involved in anther development and pollination. Expressed in the transmitting tract of the pistil.	#N/A	0.307699	0.000332339	NA	Encodes plantacyanin one of blue copper proteins. Involved in anther development and pollination. Expressed in the transmitting tract of the pistil.	Bra026577	plantacyanin	GO:0005507 ; GO:0005886 ; GO:0009640 ; GO:0009737 ; GO:0009793 ; GO:0009845 ; GO:0009856 ; GO:0009909 ; GO:0009933 ; GO:0010162 ; GO:0010182 ; GO:0010228 ; GO:0016567 ; GO:0019915 ; GO:0048046 ; GO:0048196 ; GO:0048653 ; GO:0050826	#N/A
64	Bju_CS52_R_14732	#N/A	#N/A	#N/A	0.314882	0.0118228	NA	#N/A	Bra002283	blue-copper-binding protein	#N/A	#N/A
65	Bju_CS52_NR_17455	#N/A	#N/A	pyrophosphate-dependent phosphofructo-1-kinase-like protein [Arabidopsis thaliana]	0.329445	0.000842921	NA	#N/A	NA	NA	#N/A	#N/A
66	Bju_CS52_NR_19872	#N/A	#N/A	Large subunit GTPase-like protein [Medicago truncatula]	0.346889	0.00186783	NA	#N/A	NA	NA	#N/A	#N/A
67	Bju_CS52_NR_18900	#N/A	#N/A	Large subunit GTPase 1 like protein, partial [Columba livia]	0.357388	0.00245763	NA	#N/A	NA	NA	#N/A	#N/A
68	Bju_CS52_NR_19556	#N/A	#N/A	Large subunit GTPase 1 like protein, partial [Columba livia]	0.367382	0.00297655	NA	#N/A	NA	NA	#N/A	#N/A
69	Bju_CS52_R_20029	AT1G07180	Internal NAD(P)H dehydrogenase in mitochondria. The predicted protein sequence has high homology with other designated NAD(P)H DHs from microorganisms; the capacity for matrix NAD(P)H oxidation via the rotenone-insensitive pathway is significantly reduced in the Atndi1 mutant plant line; the in vitro translation product of AtNDI1 is imported into isolated mitochondria and located on the inside of…	#N/A	0.368823	0.00290656	NP_594196.1	Internal NAD(P)H dehydrogenase in mitochondria. The predicted protein sequence has high homology with other designated NAD(P)H DHs from microorganisms; the capacity for matrix NAD(P)H oxidation via the rotenone-insensitive pathway is significantly reduced in the Atndi1 mutant plant line; the in vitro translation product of AtNDI1 is imported into isolated mitochondria and located on the inside of…	Bra015560	alternative NAD(P)H dehydrogenase 1	GO:0003954 ; GO:0005739 ; GO:0005777 ; GO:0010264 ; GO:0031304 ; GO:0071482	ARA_PWY-3781_aerobic respiration (cytochrome c)_BIOCYC ; ARA_PWY-4302_aerobic respiration (alternative oxidase pathway)_BIOCYC ; ARA_PWY-5083_NAD/NADH phosphorylation and dephosphorylation_BIOCYC
70	Bju_CS52_NR_12583	#N/A	#N/A	putative fructokinase-3 [Arabidopsis thaliana]	0.415814	0.0386067	NA	#N/A	NA	NA	#N/A	#N/A
71	Bju_CS52_R_1633	AT5G13440	Ubiquinol-cytochrome C reductase iron-sulfur subunit; FUNCTIONS IN: metal ion binding; INVOLVED IN: oxidation reduction; LOCATED IN: mitochondrion, mitochondrial respiratory chain complex III; EXPRESSED IN: guard cell, cultured cell; CONTAINS InterPro DOMAIN/s: Ubiquinol-cytochrome c reductase, iron-sulphur subunit (InterPro:IPR006317), Rieske [2Fe-2S] iron-sulphur domain (InterPro:IPR017941), Ri…	#N/A	0.418104	0.0215195	NP_568288.1	Ubiquinol-cytochrome C reductase iron-sulfur subunit; FUNCTIONS IN: metal ion binding; INVOLVED IN: oxidation reduction; LOCATED IN: mitochondrion, mitochondrial respiratory chain complex III; EXPRESSED IN: guard cell, cultured cell; CONTAINS InterPro DOMAIN/s: Ubiquinol-cytochrome c reductase, iron-sulphur subunit (InterPro:IPR006317), Rieske [2Fe-2S] iron-sulphur domain (InterPro:IPR017941), Ri…	Bra023412	Ubiquinol-cytochrome C reductase iron-sulfur subunit	GO:0005739 ; GO:0005750 ; GO:0046872 ; GO:0055114	ko00190_Oxidative phosphorylation_KEGG ; ath00190_Oxidative phosphorylation_KEGG ; ARA_PWY-3781_aerobic respiration (cytochrome c)_BIOCYC ; M00151_Cytochrome bc1 complex respiratory unit_KEGG ; ath_M00151_Cytochrome bc1 complex respiratory unit_KEGG
72	Bju_CS52_R_17859	AT3G26770	NAD(P)-binding Rossmann-fold superfamily protein; FUNCTIONS IN: oxidoreductase activity, binding, catalytic activity; INVOLVED IN: oxidation reduction, metabolic process; EXPRESSED IN: 6 plant structures; EXPRESSED DURING: 4 anthesis, F mature embryo stage, E expanded cotyledon stage; CONTAINS InterPro DOMAIN/s: NAD(P)-binding domain (InterPro:IPR016040), Glucose/ribitol dehydrogenase (InterPro:I…	#N/A	0.473822	0.0373454	NP_566798.1	NAD(P)-binding Rossmann-fold superfamily protein; FUNCTIONS IN: oxidoreductase activity, binding, catalytic activity; INVOLVED IN: oxidation reduction, metabolic process; EXPRESSED IN: 6 plant structures; EXPRESSED DURING: 4 anthesis, F mature embryo stage, E expanded cotyledon stage; CONTAINS InterPro DOMAIN/s: NAD(P)-binding domain (InterPro:IPR016040), Glucose/ribitol dehydrogenase (InterPro:I…	Bra032951	NAD(P)-binding Rossmann-fold superfamily protein	GO:0010089 ; GO:0016491 ; GO:0044036	6253653_Metabolism_REACTOME ; 6253725_Metabolism of lipids and lipoproteins_REACTOME ; 6253812_Arachidonic acid metabolism_REACTOME ; 6253811_Synthesis of Prostaglandins (PG) and Thromboxanes (TX)_REACTOME ; 6254368_Synthesis of Lipoxins (LX)_REACTOME ; ARA_PWY-5466_matairesinol biosynthesis_BIOCYC
73	Bju_CS52_R_23047	AT1G04580	Encodes aldehyde oxidase AAO4 preferentially expressed in developing seeds.	#N/A	0.291714	0.00734556	NP_563711.1	Encodes aldehyde oxidase AAO4 preferentially expressed in developing seeds.	Bra015330	aldehyde oxidase 4	GO:0004031 ; GO:0005634 ; GO:0005829 ; GO:0018479 ; GO:0018488 ; GO:0019760	#N/A
74	Bju_CS52_R_15123	AT2G47770	Encodes a membrane-bound protein designated AtTSPO (Arabidopsis thaliana TSPO-related). AtTSPO is related to the bacterial outer membrane tryptophan-rich sensory protein (TspO) and the mammalian mitochondrial 18 kDa Translocator Protein (18 kDa TSPO), members of the TspO/MBR domain-containing membrane proteins. Mainly detected in dry seeds, but can be induced in vegetative tissues by osmotic or s…	#N/A	0.475035	0.0298564	NP_566110.1	Encodes a membrane-bound protein designated AtTSPO (Arabidopsis thaliana TSPO-related). AtTSPO is related to the bacterial outer membrane tryptophan-rich sensory protein (TspO) and the mammalian mitochondrial 18 kDa Translocator Protein (18 kDa TSPO), members of the TspO/MBR domain-containing membrane proteins. Mainly detected in dry seeds, but can be induced in vegetative tissues by osmotic or s…	Bra004430	TSPO(outer membrane tryptophan-rich sensory protein)-related	GO:0005739 ; GO:0005783 ; GO:0005794 ; GO:0005795 ; GO:0006778 ; GO:0006970 ; GO:0009651 ; GO:0009737 ; GO:0016020 ; GO:0020037	#N/A
75	Bju_CS52_R_965	AT4G36110	SAUR-like auxin-responsive protein family ; CONTAINS InterPro DOMAIN/s: Auxin responsive SAUR protein (InterPro:IPR003676); BEST Arabidopsis thaliana protein match is: SAUR-like auxin-responsive protein family (TAIR:AT2G18010.1); Has 1361 Blast hits to 1344 proteins in 26 species: Archae - 0; Bacteria - 0; Metazoa - 0; Fungi - 0; Plants - 1360; Viruses - 0; Other Eukaryotes - 1 (source: NCBI BLin…	SAUR-like auxin-responsive protein [Arabidopsis thaliana]	0.23019	0.0394975	NA	SAUR-like auxin-responsive protein family ; CONTAINS InterPro DOMAIN/s: Auxin responsive SAUR protein (InterPro:IPR003676); BEST Arabidopsis thaliana protein match is: SAUR-like auxin-responsive protein family (TAIR:AT2G18010.1); Has 1361 Blast hits to 1344 proteins in 26 species: Archae - 0; Bacteria - 0; Metazoa - 0; Fungi - 0; Plants - 1360; Viruses - 0; Other Eukaryotes - 1 (source: NCBI BLin…	Bra010501	SAUR-like auxin-responsive protein family	GO:0003674 ; GO:0009733	ko04075_Plant hormone signal transduction_KEGG ; ath04075_Plant hormone signal transduction_KEGG
76	Bju_CS52_R_11246	AT3G02260	Calossin-like protein required for polar auxin transport	#N/A	0.357326	0.0285013	NP_186875.2	Calossin-like protein required for polar auxin transport	Bra039167	auxin transport protein (BIG)	GO:0005829 ; GO:0009506 ; GO:0009620 ; GO:0009640 ; GO:0009733 ; GO:0009826 ; GO:0009926 ; GO:0010311 ; GO:0016020 ; GO:0048281 ; GO:0048283 ; GO:0048364	#N/A
77	Bju_CS52_R_20730	AT4G03400	Encodes a GH3-related gene involved in red light-specific hypocotyl elongation. Analysis of sense and antisense transgenic plants suggests that DFL2 is located downstream of red light signal transduction and determines the degree of hypocotyl elongation.	#N/A	0.43203	0.00250677	NP_001190301.1	Encodes a GH3-related gene involved in red light-specific hypocotyl elongation. Analysis of sense and antisense transgenic plants suggests that DFL2 is located downstream of red light signal transduction and determines the degree of hypocotyl elongation.	Bra034205	Auxin-responsive GH3 family protein	GO:0005737 ; GO:0009416 ; GO:0009507 ; GO:0009651 ; GO:0009733 ; GO:0009737	ko04075_Plant hormone signal transduction_KEGG ; ath04075_Plant hormone signal transduction_KEGG ; ARA_PWY-6234_superpathway of jasmonoyl-amino acid conjugates biosynthesis_BIOCYC ; ARA_PWY-6233_jasmonoyl-amino acid conjugates biosynthesis II_BIOCYC ; ARA_PWY-6220_jasmonoyl-amino acid conjugates biosynthesis I_BIOCYC
78	Bju_CS52_NR_13284	AT1G72430	SAUR-like auxin-responsive protein family ; CONTAINS InterPro DOMAIN/s: Auxin responsive SAUR protein (InterPro:IPR003676); BEST Arabidopsis thaliana protein match is: SAUR-like auxin-responsive protein family (TAIR:AT1G17345.1); Has 148 Blast hits to 148 proteins in 14 species: Archae - 0; Bacteria - 0; Metazoa - 0; Fungi - 0; Plants - 148; Viruses - 0; Other Eukaryotes - 0 (source: NCBI BLink).	#N/A	0.440293	0.00160715	NA	SAUR-like auxin-responsive protein family ; CONTAINS InterPro DOMAIN/s: Auxin responsive SAUR protein (InterPro:IPR003676); BEST Arabidopsis thaliana protein match is: SAUR-like auxin-responsive protein family (TAIR:AT1G17345.1); Has 148 Blast hits to 148 proteins in 14 species: Archae - 0; Bacteria - 0; Metazoa - 0; Fungi - 0; Plants - 148; Viruses - 0; Other Eukaryotes - 0 (source: NCBI BLink).	NA	NA	GO:0003674 ; GO:0005634 ; GO:0009733 ; GO:0016126	#N/A
79	Bju_CS52_NR_3857	AT3G15450	Aluminium induced protein with YGL and LRDR motifs; FUNCTIONS IN: molecular_function unknown; EXPRESSED IN: 25 plant structures; EXPRESSED DURING: 13 growth stages; BEST Arabidopsis thaliana protein match is: Aluminium induced protein with YGL and LRDR motifs (TAIR:AT4G27450.1); Has 35333 Blast hits to 34131 proteins in 2444 species: Archae - 798; Bacteria - 22429; Metazoa - 974; Fungi - 991; Pla…	Stem-specific protein TSJT1, putative [Ricinus communis]	0.441478	0.00173962	NA	#N/A	NA	NA	GO:0003674 ; GO:0009507 ; GO:0009744 ; GO:0009750	#N/A
80	Bju_CS52_R_10410	AT3G15450	Aluminium induced protein with YGL and LRDR motifs; FUNCTIONS IN: molecular_function unknown; EXPRESSED IN: 25 plant structures; EXPRESSED DURING: 13 growth stages; BEST Arabidopsis thaliana protein match is: Aluminium induced protein with YGL and LRDR motifs (TAIR:AT4G27450.1); Has 35333 Blast hits to 34131 proteins in 2444 species: Archae - 798; Bacteria - 22429; Metazoa - 974; Fungi - 991; Pla…	#N/A	0.465217	0.025322	NP_001235880.1	Aluminium induced protein with YGL and LRDR motifs; FUNCTIONS IN: molecular_function unknown; EXPRESSED IN: 25 plant structures; EXPRESSED DURING: 13 growth stages; BEST Arabidopsis thaliana protein match is: Aluminium induced protein with YGL and LRDR motifs (TAIR:AT4G27450.1); Has 35333 Blast hits to 34131 proteins in 2444 species: Archae - 798; Bacteria - 22429; Metazoa - 974; Fungi - 991; Pla…	Bra027243	Aluminium induced protein with YGL and LRDR motifs	GO:0003674 ; GO:0009507 ; GO:0009744 ; GO:0009750	#N/A
81	Bju_CS52_R_27597	AT4G03400	Encodes a GH3-related gene involved in red light-specific hypocotyl elongation. Analysis of sense and antisense transgenic plants suggests that DFL2 is located downstream of red light signal transduction and determines the degree of hypocotyl elongation.	#N/A	0.499365	0.0046751	NP_001057704.1	Encodes a GH3-related gene involved in red light-specific hypocotyl elongation. Analysis of sense and antisense transgenic plants suggests that DFL2 is located downstream of red light signal transduction and determines the degree of hypocotyl elongation.	Bra034205	Auxin-responsive GH3 family protein	GO:0005737 ; GO:0009416 ; GO:0009507 ; GO:0009651 ; GO:0009733 ; GO:0009737	ko04075_Plant hormone signal transduction_KEGG ; ath04075_Plant hormone signal transduction_KEGG ; ARA_PWY-6234_superpathway of jasmonoyl-amino acid conjugates biosynthesis_BIOCYC ; ARA_PWY-6233_jasmonoyl-amino acid conjugates biosynthesis II_BIOCYC ; ARA_PWY-6220_jasmonoyl-amino acid conjugates biosynthesis I_BIOCYC
82	Bju_CS52_R_18324	AT3G15450	Aluminium induced protein with YGL and LRDR motifs; FUNCTIONS IN: molecular_function unknown; EXPRESSED IN: 25 plant structures; EXPRESSED DURING: 13 growth stages; BEST Arabidopsis thaliana protein match is: Aluminium induced protein with YGL and LRDR motifs (TAIR:AT4G27450.1); Has 35333 Blast hits to 34131 proteins in 2444 species: Archae - 798; Bacteria - 22429; Metazoa - 974; Fungi - 991; Pla…	#N/A	0.516432	0.00670916	NP_001148382.1	Aluminium induced protein with YGL and LRDR motifs; FUNCTIONS IN: molecular_function unknown; EXPRESSED IN: 25 plant structures; EXPRESSED DURING: 13 growth stages; BEST Arabidopsis thaliana protein match is: Aluminium induced protein with YGL and LRDR motifs (TAIR:AT4G27450.1); Has 35333 Blast hits to 34131 proteins in 2444 species: Archae - 798; Bacteria - 22429; Metazoa - 974; Fungi - 991; Pla…	Bra027243	Aluminium induced protein with YGL and LRDR motifs	GO:0003674 ; GO:0009507 ; GO:0009744 ; GO:0009750	#N/A
83	Bju_CS52_R_21979	AT4G22880	encodes leucoanthocyanidin dioxygenase, which is involved in proanthocyanin biosynthesis. Mutant analysis suggests that this gene is also involved in vacuole formation.	#N/A	0.244111	1.69877e-05	NP_001106074.1	encodes leucoanthocyanidin dioxygenase, which is involved in proanthocyanin biosynthesis. Mutant analysis suggests that this gene is also involved in vacuole formation.	Bra013652	leucoanthocyanidin dioxygenase	GO:0005737 ; GO:0007033 ; GO:0009611 ; GO:0009718 ; GO:0009753 ; GO:0010023 ; GO:0050589	ath00941_Flavonoid biosynthesis_KEGG ; ko00941_Flavonoid biosynthesis_KEGG ; ARA_PWY-5125_anthocyanin biosynthesis (pelargonidin 3-O-glucoside, cyanidin 3-O-glucoside)_BIOCYC ; M00138_Flavonoid biosynthesis, naringenin => pelargonidin_KEGG ; ath_M00138_Flavonoid biosynthesis, naringenin => pelargonidin_KEGG
84	Bju_CS52_R_7485	#N/A	#N/A	#N/A	0.270628	0.00175879	NP_001105100.1	#N/A	Bra015515	2-oxoglutarate (2OG) and Fe(II)-dependent oxygenase superfamily protein	#N/A	META_PWY-6950_DIMBOA-glucoside biosynthesis_BIOCYC ; META_PWY-4161_superpathway of benzoxazinoid glucosides biosynthesis_BIOCYC ; zma00402_Benzoxazinoid biosynthesis_KEGG ; ko00402_Benzoxazinoid biosynthesis_KEGG
85	Bju_CS52_R_2896	#N/A	#N/A	#N/A	0.418152	0.0537294	NP_200968.1	#N/A	Bra012938	ethylene response factor 104	GO:0003677 ; GO:0003700 ; GO:0005515 ; GO:0005634 ; GO:0006355 ; GO:0009611 ; GO:0009612 ; GO:0009693 ; GO:0010200 ; GO:0044212 ; GO:0045893 ; GO:0050832	#N/A
86	Bju_CS52_NR_18893	AT4G16770	2-oxoglutarate (2OG) and Fe(II)-dependent oxygenase superfamily protein; FUNCTIONS IN: oxidoreductase activity, acting on paired donors, with incorporation or reduction of molecular oxygen, 2-oxoglutarate as one donor, and incorporation of one atom each of oxygen into both donors, oxidoreductase activity, iron ion binding; INVOLVED IN: oxidation reduction, flavonoid biosynthetic process; LOCATED …	#N/A	0.385472	9.74935e-05	NP_001147536.1	2-oxoglutarate (2OG) and Fe(II)-dependent oxygenase superfamily protein; FUNCTIONS IN: oxidoreductase activity, acting on paired donors, with incorporation or reduction of molecular oxygen, 2-oxoglutarate as one donor, and incorporation of one atom each of oxygen into both donors, oxidoreductase activity, iron ion binding; INVOLVED IN: oxidation reduction, flavonoid biosynthetic process; LOCATED …	NA	LOC100281145	GO:0005737 ; GO:0005777 ; GO:0009813 ; GO:0016706	#N/A
87	Bju_CS52_R_11275	AT3G25770	Encodes allene oxide cyclase. One of four genes in Arabidopsis that encode this enzyme, which catalyzes an essential step in jasmonic acid biosynthesis. Gene expression is induced during senescence, a process that involves jasmonic acid signalling pathway. Note: Nomenclature for Arabidopsis allene oxide cyclase 2 (AOC2, AT3G25770) gene is based on Stenzel et al. 2003 Plant Molecular Biology 51:89…	#N/A	0.133701	1.4157e-05	NP_566777.1	Encodes allene oxide cyclase. One of four genes in Arabidopsis that encode this enzyme, which catalyzes an essential step in jasmonic acid biosynthesis. Gene expression is induced during senescence, a process that involves jasmonic acid signalling pathway. Note: Nomenclature for Arabidopsis allene oxide cyclase 2 (AOC2, AT3G25770) gene is based on Stenzel et al. 2003 Plant Molecular Biology 51:89…	Bra017351	allene oxide cyclase 2	GO:0009409 ; GO:0009507 ; GO:0009535 ; GO:0009570 ; GO:0009695 ; GO:0009941 ; GO:0010319 ; GO:0046423	ARA_PWY-735_jasmonic acid biosynthesis_BIOCYC ; ko00592_alpha-Linolenic acid metabolism_KEGG ; ath00592_alpha-Linolenic acid metabolism_KEGG ; M00113_Jasmonic acid biosynthesis_KEGG ; ath_M00113_Jasmonic acid biosynthesis_KEGG ; META_PWY-5433_superpathway of lipoxygenase_BIOCYC ; META_PWY-735_jasmonic acid biosynthesis_BIOCYC
88	Bju_CS52_R_12419	AT3G16470	JA-responsive gene	#N/A	0.133735	3.28725e-10	NP_198671.1	JA-responsive gene	Bra023885	Mannose-binding lectin superfamily protein	GO:0005634 ; GO:0005737 ; GO:0005773 ; GO:0006816 ; GO:0007030 ; GO:0009409 ; GO:0009506 ; GO:0009507 ; GO:0009611 ; GO:0009651 ; GO:0009753 ; GO:0016020 ; GO:0019344	#N/A
89	Bju_CS52_R_22185	AT3G16470	JA-responsive gene	#N/A	0.174136	3.56339e-11	NP_175615.1	JA-responsive gene	Bra022161	Mannose-binding lectin superfamily protein	GO:0005634 ; GO:0005737 ; GO:0005773 ; GO:0006816 ; GO:0007030 ; GO:0009409 ; GO:0009506 ; GO:0009507 ; GO:0009611 ; GO:0009651 ; GO:0009753 ; GO:0016020 ; GO:0019344	#N/A
90	Bju_CS52_R_26788	AT1G52100	Mannose-binding lectin superfamily protein; FUNCTIONS IN: molecular_function unknown; INVOLVED IN: biological_process unknown; EXPRESSED IN: shoot, hypocotyl; CONTAINS InterPro DOMAIN/s: Mannose-binding lectin (InterPro:IPR001229); BEST Arabidopsis thaliana protein match is: Mannose-binding lectin superfamily protein (TAIR:AT5G35950.1).	#N/A	0.218587	9.97057e-07	NP_175615.1	#N/A	Bra030443	jacalin lectin family protein	GO:0003674 ; GO:0008150 ; GO:0016020	#N/A
91	Bju_CS52_R_20886	AT5G48180	Encodes a nitrile-specifier protein NSP5. NSP5 is one out of five (At3g16400/NSP1, At2g33070/NSP2, At3g16390/NSP3, At3g16410/NSP4 and At5g48180/NSP5) A. thaliana epithiospecifier protein (ESP) homologues that promote simple nitrile, but not epithionitrile or thiocyanate formation.	#N/A	0.317546	6.15314e-06	XP_003050875.1	Encodes a nitrile-specifier protein NSP5. NSP5 is one out of five (At3g16400/NSP1, At2g33070/NSP2, At3g16390/NSP3, At3g16410/NSP4 and At5g48180/NSP5) A. thaliana epithiospecifier protein (ESP) homologues that promote simple nitrile, but not epithionitrile or thiocyanate formation.	Bra037506	nitrile specifier protein 5	GO:0003674 ; GO:0005737 ; GO:0005829 ; GO:0006635 ; GO:0009407 ; GO:0019762 ; GO:0043161 ; GO:0051788 ; GO:0080028 ; GO:0080129	#N/A
92	Bju_CS52_R_21652	AT1G76690	Encodes one of the closely related 12-oxophytodienoic acid reductases. This enzyme is not expected to participate in jasmonic acid biosynthesis because during in vitro assays, it shows very little activity with the naturally occurring OPDA isomer. Shows activity towards 2,4,6-trinitrotoluene. Expressed predominately in root. Predicted to be a cytosolic protein.	#N/A	0.323013	4.54924e-06	NP_974157.1	Encodes one of the closely related 12-oxophytodienoic acid reductases. This enzyme is not expected to participate in jasmonic acid biosynthesis because during in vitro assays, it shows very little activity with the naturally occurring OPDA isomer. Shows activity towards 2,4,6-trinitrotoluene. Expressed predominately in root. Predicted to be a cytosolic protein.	Bra008271	12-oxophytodienoate reductase 1	GO:0005737 ; GO:0009611 ; GO:0009695 ; GO:0016629	#N/A
93	Bju_CS52_R_26375	AT5G42650	Encodes a member of the cytochrome p450 CYP74 gene family that functions as an allene oxide synthase. This enzyme catalyzes dehydration of the hydroperoxide to an unstable allene oxide in the JA biosynthetic pathway. It shows a dual catalytic activity, the major one being a 13-AOS but also expressing a 9-AOS activity.	#N/A	0.514818	0.00611914	NP_001234833.1	Encodes a member of the cytochrome p450 CYP74 gene family that functions as an allene oxide synthase. This enzyme catalyzes dehydration of the hydroperoxide to an unstable allene oxide in the JA biosynthetic pathway. It shows a dual catalytic activity, the major one being a 13-AOS but also expressing a 9-AOS activity.	Bra035320	allene oxide synthase	GO:0000096 ; GO:0000165 ; GO:0005739 ; GO:0006546 ; GO:0006569 ; GO:0006612 ; GO:0006636 ; GO:0006733 ; GO:0006766 ; GO:0006952 ; GO:0008652 ; GO:0009072 ; GO:0009106 ; GO:0009108 ; GO:0009117 ; GO:0009416 ; GO:0009507 ; GO:0009534 ; GO:0009535 ; GO:0009579 ; GO:0009595 ; GO:0009611 ; GO:0009620 ; GO:0009684 ; GO:0009694 ; GO:0009695 ; GO:0009697 ; GO:0009753 ; GO:0009862 ; GO:0009867 ; GO:000994…	ko00592_alpha-Linolenic acid metabolism_KEGG ; ath00592_alpha-Linolenic acid metabolism_KEGG ; M00113_Jasmonic acid biosynthesis_KEGG ; ath_M00113_Jasmonic acid biosynthesis_KEGG ; META_PWY-5433_superpathway of lipoxygenase_BIOCYC ; META_PWY-735_jasmonic acid biosynthesis_BIOCYC
94	Bju_CS52_R_21629	AT1G66700	A member of the Arabidopsis SABATH methyltransferase gene family. Encodes PXMT1, a methyltransferase that methylates 1,7-paraxanthine.	#N/A	0.0953642	3.68435e-07	NP_001141374.1	A member of the Arabidopsis SABATH methyltransferase gene family. Encodes PXMT1, a methyltransferase that methylates 1,7-paraxanthine.	Bra004175	S-adenosyl-L-methionine-dependent methyltransferases superfamily protein	GO:0005634 ; GO:0008757	#N/A
95	Bju_CS52_R_18314	#N/A	#N/A	#N/A	0.0382185	6.07211e-10	XP_003553382.1	#N/A	Bra037418	Arv1-like protein	#N/A	#N/A
96	Bju_CS52_R_1095	#N/A	#N/A	#N/A	0.12643	0.0278672	NP_197128.1	#N/A	Bra021427	Plant stearoyl-acyl-carrier-protein desaturase family protein	GO:0006633 ; GO:0009507 ; GO:0045300	ko01212_Fatty acid metabolism_KEGG ; ath01212_Fatty acid metabolism_KEGG ; ath01040_Biosynthesis of unsaturated fatty acids_KEGG ; ko01040_Biosynthesis of unsaturated fatty acids_KEGG ; ko00061_Fatty acid biosynthesis_KEGG ; ARA_PWY-5156_superpathway of fatty acid biosynthesis II (plant)_BIOCYC ; ath00061_Fatty acid biosynthesis_KEGG ; ARA_PWY-5147_oleate biosynthesis I (plants)_BIOCYC
97	Bju_CS52_R_18850	#N/A	#N/A	#N/A	0.238041	0.000120098	NP_172800.2	#N/A	Bra026535	sulphotransferase 12	GO:0005737 ; GO:0008146 ; GO:0009735 ; GO:0080118	6253653_Metabolism_REACTOME ; 6253661_Biological oxidations_REACTOME ; 6253660_Phase II conjugation_REACTOME ; 6254007_Cytosolic sulfonation of small molecules_REACTOME ; ARA_PWY-6546_brassinosteroids inactivation_BIOCYC
98	Bju_CS52_R_3575	AT1G28640	GDSL-like Lipase/Acylhydrolase superfamily protein; FUNCTIONS IN: lipase activity, hydrolase activity, acting on ester bonds, carboxylesterase activity; INVOLVED IN: glycerol biosynthetic process, lipid metabolic process; LOCATED IN: endomembrane system; CONTAINS InterPro DOMAIN/s: Lipase, GDSL (InterPro:IPR001087); BEST Arabidopsis thaliana protein match is: GDSL-like Lipase/Acylhydrolase superf…	TPA: hypothetical protein ZEAMMB73_102185 [Zea mays]	0.311939	0.024098	NA	GDSL-like Lipase/Acylhydrolase superfamily protein; FUNCTIONS IN: lipase activity, hydrolase activity, acting on ester bonds, carboxylesterase activity; INVOLVED IN: glycerol biosynthetic process, lipid metabolic process; LOCATED IN: endomembrane system; CONTAINS InterPro DOMAIN/s: Lipase, GDSL (InterPro:IPR001087); BEST Arabidopsis thaliana protein match is: GDSL-like Lipase/Acylhydrolase superf…	Bra032915	GDSL-like Lipase/Acylhydrolase superfamily protein	GO:0005576 ; GO:0016298 ; GO:0052689	ARA_PWY-3301_sinapate ester biosynthesis_BIOCYC
99	Bju_CS52_R_3608	AT1G28640	GDSL-like Lipase/Acylhydrolase superfamily protein; FUNCTIONS IN: lipase activity, hydrolase activity, acting on ester bonds, carboxylesterase activity; INVOLVED IN: glycerol biosynthetic process, lipid metabolic process; LOCATED IN: endomembrane system; CONTAINS InterPro DOMAIN/s: Lipase, GDSL (InterPro:IPR001087); BEST Arabidopsis thaliana protein match is: GDSL-like Lipase/Acylhydrolase superf…	#N/A	0.312914	0.00827139	NP_001150794.1	GDSL-like Lipase/Acylhydrolase superfamily protein; FUNCTIONS IN: lipase activity, hydrolase activity, acting on ester bonds, carboxylesterase activity; INVOLVED IN: glycerol biosynthetic process, lipid metabolic process; LOCATED IN: endomembrane system; CONTAINS InterPro DOMAIN/s: Lipase, GDSL (InterPro:IPR001087); BEST Arabidopsis thaliana protein match is: GDSL-like Lipase/Acylhydrolase superf…	Bra010857	GDSL-like Lipase/Acylhydrolase superfamily protein	GO:0005576 ; GO:0016298 ; GO:0052689	ARA_PWY-3301_sinapate ester biosynthesis_BIOCYC
100	Bju_CS52_R_4173	AT5G45670	GDSL-like Lipase/Acylhydrolase superfamily protein; FUNCTIONS IN: hydrolase activity, acting on ester bonds, carboxylesterase activity; INVOLVED IN: lipid metabolic process; LOCATED IN: endomembrane system; EXPRESSED IN: 19 plant structures; EXPRESSED DURING: 13 growth stages; CONTAINS InterPro DOMAIN/s: Lipase, GDSL (InterPro:IPR001087); BEST Arabidopsis thaliana protein match is: GDSL-like Lipa…	#N/A	0.368008	0.00608035	NP_001141971.1	GDSL-like Lipase/Acylhydrolase superfamily protein; FUNCTIONS IN: hydrolase activity, acting on ester bonds, carboxylesterase activity; INVOLVED IN: lipid metabolic process; LOCATED IN: endomembrane system; EXPRESSED IN: 19 plant structures; EXPRESSED DURING: 13 growth stages; CONTAINS InterPro DOMAIN/s: Lipase, GDSL (InterPro:IPR001087); BEST Arabidopsis thaliana protein match is: GDSL-like Lipa…	Bra026529	GDSL-like Lipase/Acylhydrolase superfamily protein	GO:0005576 ; GO:0052689	ARA_LIPAS-PWY_triacylglycerol degradation_BIOCYC
101	Bju_CS52_R_14140	AT3G22600	Bifunctional inhibitor/lipid-transfer protein/seed storage 2S albumin superfamily protein; FUNCTIONS IN: lipid binding; INVOLVED IN: lipid transport; LOCATED IN: anchored to membrane; EXPRESSED IN: 14 plant structures; EXPRESSED DURING: 10 growth stages; CONTAINS InterPro DOMAIN/s: Bifunctional inhibitor/plant lipid transfer protein/seed storage (InterPro:IPR016140), Plant lipid transfer protein/…	#N/A	0.387417	0.054819	NA	Bifunctional inhibitor/lipid-transfer protein/seed storage 2S albumin superfamily protein; FUNCTIONS IN: lipid binding; INVOLVED IN: lipid transport; LOCATED IN: anchored to membrane; EXPRESSED IN: 14 plant structures; EXPRESSED DURING: 10 growth stages; CONTAINS InterPro DOMAIN/s: Bifunctional inhibitor/plant lipid transfer protein/seed storage (InterPro:IPR016140), Plant lipid transfer protein/…	Bra001874	Bifunctional inhibitor/lipid-transfer protein/seed storage 2S albumin superfamily protein	GO:0005886 ; GO:0006869 ; GO:0008289 ; GO:0010167 ; GO:0015706 ; GO:0031225	#N/A
102	Bju_CS52_R_12965	#N/A	#N/A	Acyl-coenzyme A thioesterase [Medicago truncatula]	0.422227	0.00493248	NA	#N/A	Bra014316	Thioesterase superfamily protein	#N/A	#N/A
103	Bju_CS52_R_13366	AT5G45670	GDSL-like Lipase/Acylhydrolase superfamily protein; FUNCTIONS IN: hydrolase activity, acting on ester bonds, carboxylesterase activity; INVOLVED IN: lipid metabolic process; LOCATED IN: endomembrane system; EXPRESSED IN: 19 plant structures; EXPRESSED DURING: 13 growth stages; CONTAINS InterPro DOMAIN/s: Lipase, GDSL (InterPro:IPR001087); BEST Arabidopsis thaliana protein match is: GDSL-like Lipa…	#N/A	0.429944	0.00178797	NP_974029.1	GDSL-like Lipase/Acylhydrolase superfamily protein; FUNCTIONS IN: hydrolase activity, acting on ester bonds, carboxylesterase activity; INVOLVED IN: lipid metabolic process; LOCATED IN: endomembrane system; EXPRESSED IN: 19 plant structures; EXPRESSED DURING: 13 growth stages; CONTAINS InterPro DOMAIN/s: Lipase, GDSL (InterPro:IPR001087); BEST Arabidopsis thaliana protein match is: GDSL-like Lipa…	Bra012563	GDSL-like Lipase/Acylhydrolase superfamily protein	GO:0005576 ; GO:0052689	ARA_LIPAS-PWY_triacylglycerol degradation_BIOCYC
104	Bju_CS52_R_10834	AT4G22490	Bifunctional inhibitor/lipid-transfer protein/seed storage 2S albumin superfamily protein; FUNCTIONS IN: lipid binding; INVOLVED IN: lipid transport; LOCATED IN: endomembrane system; EXPRESSED IN: 22 plant structures; EXPRESSED DURING: 13 growth stages; CONTAINS InterPro DOMAIN/s: Bifunctional inhibitor/plant lipid transfer protein/seed storage (InterPro:IPR016140), Plant lipid transfer protein/s…	#N/A	0.438133	0.00875768	NA	Bifunctional inhibitor/lipid-transfer protein/seed storage 2S albumin superfamily protein; FUNCTIONS IN: lipid binding; INVOLVED IN: lipid transport; LOCATED IN: endomembrane system; EXPRESSED IN: 22 plant structures; EXPRESSED DURING: 13 growth stages; CONTAINS InterPro DOMAIN/s: Bifunctional inhibitor/plant lipid transfer protein/seed storage (InterPro:IPR016140), Plant lipid transfer protein/s…	Bra019377	Bifunctional inhibitor/lipid-transfer protein/seed storage 2S albumin superfamily protein	GO:0005576 ; GO:0006869 ; GO:0008289 ; GO:0010103	#N/A
105	Bju_CS52_R_25270	AT4G01950	Encodes a member of a family of proteins with glycerol-3-phosphate acyltransferase activity.	#N/A	0.446553	0.00244562	NP_001055088.1	Encodes a member of a family of proteins with glycerol-3-phosphate acyltransferase activity.	Bra000903	glycerol-3-phosphate acyltransferase 3	GO:0005739 ; GO:0006655 ; GO:0008152 ; GO:0016746	ko00564_Glycerophospholipid metabolism_KEGG ; ath00564_Glycerophospholipid metabolism_KEGG ; ko00561_Glycerolipid metabolism_KEGG ; ath00561_Glycerolipid metabolism_KEGG ; ARA_TRIGLSYN-PWY_triacylglycerol biosynthesis_BIOCYC ; ARA_PHOSLIPSYN2-PWY_phospholipid biosynthesis II_BIOCYC ; ARA_PWY4FS-8_phosphatidylglycerol biosynthesis II (non-plastidic)_BIOCYC ; ARA_PWY-5667_CDP-diacylglycerol biosynt…
106	Bju_CS52_NR_13340	AT5G59310	Encodes a member of the lipid transfer protein family. Proteins of this family are generally small (~9 kD), basic, expressed abundantly and contain eight Cys residues. The proteins can bind fatty acids and acylCoA esters and can transfer several different phospholipids. They are localized to the cell wall. The mRNA is present in flowers and siliques, and is strongly up-regulated by abscisic acid.…	#N/A	0.454118	0.00140457	NA	Encodes a member of the lipid transfer protein family. Proteins of this family are generally small (~9 kD), basic, expressed abundantly and contain eight Cys residues. The proteins can bind fatty acids and acylCoA esters and can transfer several different phospholipids. They are localized to the cell wall. The mRNA is present in flowers and siliques, and is strongly up-regulated by abscisic acid.…	NA	NA	GO:0005576 ; GO:0006869 ; GO:0009409 ; GO:0009414 ; GO:0009651 ; GO:0009737 ; GO:0042538	#N/A
107	Bju_CS52_R_23968	AT3G04290	Li-tolerant lipase 1 (LTL1); FUNCTIONS IN: hydrolase activity, acting on ester bonds, carboxylesterase activity; INVOLVED IN: lipid metabolic process; LOCATED IN: endomembrane system; EXPRESSED IN: 19 plant structures; EXPRESSED DURING: 12 growth stages; CONTAINS InterPro DOMAIN/s: Lipase, GDSL (InterPro:IPR001087), Esterase, SGNH hydrolase-type (InterPro:IPR013830); BEST Arabidopsis thaliana pro…	#N/A	0.502447	0.00455483	XP_002277264.1	Li-tolerant lipase 1 (LTL1); FUNCTIONS IN: hydrolase activity, acting on ester bonds, carboxylesterase activity; INVOLVED IN: lipid metabolic process; LOCATED IN: endomembrane system; EXPRESSED IN: 19 plant structures; EXPRESSED DURING: 12 growth stages; CONTAINS InterPro DOMAIN/s: Lipase, GDSL (InterPro:IPR001087), Esterase, SGNH hydrolase-type (InterPro:IPR013830); BEST Arabidopsis thaliana pro…	Bra040203	Li-tolerant lipase 1	GO:0005576 ; GO:0009751 ; GO:0010103 ; GO:0010226 ; GO:0042538 ; GO:0052689	ARA_LIPAS-PWY_triacylglycerol degradation_BIOCYC
108	Bju_CS52_R_25720	AT2G16280	Encodes KCS9, a member of the 3-ketoacyl-CoA synthase family involved in the biosynthesis of VLCFA (very long chain fatty acids).	#N/A	0.507207	0.0060498	NP_180193.1	Encodes KCS9, a member of the 3-ketoacyl-CoA synthase family involved in the biosynthesis of VLCFA (very long chain fatty acids).	Bra034298	3-ketoacyl-CoA synthase 10	GO:0000038 ; GO:0005634 ; GO:0009409 ; GO:0009416 ; GO:0042335	ARA_PWY-561_superpathway of glyoxylate cycle and fatty acid degradation_BIOCYC ; ARA_PWY-6803_phosphatidylcholine acyl editing_BIOCYC ; ARA_PWY-5136_fatty acid beta-oxidation II (peroxisome)_BIOCYC ; ARA_PWY-5995_linoleate biosynthesis I (plants)_BIOCYC ; ARA_PWY-5143_fatty acid activation_BIOCYC ; ath00062_Fatty acid elongation_KEGG ; ko00062_Fatty acid elongation_KEGG ; ath_M00415_Fatty acid bi…
109	Bju_CS52_R_21020	#N/A	#N/A	#N/A	0.512035	0.00571184	NA	#N/A	Bra023563	chloroplastic acetylcoenzyme A carboxylase 1	#N/A	#N/A
110	Bju_CS52_R_21006	AT1G75880	SGNH hydrolase-type esterase superfamily protein; CONTAINS InterPro DOMAIN/s: Lipase, GDSL, active site (InterPro:IPR008265), Lipase, GDSL (InterPro:IPR001087), Esterase, SGNH hydrolase-type (InterPro:IPR013830); BEST Arabidopsis thaliana protein match is: GDSL-like Lipase/Acylhydrolase superfamily protein (TAIR:AT1G75890.2); Has 3759 Blast hits to 3718 proteins in 343 species: Archae - 0; Bacter…	#N/A	0.513365	0.031655	NP_565120.1	SGNH hydrolase-type esterase superfamily protein; CONTAINS InterPro DOMAIN/s: Lipase, GDSL, active site (InterPro:IPR008265), Lipase, GDSL (InterPro:IPR001087), Esterase, SGNH hydrolase-type (InterPro:IPR013830); BEST Arabidopsis thaliana protein match is: GDSL-like Lipase/Acylhydrolase superfamily protein (TAIR:AT1G75890.2); Has 3759 Blast hits to 3718 proteins in 343 species: Archae - 0; Bacter…	Bra015804	SGNH hydrolase-type esterase superfamily protein	GO:0005576 ; GO:0016298 ; GO:0016746 ; GO:0019953 ; GO:0052689	ARA_LIPAS-PWY_triacylglycerol degradation_BIOCYC
111	Bju_CS52_R_2665	#N/A	#N/A	#N/A	0.0186989	1.37116e-07	XP_003576992.1	#N/A	Bra023234	P-loop containing nucleoside triphosphate hydrolases superfamily protein	#N/A	#N/A
112	Bju_CS52_R_13527	AT2G02990	member of the ribonuclease T2 family, responds to inorganic phosphate starvation, and inhibits production of anthocyanin. Also involved in wound-induced signaling independent of jasmonic acid.	#N/A	0.127816	6.05466e-07	NP_001060356.1	member of the ribonuclease T2 family, responds to inorganic phosphate starvation, and inhibits production of anthocyanin. Also involved in wound-induced signaling independent of jasmonic acid.	Bra026847	Ribonuclease T2 family protein	GO:0004521 ; GO:0004540 ; GO:0005576 ; GO:0005618 ; GO:0005886 ; GO:0006865 ; GO:0007568 ; GO:0009611 ; GO:0009718 ; GO:0009867 ; GO:0015824 ; GO:0016036	#N/A
113	Bju_CS52_R_6268	#N/A	#N/A	#N/A	0.160579	0.00196497	NP_001118686.1	#N/A	Bra011071	topoisomerase II	GO:0000226 ; GO:0000712 ; GO:0000795 ; GO:0000819 ; GO:0000911 ; GO:0003677 ; GO:0003916 ; GO:0003918 ; GO:0005524 ; GO:0005634 ; GO:0006200 ; GO:0006259 ; GO:0006260 ; GO:0006261 ; GO:0006265 ; GO:0006270 ; GO:0006275 ; GO:0006306 ; GO:0006312 ; GO:0006342 ; GO:0007059 ; GO:0008094 ; GO:0008283 ; GO:0009330 ; GO:0009507 ; GO:0009909 ; GO:0009957 ; GO:0010583 ; GO:0016458 ; GO:0016572 ; GO:003496…	#N/A
114	Bju_CS52_R_5986	#N/A	#N/A	#N/A	0.210489	0.0147636	NP_001118686.1	#N/A	Bra029717	topoisomerase II	GO:0000226 ; GO:0000712 ; GO:0000795 ; GO:0000819 ; GO:0000911 ; GO:0003677 ; GO:0003916 ; GO:0003918 ; GO:0005524 ; GO:0005634 ; GO:0006200 ; GO:0006259 ; GO:0006260 ; GO:0006261 ; GO:0006265 ; GO:0006270 ; GO:0006275 ; GO:0006306 ; GO:0006312 ; GO:0006342 ; GO:0007059 ; GO:0008094 ; GO:0008283 ; GO:0009330 ; GO:0009507 ; GO:0009909 ; GO:0009957 ; GO:0010583 ; GO:0016458 ; GO:0016572 ; GO:003496…	#N/A
115	Bju_CS52_R_1101	#N/A	#N/A	#N/A	0.222517	0.0545497	NP_001118686.1	#N/A	Bra011071	topoisomerase II	GO:0000226 ; GO:0000712 ; GO:0000795 ; GO:0000819 ; GO:0000911 ; GO:0003677 ; GO:0003916 ; GO:0003918 ; GO:0005524 ; GO:0005634 ; GO:0006200 ; GO:0006259 ; GO:0006260 ; GO:0006261 ; GO:0006265 ; GO:0006270 ; GO:0006275 ; GO:0006306 ; GO:0006312 ; GO:0006342 ; GO:0007059 ; GO:0008094 ; GO:0008283 ; GO:0009330 ; GO:0009507 ; GO:0009909 ; GO:0009957 ; GO:0010583 ; GO:0016458 ; GO:0016572 ; GO:003496…	#N/A
116	Bju_CS52_R_13226	AT5G61140	Encodes a predicted protein with 30% identity with MER3/RCK.	#N/A	0.263192	0.0167696	NP_001190584.1	#N/A	Bra029333	U5 small nuclear ribonucleoprotein helicase	GO:0005634 ; GO:0008026 ; GO:0009630	#N/A
117	Bju_CS52_R_9404	AT5G64420	DNA polymerase V family; FUNCTIONS IN: DNA-directed DNA polymerase activity, DNA binding; INVOLVED IN: DNA replication, transcription; LOCATED IN: cellular_component unknown; EXPRESSED IN: 23 plant structures; EXPRESSED DURING: 13 growth stages; CONTAINS InterPro DOMAIN/s: DNA polymerase V (InterPro:IPR007015); Has 1807 Blast hits to 1807 proteins in 277 species: Archae - 0; Bacteria - 0; Metazoa…	#N/A	0.274115	0.0408733	NP_201247.1	DNA polymerase V family; FUNCTIONS IN: DNA-directed DNA polymerase activity, DNA binding; INVOLVED IN: DNA replication, transcription; LOCATED IN: cellular_component unknown; EXPRESSED IN: 23 plant structures; EXPRESSED DURING: 13 growth stages; CONTAINS InterPro DOMAIN/s: DNA polymerase V (InterPro:IPR007015); Has 1807 Blast hits to 1807 proteins in 277 species: Archae - 0; Bacteria - 0; Metazoa…	Bra024294	DNA polymerase V family	GO:0005634 ; GO:0005829 ; GO:0006260 ; GO:0009165	#N/A
118	Bju_CS52_R_1626	AT5G67240	small RNA degrading nuclease 3 (SDN3); FUNCTIONS IN: exonuclease activity, nucleic acid binding; LOCATED IN: intracellular; EXPRESSED IN: 23 plant structures; EXPRESSED DURING: 13 growth stages; CONTAINS InterPro DOMAIN/s: Exonuclease (InterPro:IPR006055), Polynucleotidyl transferase, ribonuclease H fold (InterPro:IPR012337), Exonuclease, RNase T/DNA polymerase III (InterPro:IPR013520); BEST Arab…	small RNA degrading nuclease 1 [Arabidopsis thaliana]	0.278146	0.0299908	NA	small RNA degrading nuclease 3 (SDN3); FUNCTIONS IN: exonuclease activity, nucleic acid binding; LOCATED IN: intracellular; EXPRESSED IN: 23 plant structures; EXPRESSED DURING: 13 growth stages; CONTAINS InterPro DOMAIN/s: Exonuclease (InterPro:IPR006055), Polynucleotidyl transferase, ribonuclease H fold (InterPro:IPR012337), Exonuclease, RNase T/DNA polymerase III (InterPro:IPR013520); BEST Arab…	Bra036055	small RNA degrading nuclease 1	GO:0004527 ; GO:0005622 ; GO:0005634 ; GO:0016592	ko03008_Ribosome biogenesis in eukaryotes_KEGG ; ath03008_Ribosome biogenesis in eukaryotes_KEGG
119	Bju_CS52_R_14080	#N/A	#N/A	#N/A	0.278146	0.0046489	XP_001828929.2	#N/A	Bra029717	topoisomerase II	#N/A	#N/A
120	Bju_CS52_R_10769	#N/A	#N/A	#N/A	0.278146	0.0103637	XP_004953539.1	#N/A	Bra029717	topoisomerase II	#N/A	#N/A
121	Bju_CS52_R_10207	#N/A	#N/A	#N/A	0.280336	0.0101774	NP_001118686.1	#N/A	Bra029717	topoisomerase II	GO:0000226 ; GO:0000712 ; GO:0000795 ; GO:0000819 ; GO:0000911 ; GO:0003677 ; GO:0003916 ; GO:0003918 ; GO:0005524 ; GO:0005634 ; GO:0006200 ; GO:0006259 ; GO:0006260 ; GO:0006261 ; GO:0006265 ; GO:0006270 ; GO:0006275 ; GO:0006306 ; GO:0006312 ; GO:0006342 ; GO:0007059 ; GO:0008094 ; GO:0008283 ; GO:0009330 ; GO:0009507 ; GO:0009909 ; GO:0009957 ; GO:0010583 ; GO:0016458 ; GO:0016572 ; GO:003496…	#N/A
122	Bju_CS52_R_11179	#N/A	#N/A	#N/A	0.290239	0.0100811	NP_001118686.1	#N/A	Bra029717	topoisomerase II	GO:0000226 ; GO:0000712 ; GO:0000795 ; GO:0000819 ; GO:0000911 ; GO:0003677 ; GO:0003916 ; GO:0003918 ; GO:0005524 ; GO:0005634 ; GO:0006200 ; GO:0006259 ; GO:0006260 ; GO:0006261 ; GO:0006265 ; GO:0006270 ; GO:0006275 ; GO:0006306 ; GO:0006312 ; GO:0006342 ; GO:0007059 ; GO:0008094 ; GO:0008283 ; GO:0009330 ; GO:0009507 ; GO:0009909 ; GO:0009957 ; GO:0010583 ; GO:0016458 ; GO:0016572 ; GO:003496…	#N/A
123	Bju_CS52_R_6812	#N/A	#N/A	#N/A	0.303432	0.0437641	NP_191094.1	#N/A	Bra007152	phragmoplastin interacting protein 1	GO:0003723 ; GO:0003729 ; GO:0005794 ; GO:0009920 ; GO:0019898	#N/A
124	Bju_CS52_R_9757	AT3G22310	Sequence similarity ot DEAD-box RNA helicases. Binds RNA and DNA. Involved in drought, salt and cold stress responses.	#N/A	0.317881	0.0105905	NP_188870.1	Sequence similarity ot DEAD-box RNA helicases. Binds RNA and DNA. Involved in drought, salt and cold stress responses.	Bra031349	putative mitochondrial RNA helicase 1	GO:0003677 ; GO:0003723 ; GO:0005634 ; GO:0008026 ; GO:0009409 ; GO:0009414 ; GO:0009651 ; GO:0043234	#N/A
125	Bju_CS52_R_13726	#N/A	#N/A	#N/A	0.321879	0.0133016	NP_565725.1	#N/A	Bra022842	DNA glycosylase superfamily protein	GO:0005634 ; GO:0005739 ; GO:0006284 ; GO:0019104 ; GO:0042644	6253729_DNA Repair_REACTOME ; ath03410_Base excision repair_KEGG ; ko03410_Base excision repair_KEGG ; 6253915_Removal of DNA patch containing abasic residue_REACTOME ; 6253916_Resolution of AP sites via the multiple-nucleotide patch replacement pathway_REACTOME ; 6253914_Resolution of Abasic Sites (AP sites)_REACTOME ; 6253901_Base Excision Repair_REACTOME ; 6253911_Displacement of DNA glycosyla…
126	Bju_CS52_R_2403	AT2G46780	RNA-binding (RRM/RBD/RNP motifs) family protein; FUNCTIONS IN: RNA binding, nucleotide binding, nucleic acid binding; INVOLVED IN: biological_process unknown; LOCATED IN: cellular_component unknown; EXPRESSED IN: 22 plant structures; EXPRESSED DURING: 13 growth stages; CONTAINS InterPro DOMAIN/s: RNA recognition motif, RNP-1 (InterPro:IPR000504), Nucleotide-binding, alpha-beta plait (InterPro:IPR…	#N/A	0.338138	0.0368587	XP_005852438.1	RNA-binding (RRM/RBD/RNP motifs) family protein; FUNCTIONS IN: RNA binding, nucleotide binding, nucleic acid binding; INVOLVED IN: biological_process unknown; LOCATED IN: cellular_component unknown; EXPRESSED IN: 22 plant structures; EXPRESSED DURING: 13 growth stages; CONTAINS InterPro DOMAIN/s: RNA recognition motif, RNP-1 (InterPro:IPR000504), Nucleotide-binding, alpha-beta plait (InterPro:IPR…	Bra040485	RNA-binding (RRM/RBD/RNP motifs) family protein	GO:0003723 ; GO:0005737 ; GO:0008150	#N/A
127	Bju_CS52_R_22125	AT2G46780	RNA-binding (RRM/RBD/RNP motifs) family protein; FUNCTIONS IN: RNA binding, nucleotide binding, nucleic acid binding; INVOLVED IN: biological_process unknown; LOCATED IN: cellular_component unknown; EXPRESSED IN: 22 plant structures; EXPRESSED DURING: 13 growth stages; CONTAINS InterPro DOMAIN/s: RNA recognition motif, RNP-1 (InterPro:IPR000504), Nucleotide-binding, alpha-beta plait (InterPro:IPR…	PREDICTED: uncharacterized protein LOC101313519 [Fragaria vesca subsp. vesca]	0.345225	0.000983744	NA	RNA-binding (RRM/RBD/RNP motifs) family protein; FUNCTIONS IN: RNA binding, nucleotide binding, nucleic acid binding; INVOLVED IN: biological_process unknown; LOCATED IN: cellular_component unknown; EXPRESSED IN: 22 plant structures; EXPRESSED DURING: 13 growth stages; CONTAINS InterPro DOMAIN/s: RNA recognition motif, RNP-1 (InterPro:IPR000504), Nucleotide-binding, alpha-beta plait (InterPro:IPR…	Bra004508	RNA-binding (RRM/RBD/RNP motifs) family protein	GO:0003723 ; GO:0005737 ; GO:0008150	#N/A
128	Bju_CS52_NR_22752	AT3G32230	transposable element gene; CACTA-like transposase family (En/Spm), has a 9.8e-150 P-value blast match to GB:AAD55677 putative transposase protein (CACTA-element) transposon="Shooter" (Zea mays)	#N/A	0.384021	0.0127355	NA	transposable element gene; CACTA-like transposase family (En/Spm), has a 9.8e-150 P-value blast match to GB:AAD55677 putative transposase protein (CACTA-element) transposon="Shooter" (Zea mays)	NA	NA	#N/A	#N/A
129	Bju_CS52_R_6149	AT5G61030	encodes a glycine-rich RNA binding protein. Gene expression is induced by cold.	#N/A	0.404576	0.0259531	NP_565450.1	encodes a glycine-rich RNA binding protein. Gene expression is induced by cold.	Bra035944	glycine-rich RNA-binding protein 3	GO:0003723 ; GO:0005507 ; GO:0005524 ; GO:0005739 ; GO:0006626 ; GO:0009220 ; GO:0009409 ; GO:0009909 ; GO:0010228 ; GO:0034968	#N/A
130	Bju_CS52_R_18681	AT4G31570	CONTAINS InterPro DOMAIN/s: Prefoldin (InterPro:IPR009053); BEST Arabidopsis thaliana protein match is: unknown protein (TAIR:AT1G24460.1); Has 194354 Blast hits to 66887 proteins in 3244 species: Archae - 3688; Bacteria - 38556; Metazoa - 84828; Fungi - 17265; Plants - 10589; Viruses - 805; Other Eukaryotes - 38623 (source: NCBI BLink).	PREDICTED: uncharacterized protein LOC101253008 [Solanum lycopersicum]	0.411318	0.0445294	NA	CONTAINS InterPro DOMAIN/s: Prefoldin (InterPro:IPR009053); BEST Arabidopsis thaliana protein match is: unknown protein (TAIR:AT1G24460.1); Has 194354 Blast hits to 66887 proteins in 3244 species: Archae - 3688; Bacteria - 38556; Metazoa - 84828; Fungi - 17265; Plants - 10589; Viruses - 805; Other Eukaryotes - 38623 (source: NCBI BLink).	Bra023995	unknown protein	GO:0003674 ; GO:0005737 ; GO:0008150 ; GO:0009506	#N/A
131	Bju_CS52_R_20849	AT3G18600	P-loop containing nucleoside triphosphate hydrolases superfamily protein; FUNCTIONS IN: helicase activity, ATP binding, ATP-dependent helicase activity, nucleic acid binding; LOCATED IN: nucleolus; EXPRESSED IN: 21 plant structures; EXPRESSED DURING: 13 growth stages; CONTAINS InterPro DOMAIN/s: RNA helicase, DEAD-box type, Q motif (InterPro:IPR014014), DNA/RNA helicase, DEAD/DEAH box type, N-ter…	#N/A	0.415943	0.0120916	NP_188490.1	P-loop containing nucleoside triphosphate hydrolases superfamily protein; FUNCTIONS IN: helicase activity, ATP binding, ATP-dependent helicase activity, nucleic acid binding; LOCATED IN: nucleolus; EXPRESSED IN: 21 plant structures; EXPRESSED DURING: 13 growth stages; CONTAINS InterPro DOMAIN/s: RNA helicase, DEAD-box type, Q motif (InterPro:IPR014014), DNA/RNA helicase, DEAD/DEAH box type, N-ter…	Bra001713	P-loop containing nucleoside triphosphate hydrolases superfamily protein	GO:0001510 ; GO:0005634 ; GO:0005730 ; GO:0005829 ; GO:0008026 ; GO:0009220 ; GO:0009909 ; GO:0034968	#N/A
132	Bju_CS52_R_16449	AT2G46780	RNA-binding (RRM/RBD/RNP motifs) family protein; FUNCTIONS IN: RNA binding, nucleotide binding, nucleic acid binding; INVOLVED IN: biological_process unknown; LOCATED IN: cellular_component unknown; EXPRESSED IN: 22 plant structures; EXPRESSED DURING: 13 growth stages; CONTAINS InterPro DOMAIN/s: RNA recognition motif, RNP-1 (InterPro:IPR000504), Nucleotide-binding, alpha-beta plait (InterPro:IPR…	hypothetical protein ARALYDRAFT_346489 [Arabidopsis lyrata subsp. lyrata]	0.417924	0.0149042	NA	RNA-binding (RRM/RBD/RNP motifs) family protein; FUNCTIONS IN: RNA binding, nucleotide binding, nucleic acid binding; INVOLVED IN: biological_process unknown; LOCATED IN: cellular_component unknown; EXPRESSED IN: 22 plant structures; EXPRESSED DURING: 13 growth stages; CONTAINS InterPro DOMAIN/s: RNA recognition motif, RNP-1 (InterPro:IPR000504), Nucleotide-binding, alpha-beta plait (InterPro:IPR…	Bra040485	RNA-binding (RRM/RBD/RNP motifs) family protein	GO:0003723 ; GO:0005737 ; GO:0008150	#N/A
133	Bju_CS52_R_26683	AT1G59990	DEA(D/H)-box RNA helicase family protein; FUNCTIONS IN: helicase activity, ATP-dependent helicase activity, nucleic acid binding, ATP binding; INVOLVED IN: biological_process unknown; LOCATED IN: chloroplast; EXPRESSED IN: 21 plant structures; EXPRESSED DURING: 13 growth stages; CONTAINS InterPro DOMAIN/s: RNA helicase, DEAD-box type, Q motif (InterPro:IPR014014), DNA/RNA helicase, DEAD/DEAH box …	#N/A	0.421599	0.0021177	NP_176207.1	DEA(D/H)-box RNA helicase family protein; FUNCTIONS IN: helicase activity, ATP-dependent helicase activity, nucleic acid binding, ATP binding; INVOLVED IN: biological_process unknown; LOCATED IN: chloroplast; EXPRESSED IN: 21 plant structures; EXPRESSED DURING: 13 growth stages; CONTAINS InterPro DOMAIN/s: RNA helicase, DEAD-box type, Q motif (InterPro:IPR014014), DNA/RNA helicase, DEAD/DEAH box …	Bra035413	DEA(D/H)-box RNA helicase family protein	GO:0008026 ; GO:0009220 ; GO:0009507	#N/A
134	Bju_CS52_NR_11487	AT4G02840	Small nuclear ribonucleoprotein family protein; FUNCTIONS IN: molecular_function unknown; LOCATED IN: nucleolus, nucleus, small nucleolar ribonucleoprotein complex, plasma membrane, membrane; EXPRESSED IN: 23 plant structures; EXPRESSED DURING: 13 growth stages; CONTAINS InterPro DOMAIN/s: Like-Sm ribonucleoprotein (LSM) domain (InterPro:IPR001163), Like-Sm ribonucleoprotein (LSM) domain, eukaryo…	#N/A	0.439904	0.0117479	NA	#N/A	NA	NA	GO:0001510 ; GO:0003674 ; GO:0005634 ; GO:0005730 ; GO:0005732 ; GO:0005774 ; GO:0005829 ; GO:0016020	6253698_Gene Expression_REACTOME ; ko03040_Spliceosome_KEGG ; ath03040_Spliceosome_KEGG ; 6253699_Processing of Capped Intron-Containing Pre-mRNA_REACTOME ; 6253700_mRNA Splicing - Major Pathway_REACTOME ; 6253701_mRNA Splicing_REACTOME ; 6253777_mRNA Splicing - Minor Pathway_REACTOME ; M00355_Spliceosome, 35S U5-snRNP_KEGG ; ath_M00355_Spliceosome, 35S U5-snRNP_KEGG ; M00354_Spliceosome, U4/U6.U…
135	Bju_CS52_R_27873	AT1G77030	hydrolases, acting on acid anhydrides, in phosphorus-containing anhydrides;ATP-dependent helicases;nucleic acid binding;ATP binding;RNA binding;helicases; FUNCTIONS IN: in 6 functions; INVOLVED IN: biological_process unknown; LOCATED IN: nucleus; CONTAINS InterPro DOMAIN/s: RNA helicase, DEAD-box type, Q motif (InterPro:IPR014014), DNA/RNA helicase, DEAD/DEAH box type, N-terminal (InterPro:IPR011…	#N/A	0.483313	0.0130587	NP_592919.1	hydrolases, acting on acid anhydrides, in phosphorus-containing anhydrides;ATP-dependent helicases;nucleic acid binding;ATP binding;RNA binding;helicases; FUNCTIONS IN: in 6 functions; INVOLVED IN: biological_process unknown; LOCATED IN: nucleus; CONTAINS InterPro DOMAIN/s: RNA helicase, DEAD-box type, Q motif (InterPro:IPR014014), DNA/RNA helicase, DEAD/DEAH box type, N-terminal (InterPro:IPR011…	Bra003691	hydrolases, acting on acid anhydrides, in phosphorus-containing anhydrides;ATP-dependent helicases;nucleic acid binding;ATP binding;RNA binding;helicases	GO:0005634	#N/A
136	Bju_CS52_R_10705	#N/A	#N/A	unknown [Glycine max]	0.498991	0.0391183	NA	#N/A	Bra031083	nucleosome assembly protein 1;2	#N/A	#N/A
137	Bju_CS52_R_10023	#N/A	#N/A	hypothetical protein VITISV_020614 [Vitis vinifera]	0.502378	0.042235	NA	#N/A	Bra025687	NAP1-related protein 2	#N/A	#N/A
138	Bju_CS52_NR_21487	AT3G27060	Encodes one of the 3 ribonucleotide reductase (RNR) small subunit genes. TSO2 transcription occurs predominantly at the S-phase of the cell cycle and its expression pattern is consistent with its role in dNDP biosynthesis during DNA replication in actively dividing cells. Critical for cell cycle progression, DNA damage repair and plant development.	PREDICTED: ribonucleoside-diphosphate reductase subunit M2-like isoform 3 [Anolis carolinensis]	0.285598	4.13295e-07	NA	Encodes one of the 3 ribonucleotide reductase (RNR) small subunit genes. TSO2 transcription occurs predominantly at the S-phase of the cell cycle and its expression pattern is consistent with its role in dNDP biosynthesis during DNA replication in actively dividing cells. Critical for cell cycle progression, DNA damage repair and plant development.	NA	NA	GO:0004748 ; GO:0005737 ; GO:0006260 ; GO:0006261 ; GO:0006281 ; GO:0007275 ; GO:0009165 ; GO:0009186 ; GO:0012501 ; GO:0051726	6253653_Metabolism_REACTOME ; 6253627_Cell Cycle_REACTOME ; 6253626_Cell Cycle, Mitotic_REACTOME ; ko00230_Purine metabolism_KEGG ; ath00230_Purine metabolism_KEGG ; ko00240_Pyrimidine metabolism_KEGG ; ath00240_Pyrimidine metabolism_KEGG ; 6253638_Mitotic G1-G1/S phases_REACTOME ; ko00480_Glutathione metabolism_KEGG ; 6253637_G1/S Transition_REACTOME ; ath00480_Glutathione metabolism_KEGG ; 6253…
139	Bju_CS52_R_22355	AT5G18860	Encodes a purine nucleoside hydrolase active in the apoplast. It might play a role in salvaging extracellular ATP. NSH3 transcript levels rise in response to jasmonic acid and wounding.	#N/A	0.341458	0.0034302	NP_197387.1	Encodes a purine nucleoside hydrolase active in the apoplast. It might play a role in salvaging extracellular ATP. NSH3 transcript levels rise in response to jasmonic acid and wounding.	Bra002191	inosine-uridine preferring nucleoside hydrolase family protein	GO:0005618 ; GO:0006148 ; GO:0006154 ; GO:0009611 ; GO:0009753 ; GO:0016787 ; GO:0047622 ; GO:0047724 ; GO:0048046	ARA_P165-PWY_superpathway of purines degradation in plants_BIOCYC ; ARA_PWY-5044_purine nucleotides degradation I (plants)_BIOCYC ; ARA_PWY-6596_adenosine nucleotides degradation I_BIOCYC ; ARA_PWY-5043_purine nucleosides salvage II (plant)_BIOCYC ; ARA_PWY-6605_adenine and adenosine salvage II_BIOCYC
140	Bju_CS52_NR_18481	#N/A	#N/A	inosine-uridine preferring nucleoside hydrolase, putative [Ricinus communis]	0.390698	0.00779676	NA	#N/A	NA	NA	#N/A	#N/A
141	Bju_CS52_R_13312	AT5G18860	Encodes a purine nucleoside hydrolase active in the apoplast. It might play a role in salvaging extracellular ATP. NSH3 transcript levels rise in response to jasmonic acid and wounding.	#N/A	0.395585	0.0252228	NP_001169740.1	Encodes a purine nucleoside hydrolase active in the apoplast. It might play a role in salvaging extracellular ATP. NSH3 transcript levels rise in response to jasmonic acid and wounding.	Bra002191	inosine-uridine preferring nucleoside hydrolase family protein	GO:0005618 ; GO:0006148 ; GO:0006154 ; GO:0009611 ; GO:0009753 ; GO:0016787 ; GO:0047622 ; GO:0047724 ; GO:0048046	ARA_P165-PWY_superpathway of purines degradation in plants_BIOCYC ; ARA_PWY-5044_purine nucleotides degradation I (plants)_BIOCYC ; ARA_PWY-6596_adenosine nucleotides degradation I_BIOCYC ; ARA_PWY-5043_purine nucleosides salvage II (plant)_BIOCYC ; ARA_PWY-6605_adenine and adenosine salvage II_BIOCYC
142	Bju_CS52_R_14021	AT3G12670	embryo defective 2742 (emb2742); FUNCTIONS IN: CTP synthase activity, catalytic activity; INVOLVED IN: response to cadmium ion, embryo development ending in seed dormancy; LOCATED IN: endomembrane system; EXPRESSED IN: 23 plant structures; EXPRESSED DURING: 13 growth stages; CONTAINS InterPro DOMAIN/s: Glutamine amidotransferase class-I, C-terminal (InterPro:IPR000991), CTP synthase (InterPro:IPR…	#N/A	0.399978	0.024307	NP_593254.1	embryo defective 2742 (emb2742); FUNCTIONS IN: CTP synthase activity, catalytic activity; INVOLVED IN: response to cadmium ion, embryo development ending in seed dormancy; LOCATED IN: endomembrane system; EXPRESSED IN: 23 plant structures; EXPRESSED DURING: 13 growth stages; CONTAINS InterPro DOMAIN/s: Glutamine amidotransferase class-I, C-terminal (InterPro:IPR000991), CTP synthase (InterPro:IPR…	Bra038807	CTP synthase family protein	GO:0000478 ; GO:0003883 ; GO:0005737 ; GO:0005829 ; GO:0009793 ; GO:0046686	6253653_Metabolism_REACTOME ; ko00240_Pyrimidine metabolism_KEGG ; ath00240_Pyrimidine metabolism_KEGG ; 6253690_Metabolism of nucleotides_REACTOME ; 6253689_Synthesis and interconversion of nucleotide di- and triphosphates_REACTOME ; ARA_PWY0-162_pyrimidine ribonucleotides de novo biosynthesis_BIOCYC ; ARA_PWY-5687_pyrimidine ribonucleotides interconversion_BIOCYC ; M00052_Pyrimidine ribonucleot…
143	Bju_CS52_NR_20229	AT5G47240	nudix hydrolase homolog 8 (NUDT8); FUNCTIONS IN: hydrolase activity; INVOLVED IN: response to wounding; LOCATED IN: cytosol; EXPRESSED IN: 22 plant structures; EXPRESSED DURING: 13 growth stages; CONTAINS InterPro DOMAIN/s: NUDIX hydrolase domain-like (InterPro:IPR015797), NUDIX hydrolase, conserved site (InterPro:IPR020084), Nudix hydrolase 6-like (InterPro:IPR003293), NUDIX hydrolase domain (In…	#N/A	0.46816	0.00176969	NA	nudix hydrolase homolog 8 (NUDT8); FUNCTIONS IN: hydrolase activity; INVOLVED IN: response to wounding; LOCATED IN: cytosol; EXPRESSED IN: 22 plant structures; EXPRESSED DURING: 13 growth stages; CONTAINS InterPro DOMAIN/s: NUDIX hydrolase domain-like (InterPro:IPR015797), NUDIX hydrolase, conserved site (InterPro:IPR020084), Nudix hydrolase 6-like (InterPro:IPR003293), NUDIX hydrolase domain (In…	NA	NA	GO:0005829 ; GO:0009611 ; GO:0016787	ARA_PWY-5381_pyridine nucleotide cycling (plants)_BIOCYC
144	Bju_CS52_R_24768	AT3G57550	guanylate kinase	#N/A	0.485491	0.00409692	NP_001030877.1	guanylate kinase	Bra014619	guanylate kinase	GO:0004385 ; GO:0005737 ; GO:0009117 ; GO:0010200 ; GO:0030968 ; GO:0050832	6253653_Metabolism_REACTOME ; ko00230_Purine metabolism_KEGG ; ath00230_Purine metabolism_KEGG ; 6253690_Metabolism of nucleotides_REACTOME ; 6253689_Synthesis and interconversion of nucleotide di- and triphosphates_REACTOME ; 6254366_Abacavir transport and metabolism_REACTOME ; ath_M00050_Guanine ribonucleotide biosynthesis IMP => GDP,GTP_KEGG ; 6254365_Abacavir metabolism_REACTOME
145	Bju_CS52_R_22262	AT3G12670	embryo defective 2742 (emb2742); FUNCTIONS IN: CTP synthase activity, catalytic activity; INVOLVED IN: response to cadmium ion, embryo development ending in seed dormancy; LOCATED IN: endomembrane system; EXPRESSED IN: 23 plant structures; EXPRESSED DURING: 13 growth stages; CONTAINS InterPro DOMAIN/s: Glutamine amidotransferase class-I, C-terminal (InterPro:IPR000991), CTP synthase (InterPro:IPR…	#N/A	0.488576	0.0209799	NP_001056382.1	embryo defective 2742 (emb2742); FUNCTIONS IN: CTP synthase activity, catalytic activity; INVOLVED IN: response to cadmium ion, embryo development ending in seed dormancy; LOCATED IN: endomembrane system; EXPRESSED IN: 23 plant structures; EXPRESSED DURING: 13 growth stages; CONTAINS InterPro DOMAIN/s: Glutamine amidotransferase class-I, C-terminal (InterPro:IPR000991), CTP synthase (InterPro:IPR…	Bra005384	CTP synthase family protein	GO:0000478 ; GO:0003883 ; GO:0005737 ; GO:0005829 ; GO:0009793 ; GO:0046686	6253653_Metabolism_REACTOME ; ko00240_Pyrimidine metabolism_KEGG ; ath00240_Pyrimidine metabolism_KEGG ; 6253690_Metabolism of nucleotides_REACTOME ; 6253689_Synthesis and interconversion of nucleotide di- and triphosphates_REACTOME ; ARA_PWY0-162_pyrimidine ribonucleotides de novo biosynthesis_BIOCYC ; ARA_PWY-5687_pyrimidine ribonucleotides interconversion_BIOCYC ; M00052_Pyrimidine ribonucleot…
146	Bju_CS52_NR_16703	#N/A	#N/A	#N/A	0.000368771	1.58074e-69	NA	#N/A	NA	NA	#N/A	#N/A
147	Bju_CS52_NR_15575	#N/A	#N/A	#N/A	0.00081928	1.70558e-54	NA	#N/A	NA	NA	#N/A	#N/A
148	Bju_CS52_NR_18249	#N/A	#N/A	#N/A	0.00130051	5.30944e-44	NA	#N/A	NA	NA	#N/A	#N/A
149	Bju_CS52_R_23468	#N/A	#N/A	#N/A	0.00147264	4.4395e-41	NA	#N/A	Bra023215	unknown protein	#N/A	#N/A
150	Bju_CS52_R_11682	#N/A	#N/A	#N/A	0.00167432	5.4077e-38	NP_192716.2	#N/A	Bra000640	TRAF-like family protein	GO:0003674 ; GO:0008150 ; GO:0009507	#N/A
151	Bju_CS52_NR_19141	#N/A	#N/A	#N/A	0.00199388	1.73195e-22	NA	#N/A	NA	NA	#N/A	#N/A
152	Bju_CS52_NR_6720	#N/A	#N/A	hypothetical protein PRUPE_ppa019201mg [Prunus persica]	0.00210318	1.0271e-32	NA	#N/A	NA	NA	#N/A	#N/A
153	Bju_CS52_NR_15833	#N/A	#N/A	#N/A	0.002831	5.04619e-18	NA	#N/A	NA	NA	#N/A	#N/A
154	Bju_CS52_NR_21988	#N/A	#N/A	putative non-LTR retroelement reverse transcriptase [Arabidopsis thaliana]	0.00290745	1.30096e-33	NA	#N/A	NA	NA	#N/A	#N/A
155	Bju_CS52_NR_18018	#N/A	#N/A	#N/A	0.00371687	2.04314e-28	NA	#N/A	NA	NA	#N/A	#N/A
156	Bju_CS52_NR_18465	#N/A	#N/A	#N/A	0.00439756	8.46653e-14	NA	#N/A	NA	NA	#N/A	#N/A
157	Bju_CS52_R_11914	#N/A	#N/A	#N/A	0.00451535	1.22626e-33	NP_566660.1	#N/A	Bra035787	TRAF-like family protein	GO:0003674 ; GO:0005576 ; GO:0008150 ; GO:0009506 ; GO:0016020	#N/A
158	Bju_CS52_NR_6814	#N/A	#N/A	#N/A	0.00461653	2.07296e-13	NA	#N/A	NA	NA	#N/A	#N/A
159	Bju_CS52_NR_20492	#N/A	#N/A	putative non-LTR retroelement reverse transcriptase [Arabidopsis thaliana]	0.00475463	1.83056e-32	NA	#N/A	NA	NA	#N/A	#N/A
160	Bju_CS52_NR_21270	#N/A	#N/A	contains similarity to T. cruzi 3&apos; end fragment (PID:g161956) [Arabidopsis thaliana]	0.00503431	9.79316e-13	NA	#N/A	NA	NA	#N/A	#N/A
161	Bju_CS52_NR_7710	#N/A	#N/A	#N/A	0.0065446	8.96603e-11	NA	#N/A	NA	NA	#N/A	#N/A
162	Bju_CS52_NR_1730	#N/A	#N/A	unnamed protein product [Thellungiella halophila]	0.00658333	9.91037e-11	NA	#N/A	NA	NA	#N/A	#N/A
163	Bju_CS52_NR_18674	#N/A	#N/A	#N/A	0.00717795	1.04262e-14	NP_001060895.1	#N/A	NA	Os08g0125300	#N/A	#N/A
164	Bju_CS52_NR_18158	#N/A	#N/A	#N/A	0.0078076	5.78824e-14	NA	#N/A	NA	NA	#N/A	#N/A
165	Bju_CS52_NR_7036	#N/A	#N/A	predicted protein [Bathycoccus prasinos]	0.00809151	1.16015e-13	NA	#N/A	NA	NA	#N/A	#N/A
166	Bju_CS52_NR_19472	#N/A	#N/A	#N/A	0.00809151	1.96275e-43	NA	#N/A	NA	NA	#N/A	#N/A
167	Bju_CS52_NR_20449	#N/A	#N/A	F27F5.21 [Arabidopsis thaliana]	0.00821094	1.53555e-13	NA	#N/A	NA	NA	#N/A	#N/A
168	Bju_CS52_NR_19761	#N/A	#N/A	#N/A	0.00934944	1.66326e-12	NP_194638.1	#N/A	NA	ribonuclease H-like protein	GO:0003723 ; GO:0003964 ; GO:0005739 ; GO:0006278	#N/A
169	Bju_CS52_NR_6410	#N/A	#N/A	#N/A	0.00950925	3.96577e-08	NA	#N/A	NA	NA	#N/A	#N/A
170	Bju_CS52_NR_20384	#N/A	#N/A	hypothetical protein PGTG_07914 [Puccinia graminis f. sp. tritici CRL 75-36-700-3]	0.0100915	4.59676e-17	NA	#N/A	NA	NA	#N/A	#N/A
171	Bju_CS52_R_831	#N/A	#N/A	unknown protein [Arabidopsis thaliana]	0.011836	9.44832e-07	NA	#N/A	Bra018659	RNA-directed DNA polymerase (reverse transcriptase)-related family protein	#N/A	#N/A
172	Bju_CS52_R_15541	#N/A	#N/A	hypothetical protein ARALYDRAFT_318437 [Arabidopsis lyrata subsp. lyrata]	0.0127883	3.37382e-10	NA	#N/A	Bra021189	Pollen Ole e 1 allergen and extensin family protein	#N/A	#N/A
173	Bju_CS52_NR_21593	#N/A	#N/A	uncharacterized protein [Arabidopsis thaliana]	0.0139073	2.11336e-18	NA	#N/A	NA	NA	#N/A	#N/A
174	Bju_CS52_NR_7295	#N/A	#N/A	predicted protein [Arabidopsis lyrata subsp. lyrata]	0.0144491	1.24103e-05	NA	#N/A	NA	NA	#N/A	#N/A
175	Bju_CS52_NR_14466	#N/A	#N/A	TPA: hypothetical protein ANIA_05868 [Aspergillus nidulans FGSC A4]	0.0146392	1.59201e-11	NA	#N/A	NA	NA	#N/A	#N/A
176	Bju_CS52_NR_13389	#N/A	#N/A	#N/A	0.0154525	7.36042e-09	NA	#N/A	NA	NA	#N/A	#N/A
177	Bju_CS52_NR_19978	#N/A	#N/A	#N/A	0.0160439	1.47623e-32	NA	#N/A	NA	NA	#N/A	#N/A
178	Bju_CS52_NR_15061	#N/A	#N/A	#N/A	0.0168149	2.99084e-21	NA	#N/A	NA	NA	#N/A	#N/A
179	Bju_CS52_NR_20802	#N/A	#N/A	#N/A	0.0178831	5.07716e-22	NA	#N/A	NA	NA	#N/A	#N/A
180	Bju_CS52_R_6987	#N/A	#N/A	putative erythrocyte membrane protein [Plasmodium falciparum]	0.0179449	7.43694e-08	NA	#N/A	Bra025829	unknown protein	#N/A	#N/A
181	Bju_CS52_NR_15502	#N/A	#N/A	PREDICTED: putative glutamine amidotransferase YLR126C-like [Solanum lycopersicum]	0.0187665	8.07949e-15	NA	#N/A	NA	NA	#N/A	#N/A
182	Bju_CS52_NR_13019	#N/A	#N/A	hypothetical protein AOL_s00080g275 [Arthrobotrys oligospora ATCC 24927]	0.0189861	2.10526e-12	NA	#N/A	NA	NA	#N/A	#N/A
183	Bju_CS52_NR_17561	#N/A	#N/A	#N/A	0.0194432	1.91029e-16	NA	#N/A	NA	NA	#N/A	#N/A
184	Bju_CS52_NR_11209	AT1G80160	Lactoylglutathione lyase / glyoxalase I family protein; CONTAINS InterPro DOMAIN/s: Glyoxalase/bleomycin resistance protein/dioxygenase (InterPro:IPR004360); BEST Arabidopsis thaliana protein match is: Lactoylglutathione lyase / glyoxalase I family protein (TAIR:AT1G15380.2); Has 30201 Blast hits to 17322 proteins in 780 species: Archae - 12; Bacteria - 1396; Metazoa - 17338; Fungi - 3422; Plants…	Glyoxalase/bleomycin resistance protein/dioxygenase [Medicago truncatula]	0.0202288	0.000467375	NA	Lactoylglutathione lyase / glyoxalase I family protein; CONTAINS InterPro DOMAIN/s: Glyoxalase/bleomycin resistance protein/dioxygenase (InterPro:IPR004360); BEST Arabidopsis thaliana protein match is: Lactoylglutathione lyase / glyoxalase I family protein (TAIR:AT1G15380.2); Has 30201 Blast hits to 17322 proteins in 780 species: Archae - 12; Bacteria - 1396; Metazoa - 17338; Fungi - 3422; Plants…	NA	NA	GO:0004462 ; GO:0005737 ; GO:0005975 ; GO:0009414 ; GO:0042538 ; GO:0046482	#N/A
185	Bju_CS52_NR_6400	#N/A	#N/A	protein ASPARTIC PROTEASE IN GUARD CELL 1 [Arabidopsis thaliana]	0.0207314	4.68578e-09	NA	#N/A	NA	NA	#N/A	#N/A
186	Bju_CS52_NR_1254	#N/A	#N/A	#N/A	0.0218153	0.000934257	NA	#N/A	NA	NA	#N/A	#N/A
187	Bju_CS52_NR_11103	#N/A	#N/A	#N/A	0.023672	3.6165e-06	NA	#N/A	NA	NA	#N/A	#N/A
188	Bju_CS52_NR_18540	#N/A	#N/A	unnamed protein product [Thellungiella halophila]	0.025874	9.00893e-36	NA	#N/A	NA	NA	#N/A	#N/A
189	Bju_CS52_NR_2690	#N/A	#N/A	#N/A	0.0271362	0.00543478	NA	#N/A	NA	NA	#N/A	#N/A
190	Bju_CS52_NR_6316	#N/A	#N/A	PREDICTED: uncharacterized protein LOC101215998 [Cucumis sativus]	0.0285278	5.73143e-07	NA	#N/A	NA	NA	#N/A	#N/A
191	Bju_CS52_NR_3678	#N/A	#N/A	#N/A	0.0303984	5.69279e-09	NA	#N/A	NA	NA	#N/A	#N/A
192	Bju_CS52_NR_5908	#N/A	#N/A	contains similarity to retrovirus-related polyproteins and to CCHC zinc finger protein (Pfam: PF00098, Score=16.3, E=0.051, E= 1) [Arabidopsis thaliana]	0.0304817	7.4718e-05	NA	#N/A	NA	NA	#N/A	#N/A
193	Bju_CS52_NR_14170	#N/A	#N/A	PREDICTED: putative glutamine amidotransferase YLR126C-like [Solanum lycopersicum]	0.0305865	4.40014e-11	NA	#N/A	NA	NA	#N/A	#N/A
194	Bju_CS52_R_339	#N/A	#N/A	#N/A	0.0309051	0.0132623	NA	#N/A	Bra021757	unknown protein	#N/A	#N/A
195	Bju_CS52_NR_10403	#N/A	#N/A	#N/A	0.0325634	2.5496e-09	NP_177373.1	#N/A	NA	trypsin inhibitor (Kunitz) domain-containing protein	GO:0004866 ; GO:0009507	#N/A
196	Bju_CS52_NR_13006	#N/A	#N/A	#N/A	0.0332114	2.30052e-07	NA	#N/A	NA	NA	#N/A	#N/A
197	Bju_CS52_NR_6676	#N/A	#N/A	#N/A	0.0332114	0.000185568	NA	#N/A	NA	NA	#N/A	#N/A
198	Bju_CS52_NR_7601	#N/A	#N/A	#N/A	0.0361082	1.242e-13	NA	#N/A	NA	NA	#N/A	#N/A
199	Bju_CS52_NR_17986	#N/A	#N/A	hypothetical protein 26.t00020 [Brassica oleracea]	0.0362799	8.43725e-12	NA	#N/A	NA	NA	#N/A	#N/A
200	Bju_CS52_NR_10736	#N/A	#N/A	uncharacterized protein [Arabidopsis thaliana]	0.0365361	9.50395e-19	NA	#N/A	NA	NA	#N/A	#N/A
201	Bju_CS52_NR_4713	#N/A	#N/A	#N/A	0.039038	0.000877719	NA	#N/A	NA	NA	#N/A	#N/A
202	Bju_CS52_NR_16147	#N/A	#N/A	#N/A	0.039973	5.55758e-08	XP_002280533.2	#N/A	NA	PREDICTED: uncharacterized protein LOC100266246	#N/A	#N/A
203	Bju_CS52_NR_12703	#N/A	#N/A	#N/A	0.0435088	5.42393e-11	XP_003537294.1	#N/A	NA	PREDICTED: uncharacterized protein LOC100793369	#N/A	#N/A
204	Bju_CS52_R_4921	#N/A	#N/A	#N/A	0.0436307	8.28282e-16	NA	#N/A	Bra003699	extensin 3	#N/A	#N/A
205	Bju_CS52_NR_19172	#N/A	#N/A	hypothetical protein ARALYDRAFT_908432 [Arabidopsis lyrata subsp. lyrata]	0.0453634	1.48317e-28	NA	#N/A	NA	NA	#N/A	#N/A
206	Bju_CS52_NR_19811	#N/A	#N/A	uncharacterized protein [Arabidopsis thaliana]	0.0476969	3.25386e-27	NA	#N/A	NA	NA	#N/A	#N/A
207	Bju_CS52_NR_14056	#N/A	#N/A	conserved hypothetical protein [Toxoplasma gondii GT1]	0.0490845	1.03383e-06	NA	#N/A	NA	NA	#N/A	#N/A
208	Bju_CS52_NR_15391	#N/A	#N/A	#N/A	0.0514219	1.10364e-08	NA	#N/A	NA	NA	#N/A	#N/A
209	Bju_CS52_NR_5140	#N/A	#N/A	hypothetical protein ARALYDRAFT_891528 [Arabidopsis lyrata subsp. lyrata]	0.0549424	1.47843e-08	NA	#N/A	NA	NA	#N/A	#N/A
210	Bju_CS52_NR_18103	#N/A	#N/A	#N/A	0.0557686	1.40199e-10	NA	#N/A	NA	NA	#N/A	#N/A
211	Bju_CS52_NR_19950	#N/A	#N/A	#N/A	0.0572532	1.77293e-25	NA	#N/A	NA	NA	#N/A	#N/A
212	Bju_CS52_NR_22457	#N/A	#N/A	uncharacterized protein [Arabidopsis thaliana]	0.0583891	3.8933e-24	NA	#N/A	NA	NA	#N/A	#N/A
213	Bju_CS52_NR_1580	#N/A	#N/A	#N/A	0.058557	0.0180416	NA	#N/A	NA	NA	#N/A	#N/A
214	Bju_CS52_NR_9600	#N/A	#N/A	#N/A	0.0593105	6.26493e-12	NA	#N/A	NA	NA	#N/A	#N/A
215	Bju_CS52_NR_7225	#N/A	#N/A	#N/A	0.0601396	0.000328171	NA	#N/A	NA	NA	#N/A	#N/A
216	Bju_CS52_NR_14915	#N/A	#N/A	#N/A	0.0612431	1.77801e-05	NA	#N/A	NA	NA	#N/A	#N/A
217	Bju_CS52_NR_15912	#N/A	#N/A	unknown [Medicago truncatula]	0.0631597	6.25605e-08	NA	#N/A	NA	NA	#N/A	#N/A
218	Bju_CS52_NR_7172	#N/A	#N/A	#N/A	0.0641875	3.10099e-05	NA	#N/A	NA	NA	#N/A	#N/A
219	Bju_CS52_NR_15992	#N/A	#N/A	transposase, putative [Arabidopsis thaliana]	0.0698723	2.58124e-07	NA	#N/A	NA	NA	#N/A	#N/A
220	Bju_CS52_NR_19662	#N/A	#N/A	#N/A	0.0703268	5.4416e-22	NA	#N/A	NA	NA	#N/A	#N/A
221	Bju_CS52_NR_243	AT5G04990	Encodes a member of the Sad1/UNC-84 (SUN)-domain proteins: AtSUN1(At5g04990), AtSUN2(AT3G10730). SUN domain proteins are part of the cytoskeletal-nucleoskeletal bridging complexes. AtSUN1 and AtSUN2 are localized to the nuclear envelope and are present as homomers and heteromers in vivo.Encodes an outer nuclear membrane protein that anchors RanGAP1 to the nuclear envelope. It interacts with WPP d…	SAD1/UNC-84 domain protein 1 [Arabidopsis thaliana]	0.0725597	0.00915979	NA	Encodes a member of the Sad1/UNC-84 (SUN)-domain proteins: AtSUN1(At5g04990), AtSUN2(AT3G10730). SUN domain proteins are part of the cytoskeletal-nucleoskeletal bridging complexes. AtSUN1 and AtSUN2 are localized to the nuclear envelope and are present as homomers and heteromers in vivo.Encodes an outer nuclear membrane protein that anchors RanGAP1 to the nuclear envelope. It interacts with WPP d…	NA	NA	GO:0005515 ; GO:0005634 ; GO:0005635 ; GO:0005783 ; GO:0006997 ; GO:0090435	#N/A
222	Bju_CS52_NR_11102	#N/A	#N/A	#N/A	0.0741722	0.000154003	NA	#N/A	NA	NA	#N/A	#N/A
223	Bju_CS52_NR_20580	#N/A	#N/A	pentatricopeptide repeat-containing protein [Arabidopsis lyrata subsp. lyrata]	0.0750056	1.58477e-18	NA	#N/A	NA	NA	#N/A	#N/A
224	Bju_CS52_NR_16317	#N/A	#N/A	#N/A	0.0752876	9.54452e-06	NA	#N/A	NA	NA	#N/A	#N/A
225	Bju_CS52_NR_20095	#N/A	#N/A	#N/A	0.0757551	3.85437e-14	NA	#N/A	NA	NA	#N/A	#N/A
226	Bju_CS52_NR_3214	#N/A	#N/A	#N/A	0.0758579	0.0122711	NA	#N/A	NA	NA	#N/A	#N/A
227	Bju_CS52_NR_15390	#N/A	#N/A	PREDICTED: vesicle transport v-SNARE 12-like [Fragaria vesca subsp. vesca]	0.0771097	3.59893e-08	NA	#N/A	NA	NA	#N/A	#N/A
228	Bju_CS52_NR_6478	#N/A	#N/A	#N/A	0.0785353	0.000276995	NA	#N/A	NA	NA	#N/A	#N/A
229	Bju_CS52_NR_329	#N/A	#N/A	#N/A	0.0790668	4.56482e-09	NA	#N/A	NA	NA	#N/A	#N/A
230	Bju_CS52_NR_9572	#N/A	#N/A	uncharacterized protein [Arabidopsis thaliana]	0.0794702	2.52337e-07	NA	#N/A	NA	NA	#N/A	#N/A
231	Bju_CS52_NR_9694	#N/A	#N/A	#N/A	0.0797291	4.30407e-08	NA	#N/A	NA	NA	#N/A	#N/A
232	Bju_CS52_R_27957	AT2G25420	transducin family protein / WD-40 repeat family protein; CONTAINS InterPro DOMAIN/s: WD40 repeat 2 (InterPro:IPR019782), WD40 repeat (InterPro:IPR001680), CTLH, C-terminal LisH motif (InterPro:IPR006595), WD40 repeat-like-containing domain (InterPro:IPR011046), WD40-repeat-containing domain (InterPro:IPR017986), WD40/YVTN repeat-like-containing domain (InterPro:IPR015943), LisH dimerisation motif…	#N/A	0.0814085	5.20548e-17	NP_565594.3	transducin family protein / WD-40 repeat family protein; CONTAINS InterPro DOMAIN/s: WD40 repeat 2 (InterPro:IPR019782), WD40 repeat (InterPro:IPR001680), CTLH, C-terminal LisH motif (InterPro:IPR006595), WD40 repeat-like-containing domain (InterPro:IPR011046), WD40-repeat-containing domain (InterPro:IPR017986), WD40/YVTN repeat-like-containing domain (InterPro:IPR015943), LisH dimerisation motif…	Bra000550	transducin family protein / WD-40 repeat family protein	GO:0003674 ; GO:0005634 ; GO:0006346 ; GO:0007267 ; GO:0008150 ; GO:0009616 ; GO:0009855 ; GO:0010014 ; GO:0010050 ; GO:0010073 ; GO:0010267 ; GO:0031048 ; GO:0035196 ; GO:0051567 ; GO:0080008	ko03008_Ribosome biogenesis in eukaryotes_KEGG ; ath03008_Ribosome biogenesis in eukaryotes_KEGG
233	Bju_CS52_NR_16693	#N/A	#N/A	hypothetical protein VITISV_022848 [Vitis vinifera]	0.0837788	3.51512e-08	NA	#N/A	NA	NA	#N/A	#N/A
234	Bju_CS52_NR_15481	#N/A	#N/A	#N/A	0.0892082	3.08415e-19	NA	#N/A	NA	NA	#N/A	#N/A
235	Bju_CS52_R_7805	#N/A	#N/A	uncharacterized protein [Arabidopsis thaliana]	0.0906997	3.1093e-06	NA	#N/A	Bra011443	unknown protein	#N/A	#N/A
236	Bju_CS52_NR_4440	#N/A	#N/A	#N/A	0.0908231	0.00976828	NA	#N/A	NA	NA	#N/A	#N/A
237	Bju_CS52_NR_14698	#N/A	#N/A	#N/A	0.0927152	2.87617e-05	NA	#N/A	NA	NA	#N/A	#N/A
238	Bju_CS52_NR_4824	#N/A	#N/A	#N/A	0.0928612	2.35021e-10	NA	#N/A	NA	NA	#N/A	#N/A
239	Bju_CS52_NR_11714	#N/A	#N/A	WRKY12 [Brassica rapa subsp. pekinensis]	0.0940211	0.00147897	NA	#N/A	NA	NA	#N/A	#N/A
240	Bju_CS52_NR_9657	#N/A	#N/A	#N/A	0.0941158	1.01223e-07	NA	#N/A	NA	NA	#N/A	#N/A
241	Bju_CS52_R_9784	AT5G46600	Aluminium activated malate transporter family protein; FUNCTIONS IN: molecular_function unknown; INVOLVED IN: response to aluminum ion; LOCATED IN: cellular_component unknown; CONTAINS InterPro DOMAIN/s: Malate transporter, aliminium toerance (InterPro:IPR020966); BEST Arabidopsis thaliana protein match is: Aluminium activated malate transporter family protein (TAIR:AT5G46610.1); Has 1807 Blast h…	#N/A	0.0945332	1.23491e-05	NP_180292.1	Aluminium activated malate transporter family protein; FUNCTIONS IN: molecular_function unknown; INVOLVED IN: response to aluminum ion; LOCATED IN: cellular_component unknown; CONTAINS InterPro DOMAIN/s: Malate transporter, aliminium toerance (InterPro:IPR020966); BEST Arabidopsis thaliana protein match is: Aluminium activated malate transporter family protein (TAIR:AT5G46610.1); Has 1807 Blast h…	Bra022048	Aluminium activated malate transporter family protein	GO:0003674 ; GO:0005886	#N/A
242	Bju_CS52_NR_929	#N/A	#N/A	hypothetical protein ARALYDRAFT_490443 [Arabidopsis lyrata subsp. lyrata]	0.0946879	0.000280741	NA	#N/A	NA	NA	#N/A	#N/A
243	Bju_CS52_NR_17969	#N/A	#N/A	subtilisin-like protease-like protein [Arabidopsis thaliana]	0.0967463	3.65988e-09	NA	#N/A	NA	NA	#N/A	#N/A
244	Bju_CS52_R_28028	AT2G25420	transducin family protein / WD-40 repeat family protein; CONTAINS InterPro DOMAIN/s: WD40 repeat 2 (InterPro:IPR019782), WD40 repeat (InterPro:IPR001680), CTLH, C-terminal LisH motif (InterPro:IPR006595), WD40 repeat-like-containing domain (InterPro:IPR011046), WD40-repeat-containing domain (InterPro:IPR017986), WD40/YVTN repeat-like-containing domain (InterPro:IPR015943), LisH dimerisation motif…	#N/A	0.0967463	2.5859e-15	NP_565594.3	transducin family protein / WD-40 repeat family protein; CONTAINS InterPro DOMAIN/s: WD40 repeat 2 (InterPro:IPR019782), WD40 repeat (InterPro:IPR001680), CTLH, C-terminal LisH motif (InterPro:IPR006595), WD40 repeat-like-containing domain (InterPro:IPR011046), WD40-repeat-containing domain (InterPro:IPR017986), WD40/YVTN repeat-like-containing domain (InterPro:IPR015943), LisH dimerisation motif…	Bra000550	transducin family protein / WD-40 repeat family protein	GO:0003674 ; GO:0005634 ; GO:0006346 ; GO:0007267 ; GO:0008150 ; GO:0009616 ; GO:0009855 ; GO:0010014 ; GO:0010050 ; GO:0010073 ; GO:0010267 ; GO:0031048 ; GO:0035196 ; GO:0051567 ; GO:0080008	ko03008_Ribosome biogenesis in eukaryotes_KEGG ; ath03008_Ribosome biogenesis in eukaryotes_KEGG
245	Bju_CS52_NR_17193	#N/A	#N/A	#N/A	0.099406	4.04771e-07	NA	#N/A	NA	NA	#N/A	#N/A
246	Bju_CS52_NR_8664	#N/A	#N/A	hypothetical protein ARALYDRAFT_891525 [Arabidopsis lyrata subsp. lyrata]	0.0994545	1.15475e-17	NA	#N/A	NA	NA	#N/A	#N/A
247	Bju_CS52_NR_10671	#N/A	#N/A	#N/A	0.102844	9.2546e-05	NA	#N/A	NA	NA	#N/A	#N/A
248	Bju_CS52_NR_3170	#N/A	#N/A	#N/A	0.103017	0.00783203	NA	#N/A	NA	NA	#N/A	#N/A
249	Bju_CS52_NR_22626	#N/A	#N/A	Putative protein kinase [Arabidopsis thaliana]	0.103715	1.47174e-07	NA	#N/A	NA	NA	#N/A	#N/A
250	Bju_CS52_NR_23054	#N/A	#N/A	#N/A	0.10733	2.14316e-16	NA	#N/A	NA	NA	#N/A	#N/A
251	Bju_CS52_NR_9230	#N/A	#N/A	serine protease inhibitor, Kazal-type family protein [Arabidopsis lyrata subsp. lyrata]	0.111258	5.2627e-05	NA	#N/A	NA	NA	#N/A	#N/A
252	Bju_CS52_NR_14526	#N/A	#N/A	hypothetical protein ZEAMMB73_511708 [Zea mays]	0.114022	6.73109e-07	NA	#N/A	NA	NA	#N/A	#N/A
253	Bju_CS52_R_3882	AT3G09450	CONTAINS InterPro DOMAIN/s: Fusaric acid resistance protein, conserved region (InterPro:IPR006726); BEST Arabidopsis thaliana protein match is: unknown protein (TAIR:AT2G28780.1); Has 503 Blast hits to 494 proteins in 215 species: Archae - 0; Bacteria - 423; Metazoa - 0; Fungi - 0; Plants - 65; Viruses - 0; Other Eukaryotes - 15 (source: NCBI BLink).	#N/A	0.114111	0.0374572	NP_187556.1	CONTAINS InterPro DOMAIN/s: Fusaric acid resistance protein, conserved region (InterPro:IPR006726); BEST Arabidopsis thaliana protein match is: unknown protein (TAIR:AT2G28780.1); Has 503 Blast hits to 494 proteins in 215 species: Archae - 0; Bacteria - 423; Metazoa - 0; Fungi - 0; Plants - 65; Viruses - 0; Other Eukaryotes - 15 (source: NCBI BLink).	Bra029769	unknown protein	#N/A	#N/A
254	Bju_CS52_NR_4662	#N/A	#N/A	#N/A	0.114111	0.0374572	NP_175044.1	#N/A	NA	DNAse I-like superfamily protein	GO:0003674 ; GO:0005575 ; GO:0006863 ; GO:0008150	#N/A
255	Bju_CS52_NR_6678	#N/A	#N/A	#N/A	0.115894	0.0168343	NA	#N/A	NA	NA	#N/A	#N/A
256	Bju_CS52_NR_7555	#N/A	#N/A	#N/A	0.116342	6.38553e-12	NA	#N/A	NA	NA	#N/A	#N/A
257	Bju_CS52_NR_19490	#N/A	#N/A	structural maintenance of chromosomes protein 4 [Arabidopsis thaliana]	0.116948	4.64271e-07	NA	#N/A	NA	NA	#N/A	#N/A
258	Bju_CS52_NR_17518	#N/A	#N/A	#N/A	0.118001	0.000100628	NA	#N/A	NA	NA	#N/A	#N/A
259	Bju_CS52_NR_23051	#N/A	#N/A	TPA: hypothetical protein ZEAMMB73_124662 [Zea mays]	0.11971	3.67253e-16	NA	#N/A	NA	NA	#N/A	#N/A
260	Bju_CS52_NR_9794	#N/A	#N/A	hypothetical protein [Arabidopsis thaliana]	0.120279	0.000287919	NA	#N/A	NA	NA	#N/A	#N/A
261	Bju_CS52_NR_20177	#N/A	#N/A	structural maintenance of chromosomes protein 4 [Arabidopsis thaliana]	0.125361	8.32239e-07	NA	#N/A	NA	NA	#N/A	#N/A
262	Bju_CS52_NR_3236	#N/A	#N/A	#N/A	0.125479	0.000133643	NA	#N/A	NA	NA	#N/A	#N/A
263	Bju_CS52_NR_13802	#N/A	#N/A	#N/A	0.131596	3.44559e-05	XP_004288816.1	#N/A	NA	PREDICTED: uncharacterized protein LOC101301910	#N/A	#N/A
264	Bju_CS52_NR_7293	#N/A	#N/A	#N/A	0.131809	3.01744e-09	NA	#N/A	NA	NA	#N/A	#N/A
265	Bju_CS52_NR_23074	#N/A	#N/A	#N/A	0.133035	1.34538e-11	NA	#N/A	NA	NA	#N/A	#N/A
266	Bju_CS52_NR_19830	#N/A	#N/A	hypothetical protein 23.t00055 [Brassica oleracea]	0.134257	5.29423e-10	NA	#N/A	NA	NA	#N/A	#N/A
267	Bju_CS52_NR_16962	#N/A	#N/A	hypothetical protein ARALYDRAFT_486909 [Arabidopsis lyrata subsp. lyrata]	0.136235	0.000948145	NA	#N/A	NA	NA	#N/A	#N/A
268	Bju_CS52_R_15070	AT1G80160	Lactoylglutathione lyase / glyoxalase I family protein; CONTAINS InterPro DOMAIN/s: Glyoxalase/bleomycin resistance protein/dioxygenase (InterPro:IPR004360); BEST Arabidopsis thaliana protein match is: Lactoylglutathione lyase / glyoxalase I family protein (TAIR:AT1G15380.2); Has 30201 Blast hits to 17322 proteins in 780 species: Archae - 12; Bacteria - 1396; Metazoa - 17338; Fungi - 3422; Plants…	#N/A	0.136513	7.91312e-05	NA	Lactoylglutathione lyase / glyoxalase I family protein; CONTAINS InterPro DOMAIN/s: Glyoxalase/bleomycin resistance protein/dioxygenase (InterPro:IPR004360); BEST Arabidopsis thaliana protein match is: Lactoylglutathione lyase / glyoxalase I family protein (TAIR:AT1G15380.2); Has 30201 Blast hits to 17322 proteins in 780 species: Archae - 12; Bacteria - 1396; Metazoa - 17338; Fungi - 3422; Plants…	Bra016662	Lactoylglutathione lyase / glyoxalase I family protein	GO:0004462 ; GO:0005737 ; GO:0005975 ; GO:0009414 ; GO:0042538 ; GO:0046482	#N/A
269	Bju_CS52_NR_22696	#N/A	#N/A	#N/A	0.138275	3.07146e-10	XP_003520422.1	#N/A	NA	PREDICTED: uncharacterized protein LOC100785239	#N/A	#N/A
270	Bju_CS52_R_9952	AT5G05220	unknown protein; Has 30201 Blast hits to 17322 proteins in 780 species: Archae - 12; Bacteria - 1396; Metazoa - 17338; Fungi - 3422; Plants - 5037; Viruses - 0; Other Eukaryotes - 2996 (source: NCBI BLink).	#N/A	0.139073	0.00441544	NP_568151.1	unknown protein; Has 30201 Blast hits to 17322 proteins in 780 species: Archae - 12; Bacteria - 1396; Metazoa - 17338; Fungi - 3422; Plants - 5037; Viruses - 0; Other Eukaryotes - 2996 (source: NCBI BLink).	Bra009096	unknown protein	GO:0003674 ; GO:0008150 ; GO:0009507	#N/A
271	Bju_CS52_NR_4972	#N/A	#N/A	#N/A	0.139073	0.0238221	NA	#N/A	NA	NA	#N/A	#N/A
272	Bju_CS52_NR_16689	#N/A	#N/A	#N/A	0.140423	0.0008448	NA	#N/A	NA	NA	#N/A	#N/A
273	Bju_CS52_R_19092	AT1G12030	Protein of unknown function (DUF506) ; CONTAINS InterPro DOMAIN/s: Protein of unknown function DUF506, plant (InterPro:IPR006502); BEST Arabidopsis thaliana protein match is: Protein of unknown function (DUF506) (TAIR:AT1G62420.1); Has 393 Blast hits to 391 proteins in 26 species: Archae - 0; Bacteria - 4; Metazoa - 0; Fungi - 0; Plants - 387; Viruses - 0; Other Eukaryotes - 2 (source: NCBI BLink…	#N/A	0.141873	0.000150267	NP_176432.2	Protein of unknown function (DUF506) ; CONTAINS InterPro DOMAIN/s: Protein of unknown function DUF506, plant (InterPro:IPR006502); BEST Arabidopsis thaliana protein match is: Protein of unknown function (DUF506) (TAIR:AT1G62420.1); Has 393 Blast hits to 391 proteins in 26 species: Archae - 0; Bacteria - 4; Metazoa - 0; Fungi - 0; Plants - 387; Viruses - 0; Other Eukaryotes - 2 (source: NCBI BLink…	Bra019736	Protein of unknown function (DUF506)	GO:0003674 ; GO:0008150	#N/A
274	Bju_CS52_NR_10038	#N/A	#N/A	hypothetical protein STEHIDRAFT_46096 [Stereum hirsutum FP-91666 SS1]	0.143981	0.0023224	NA	#N/A	NA	NA	#N/A	#N/A
275	Bju_CS52_NR_6351	#N/A	#N/A	PREDICTED: uncharacterized protein LOC100811371 [Glycine max]	0.146762	1.15755e-10	NA	#N/A	NA	NA	#N/A	#N/A
276	Bju_CS52_NR_7148	#N/A	#N/A	hypothetical protein 26.t00082 [Brassica oleracea]	0.14934	0.000202383	NA	#N/A	NA	NA	#N/A	#N/A
277	Bju_CS52_NR_4066	#N/A	#N/A	#N/A	0.153739	1.99103e-05	NA	#N/A	NA	NA	#N/A	#N/A
278	Bju_CS52_NR_2476	#N/A	#N/A	#N/A	0.153804	3.33591e-07	NA	#N/A	NA	NA	#N/A	#N/A
279	Bju_CS52_NR_10911	#N/A	#N/A	predicted protein [Arabidopsis lyrata subsp. lyrata]	0.154395	3.39572e-13	NA	#N/A	NA	NA	#N/A	#N/A
280	Bju_CS52_R_3442	AT5G46600	Aluminium activated malate transporter family protein; FUNCTIONS IN: molecular_function unknown; INVOLVED IN: response to aluminum ion; LOCATED IN: cellular_component unknown; CONTAINS InterPro DOMAIN/s: Malate transporter, aliminium toerance (InterPro:IPR020966); BEST Arabidopsis thaliana protein match is: Aluminium activated malate transporter family protein (TAIR:AT5G46610.1); Has 1807 Blast h…	#N/A	0.156152	0.000851864	NP_199472.1	Aluminium activated malate transporter family protein; FUNCTIONS IN: molecular_function unknown; INVOLVED IN: response to aluminum ion; LOCATED IN: cellular_component unknown; CONTAINS InterPro DOMAIN/s: Malate transporter, aliminium toerance (InterPro:IPR020966); BEST Arabidopsis thaliana protein match is: Aluminium activated malate transporter family protein (TAIR:AT5G46610.1); Has 1807 Blast h…	Bra000933	Aluminium activated malate transporter family protein	GO:0003674 ; GO:0005886	#N/A
281	Bju_CS52_NR_953	#N/A	#N/A	#N/A	0.157441	0.00122337	NA	#N/A	NA	NA	#N/A	#N/A
282	Bju_CS52_NR_8994	#N/A	#N/A	1-aminocyclopropane-1-carboxylate oxidase [Medicago truncatula]	0.15929	1.8225e-06	NA	#N/A	NA	NA	#N/A	#N/A
283	Bju_CS52_NR_5374	#N/A	#N/A	#N/A	0.16183	0.0198617	NA	#N/A	NA	NA	#N/A	#N/A
284	Bju_CS52_NR_14280	#N/A	#N/A	#N/A	0.164442	3.99111e-09	NA	#N/A	NA	NA	#N/A	#N/A
285	Bju_CS52_NR_11570	#N/A	#N/A	Histidine-rich glycoprotein precursor [Schistosoma japonicum]	0.166449	0.0007315	NA	#N/A	NA	NA	#N/A	#N/A
286	Bju_CS52_R_5278	AT5G13590	unknown protein; Has 150 Blast hits to 121 proteins in 42 species: Archae - 0; Bacteria - 8; Metazoa - 80; Fungi - 5; Plants - 17; Viruses - 0; Other Eukaryotes - 40 (source: NCBI BLink).	hypothetical protein ARALYDRAFT_909311 [Arabidopsis lyrata subsp. lyrata]	0.1766	0.0151629	NA	unknown protein; Has 150 Blast hits to 121 proteins in 42 species: Archae - 0; Bacteria - 8; Metazoa - 80; Fungi - 5; Plants - 17; Viruses - 0; Other Eukaryotes - 40 (source: NCBI BLink).	Bra008816	unknown protein	GO:0003674 ; GO:0005634 ; GO:0008150 ; GO:0009506	#N/A
287	Bju_CS52_NR_9219	#N/A	#N/A	AMT2 [Manihot esculenta]	0.178563	0.0061596	NA	#N/A	NA	NA	#N/A	#N/A
288	Bju_CS52_NR_20783	#N/A	#N/A	hypothetical protein ARALYDRAFT_920829 [Arabidopsis lyrata subsp. lyrata]	0.180863	6.09346e-09	NA	#N/A	NA	NA	#N/A	#N/A
289	Bju_CS52_NR_22313	#N/A	#N/A	#N/A	0.181443	5.21925e-11	NA	#N/A	NA	NA	#N/A	#N/A
290	Bju_CS52_NR_20392	#N/A	#N/A	predicted protein [Arabidopsis lyrata subsp. lyrata]	0.182624	1.25126e-07	NA	#N/A	NA	NA	#N/A	#N/A
291	Bju_CS52_NR_18388	#N/A	#N/A	#N/A	0.184333	0.000443188	NA	#N/A	NA	NA	#N/A	#N/A
292	Bju_CS52_NR_19882	#N/A	#N/A	hypothetical protein 23.t00070 [Brassica oleracea]	0.185016	3.30739e-11	NA	#N/A	NA	NA	#N/A	#N/A
293	Bju_CS52_R_3128	#N/A	#N/A	#N/A	0.18543	0.00371046	NA	#N/A	Bra037391	pentatricopeptide (PPR) repeat-containing protein	#N/A	#N/A
294	Bju_CS52_NR_3444	#N/A	#N/A	F27F5.21 [Arabidopsis thaliana]	0.188573	0.0226055	NA	#N/A	NA	NA	#N/A	#N/A
295	Bju_CS52_NR_10802	#N/A	#N/A	#N/A	0.188929	0.032129	NA	#N/A	NA	NA	#N/A	#N/A
296	Bju_CS52_NR_18369	#N/A	#N/A	uncharacterized protein [Arabidopsis thaliana]	0.190057	5.22952e-06	NA	#N/A	NA	NA	#N/A	#N/A
297	Bju_CS52_NR_13270	#N/A	#N/A	#N/A	0.192101	0.00110366	NA	#N/A	NA	NA	#N/A	#N/A
298	Bju_CS52_NR_13652	#N/A	#N/A	#N/A	0.192731	0.00155465	NA	#N/A	NA	NA	#N/A	#N/A
299	Bju_CS52_NR_10765	#N/A	#N/A	predicted protein [Arabidopsis lyrata subsp. lyrata]	0.192968	3.44202e-05	NA	#N/A	NA	NA	#N/A	#N/A
300	Bju_CS52_NR_11024	#N/A	#N/A	unnamed protein product [Arabidopsis thaliana]	0.193157	0.00100567	NA	#N/A	NA	NA	#N/A	#N/A
301	Bju_CS52_NR_9116	#N/A	#N/A	#N/A	0.193936	0.00280199	NA	#N/A	NA	NA	#N/A	#N/A
302	Bju_CS52_NR_1029	#N/A	#N/A	#N/A	0.196338	0.0393898	NA	#N/A	NA	NA	#N/A	#N/A
303	Bju_CS52_NR_20131	#N/A	#N/A	predicted protein [Arabidopsis lyrata subsp. lyrata]	0.196908	8.61366e-08	NA	#N/A	NA	NA	#N/A	#N/A
304	Bju_CS52_R_4912	#N/A	#N/A	#N/A	0.199694	0.0104042	NP_189035.1	#N/A	Bra015024	unknown protein	GO:0003674 ; GO:0005737	#N/A
305	Bju_CS52_NR_11905	AT5G06970	CONTAINS InterPro DOMAIN/s: Munc13 homology 1 (InterPro:IPR014770), Protein of unknown function DUF810 (InterPro:IPR008528), Mammalian uncoordinated homology 13, domain 2 (InterPro:IPR014772); BEST Arabidopsis thaliana protein match is: Protein of unknown function (DUF810) (TAIR:AT4G11670.1); Has 30201 Blast hits to 17322 proteins in 780 species: Archae - 12; Bacteria - 1396; Metazoa - 17338; Fun…	PREDICTED: uncharacterized protein LOC101244034 [Solanum lycopersicum]	0.201271	0.00046782	NA	CONTAINS InterPro DOMAIN/s: Munc13 homology 1 (InterPro:IPR014770), Protein of unknown function DUF810 (InterPro:IPR008528), Mammalian uncoordinated homology 13, domain 2 (InterPro:IPR014772); BEST Arabidopsis thaliana protein match is: Protein of unknown function (DUF810) (TAIR:AT4G11670.1); Has 30201 Blast hits to 17322 proteins in 780 species: Archae - 12; Bacteria - 1396; Metazoa - 17338; Fun…	NA	NA	GO:0003674 ; GO:0005634 ; GO:0007155 ; GO:0008150 ; GO:0009506 ; GO:0010090 ; GO:0045010	#N/A
306	Bju_CS52_R_17180	AT2G38310	Encodes a member of the PYR (pyrabactin resistance )/PYL(PYR1-like)/RCAR (regulatory components of ABA receptor) family proteins with 14 members. PYR/PYL/RCAR family proteins function as abscisic acid sensors. Mediate ABA-dependent regulation of protein phosphatase 2Cs ABI1 and ABI2.	#N/A	0.203673	7.945e-09	NA	Encodes a member of the PYR (pyrabactin resistance )/PYL(PYR1-like)/RCAR (regulatory components of ABA receptor) family proteins with 14 members. PYR/PYL/RCAR family proteins function as abscisic acid sensors. Mediate ABA-dependent regulation of protein phosphatase 2Cs ABI1 and ABI2.	Bra000052	PYR1-like 4	GO:0004872 ; GO:0005515 ; GO:0005634 ; GO:0009738	ko04075_Plant hormone signal transduction_KEGG ; ath04075_Plant hormone signal transduction_KEGG
307	Bju_CS52_NR_7765	#N/A	#N/A	#N/A	0.206034	0.000430208	NA	#N/A	NA	NA	#N/A	#N/A
308	Bju_CS52_NR_13883	#N/A	#N/A	#N/A	0.207682	0.00132641	NA	#N/A	NA	NA	#N/A	#N/A
309	Bju_CS52_NR_5357	#N/A	#N/A	#N/A	0.208609	0.0532929	NA	#N/A	NA	NA	#N/A	#N/A
310	Bju_CS52_NR_11700	#N/A	#N/A	#N/A	0.210155	2.6609e-06	NA	#N/A	NA	NA	#N/A	#N/A
311	Bju_CS52_NR_12682	#N/A	#N/A	#N/A	0.211007	0.000938061	NA	#N/A	NA	NA	#N/A	#N/A
312	Bju_CS52_NR_12225	#N/A	#N/A	putative zinc finger protein [Arabidopsis thaliana]	0.211877	2.53057e-09	NA	#N/A	NA	NA	#N/A	#N/A
313	Bju_CS52_R_12119	AT5G05240	Uncharacterised conserved protein (UCP030365); CONTAINS InterPro DOMAIN/s: Uncharacterised conserved protein UCP030365 (InterPro:IPR016953); BEST Arabidopsis thaliana protein match is: Uncharacterised conserved protein (UCP030365) (TAIR:AT2G40630.1); Has 61 Blast hits to 59 proteins in 16 species: Archae - 0; Bacteria - 0; Metazoa - 0; Fungi - 2; Plants - 59; Viruses - 0; Other Eukaryotes - 0 (so…	#N/A	0.212269	0.00144364	NP_001142292.1	Uncharacterised conserved protein (UCP030365); CONTAINS InterPro DOMAIN/s: Uncharacterised conserved protein UCP030365 (InterPro:IPR016953); BEST Arabidopsis thaliana protein match is: Uncharacterised conserved protein (UCP030365) (TAIR:AT2G40630.1); Has 61 Blast hits to 59 proteins in 16 species: Archae - 0; Bacteria - 0; Metazoa - 0; Fungi - 2; Plants - 59; Viruses - 0; Other Eukaryotes - 0 (so…	Bra028765	Uncharacterised conserved protein (UCP030365)	GO:0003674 ; GO:0005634 ; GO:0008150	#N/A
314	Bju_CS52_NR_15941	#N/A	#N/A	uncharacterized protein [Arabidopsis thaliana]	0.216239	0.000167411	NA	#N/A	NA	NA	#N/A	#N/A
315	Bju_CS52_NR_8428	#N/A	#N/A	#N/A	0.216609	0.00411599	NA	#N/A	NA	NA	#N/A	#N/A
316	Bju_CS52_NR_2676	#N/A	#N/A	#N/A	0.217497	0.00248632	NA	#N/A	NA	NA	#N/A	#N/A
317	Bju_CS52_NR_732	#N/A	#N/A	#N/A	0.218869	0.0300397	NA	#N/A	NA	NA	#N/A	#N/A
318	Bju_CS52_R_8186	AT5G05240	Uncharacterised conserved protein (UCP030365); CONTAINS InterPro DOMAIN/s: Uncharacterised conserved protein UCP030365 (InterPro:IPR016953); BEST Arabidopsis thaliana protein match is: Uncharacterised conserved protein (UCP030365) (TAIR:AT2G40630.1); Has 61 Blast hits to 59 proteins in 16 species: Archae - 0; Bacteria - 0; Metazoa - 0; Fungi - 2; Plants - 59; Viruses - 0; Other Eukaryotes - 0 (so…	#N/A	0.219589	0.0155811	NP_030608.1	Uncharacterised conserved protein (UCP030365); CONTAINS InterPro DOMAIN/s: Uncharacterised conserved protein UCP030365 (InterPro:IPR016953); BEST Arabidopsis thaliana protein match is: Uncharacterised conserved protein (UCP030365) (TAIR:AT2G40630.1); Has 61 Blast hits to 59 proteins in 16 species: Archae - 0; Bacteria - 0; Metazoa - 0; Fungi - 2; Plants - 59; Viruses - 0; Other Eukaryotes - 0 (so…	Bra028765	Uncharacterised conserved protein (UCP030365)	GO:0003674 ; GO:0005634 ; GO:0008150	#N/A
319	Bju_CS52_NR_4170	#N/A	#N/A	unnamed protein product [Arabidopsis thaliana]	0.225017	0.0103811	NA	#N/A	NA	NA	#N/A	#N/A
320	Bju_CS52_NR_11540	#N/A	#N/A	#N/A	0.226288	0.0360642	XP_004977878.1	#N/A	NA	PREDICTED: uncharacterized protein LOC101763064	#N/A	#N/A
321	Bju_CS52_NR_19301	#N/A	#N/A	#N/A	0.226456	3.02243e-09	NA	#N/A	NA	NA	#N/A	#N/A
322	Bju_CS52_NR_13239	#N/A	#N/A	unknown protein [Arabidopsis thaliana]	0.227302	0.0012473	NA	#N/A	NA	NA	#N/A	#N/A
323	Bju_CS52_NR_10475	#N/A	#N/A	hypothetical protein TRIUR3_26435 [Triticum urartu]	0.227878	0.00170671	NA	#N/A	NA	NA	#N/A	#N/A
324	Bju_CS52_NR_11539	#N/A	#N/A	#N/A	0.228899	3.80552e-08	NA	#N/A	NA	NA	#N/A	#N/A
325	Bju_CS52_NR_16158	#N/A	#N/A	hypothetical protein VITISV_010591 [Vitis vinifera]	0.231697	4.57661e-05	NA	#N/A	NA	NA	#N/A	#N/A
326	Bju_CS52_NR_2482	#N/A	#N/A	#N/A	0.231788	0.0218331	NA	#N/A	NA	NA	#N/A	#N/A
327	Bju_CS52_NR_13523	#N/A	#N/A	#N/A	0.233409	0.00292799	NA	#N/A	NA	NA	#N/A	#N/A
328	Bju_CS52_NR_18409	#N/A	#N/A	#N/A	0.233505	3.05736e-05	NP_001176010.1	#N/A	NA	Os10g0118700	#N/A	#N/A
329	Bju_CS52_NR_14427	#N/A	#N/A	#N/A	0.233999	7.272e-09	NA	#N/A	NA	NA	#N/A	#N/A
330	Bju_CS52_NR_6602	#N/A	#N/A	#N/A	0.238411	0.0473281	NA	#N/A	NA	NA	#N/A	#N/A
331	Bju_CS52_R_22994	#N/A	#N/A	#N/A	0.24194	3.29758e-08	NP_564729.1	#N/A	Bra015981	TRAF-like family protein	GO:0003674 ; GO:0005737 ; GO:0008150 ; GO:0009506	#N/A
332	Bju_CS52_NR_1227	#N/A	#N/A	hypothetical protein ARALYDRAFT_336533 [Arabidopsis lyrata subsp. lyrata]	0.242745	0.0517792	NA	#N/A	NA	NA	#N/A	#N/A
333	Bju_CS52_NR_5786	#N/A	#N/A	unknown [Arabidopsis halleri subsp. halleri]	0.244225	0.0178915	NA	#N/A	NA	NA	#N/A	#N/A
334	Bju_CS52_NR_4956	#N/A	#N/A	#N/A	0.245803	0.0160084	NA	#N/A	NA	NA	#N/A	#N/A
335	Bju_CS52_R_6168	#N/A	#N/A	#N/A	0.248695	0.001011	NP_001066793.1	#N/A	Bra005900	ubiquitin-specific protease 12	#N/A	#N/A
336	Bju_CS52_R_23791	#N/A	#N/A	#N/A	0.251604	1.65368e-05	NP_001054897.2	#N/A	Bra039667	Plant protein of unknown function (DUF641)	#N/A	#N/A
337	Bju_CS52_NR_9047	#N/A	#N/A	#N/A	0.251656	0.0186191	NA	#N/A	NA	NA	#N/A	#N/A
338	Bju_CS52_R_12302	AT2G25050	Actin-binding FH2 (Formin Homology) protein; FUNCTIONS IN: actin binding; INVOLVED IN: cellular component organization, actin cytoskeleton organization; CONTAINS InterPro DOMAIN/s: Actin-binding FH2/DRF autoregulatory (InterPro:IPR003104), C2 calcium/lipid-binding domain, CaLB (InterPro:IPR008973), Actin-binding FH2 (InterPro:IPR015425), Tensin phosphatase, C2 domain (InterPro:IPR014020); BEST Ar…	#N/A	0.251906	0.00984504	NP_001189597.1	#N/A	Bra007822	Actin-binding FH2 (Formin Homology) protein	GO:0003779 ; GO:0005737	#N/A
339	Bju_CS52_R_12294	#N/A	#N/A	#N/A	0.254967	0.00464089	NA	#N/A	Bra029385	Nucleic acid-binding, OB-fold-like protein	#N/A	#N/A
340	Bju_CS52_NR_8052	#N/A	#N/A	#N/A	0.255766	0.00303241	NA	#N/A	NA	NA	#N/A	#N/A
341	Bju_CS52_NR_10328	#N/A	#N/A	#N/A	0.25675	0.0243762	NA	#N/A	NA	NA	#N/A	#N/A
342	Bju_CS52_NR_7731	#N/A	#N/A	#N/A	0.25675	0.0243762	NA	#N/A	NA	NA	#N/A	#N/A
343	Bju_CS52_NR_11748	#N/A	#N/A	#N/A	0.259243	0.012039	NA	#N/A	NA	NA	#N/A	#N/A
344	Bju_CS52_R_11401	#N/A	#N/A	#N/A	0.261784	0.00464424	NP_197218.2	#N/A	Bra023596	unknown protein	GO:0003674 ; GO:0005634 ; GO:0008150 ; GO:0016572	#N/A
345	Bju_CS52_NR_16206	#N/A	#N/A	AT5G14440 [Arabidopsis thaliana]	0.261965	0.000518429	NA	#N/A	NA	NA	#N/A	#N/A
346	Bju_CS52_R_4469	AT1G31810	Encodes the Type II Arabidopsis formin14. Interacts with microtubules and microfilaments to regulate cell division.	TPA: hypothetical protein ZEAMMB73_408566 [Zea mays]	0.264003	0.0535866	NA	Encodes the Type II Arabidopsis formin14. Interacts with microtubules and microfilaments to regulate cell division.	Bra023204	actin binding	GO:0003779 ; GO:0005737 ; GO:0005819 ; GO:0007015 ; GO:0008017 ; GO:0009524 ; GO:0009556 ; GO:0009574 ; GO:0051015	#N/A
347	Bju_CS52_R_25585	#N/A	#N/A	#N/A	0.264501	0.001411	NP_198861.4	#N/A	Bra028459	unknown protein	GO:0003674 ; GO:0005634 ; GO:0005886 ; GO:0006612 ; GO:0008150 ; GO:0009507 ; GO:0009963 ; GO:0010363	#N/A
348	Bju_CS52_NR_20257	#N/A	#N/A	#N/A	0.264674	4.55348e-05	NP_001041804.1	#N/A	NA	Os01g0111400	#N/A	#N/A
349	Bju_CS52_NR_2520	#N/A	#N/A	#N/A	0.264901	0.0461603	NA	#N/A	NA	NA	#N/A	#N/A
350	Bju_CS52_R_24675	#N/A	#N/A	#N/A	0.268031	6.90702e-05	NP_198861.4	#N/A	Bra028459	unknown protein	GO:0003674 ; GO:0005634 ; GO:0005886 ; GO:0006612 ; GO:0008150 ; GO:0009507 ; GO:0009963 ; GO:0010363	#N/A
351	Bju_CS52_NR_13837	#N/A	#N/A	Ataxin 3-like protein [Arabidopsis thaliana]	0.26877	0.00387934	NA	#N/A	NA	NA	#N/A	#N/A
352	Bju_CS52_NR_13384	#N/A	#N/A	#N/A	0.269843	0.00157757	NA	#N/A	NA	NA	#N/A	#N/A
353	Bju_CS52_NR_20079	#N/A	#N/A	hypothetical protein ARALYDRAFT_492307 [Arabidopsis lyrata subsp. lyrata]	0.273635	0.000684801	NA	#N/A	NA	NA	#N/A	#N/A
354	Bju_CS52_R_20689	AT5G22140	FAD/NAD(P)-binding oxidoreductase family protein; FUNCTIONS IN: electron carrier activity, oxidoreductase activity, FAD binding; INVOLVED IN: oxidation reduction; LOCATED IN: plasma membrane; CONTAINS InterPro DOMAIN/s: FAD-dependent pyridine nucleotide-disulphide oxidoreductase (InterPro:IPR013027), Pyridine nucleotide-disulphide oxidoreductase, NAD-binding region (InterPro:IPR001327); BEST Arab…	#N/A	0.275497	0.00319738	XP_569706.1	FAD/NAD(P)-binding oxidoreductase family protein; FUNCTIONS IN: electron carrier activity, oxidoreductase activity, FAD binding; INVOLVED IN: oxidation reduction; LOCATED IN: plasma membrane; CONTAINS InterPro DOMAIN/s: FAD-dependent pyridine nucleotide-disulphide oxidoreductase (InterPro:IPR013027), Pyridine nucleotide-disulphide oxidoreductase, NAD-binding region (InterPro:IPR001327); BEST Arab…	Bra006613	FAD/NAD(P)-binding oxidoreductase family protein	GO:0005794 ; GO:0005886 ; GO:0009055 ; GO:0009506	#N/A
355	Bju_CS52_R_21420	AT5G67370	Protein of unknown function (DUF1230); CONTAINS InterPro DOMAIN/s: Protein of unknown function DUF1230 (InterPro:IPR009631); BEST Arabidopsis thaliana protein match is: Protein of unknown function (DUF1230) (TAIR:AT5G11840.1); Has 1807 Blast hits to 1807 proteins in 277 species: Archae - 0; Bacteria - 0; Metazoa - 736; Fungi - 347; Plants - 385; Viruses - 0; Other Eukaryotes - 339 (source: NCBI B…	#N/A	0.277454	2.48244e-07	NP_201538.1	Protein of unknown function (DUF1230); CONTAINS InterPro DOMAIN/s: Protein of unknown function DUF1230 (InterPro:IPR009631); BEST Arabidopsis thaliana protein match is: Protein of unknown function (DUF1230) (TAIR:AT5G11840.1); Has 1807 Blast hits to 1807 proteins in 277 species: Archae - 0; Bacteria - 0; Metazoa - 736; Fungi - 347; Plants - 385; Viruses - 0; Other Eukaryotes - 339 (source: NCBI B…	Bra036805	Protein of unknown function (DUF1230)	GO:0003674 ; GO:0008150 ; GO:0009507	#N/A
356	Bju_CS52_NR_15171	#N/A	#N/A	AT3g01160/T4P13_15 [Arabidopsis thaliana]	0.278146	0.0078524	NA	#N/A	NA	NA	#N/A	#N/A
357	Bju_CS52_R_4901	AT1G69160	unknown protein; BEST Arabidopsis thaliana protein match is: unknown protein (TAIR:AT3G13980.1); Has 173 Blast hits to 172 proteins in 54 species: Archae - 0; Bacteria - 0; Metazoa - 25; Fungi - 33; Plants - 84; Viruses - 2; Other Eukaryotes - 29 (source: NCBI BLink).	#N/A	0.278146	0.0237936	NP_564952.1	unknown protein; BEST Arabidopsis thaliana protein match is: unknown protein (TAIR:AT3G13980.1); Has 173 Blast hits to 172 proteins in 54 species: Archae - 0; Bacteria - 0; Metazoa - 25; Fungi - 33; Plants - 84; Viruses - 2; Other Eukaryotes - 29 (source: NCBI BLink).	Bra004362	unknown protein	GO:0003674 ; GO:0005739 ; GO:0008150	#N/A
358	Bju_CS52_NR_17232	#N/A	#N/A	#N/A	0.279203	0.00210225	NA	#N/A	NA	NA	#N/A	#N/A
359	Bju_CS52_R_5803	AT5G05240	Uncharacterised conserved protein (UCP030365); CONTAINS InterPro DOMAIN/s: Uncharacterised conserved protein UCP030365 (InterPro:IPR016953); BEST Arabidopsis thaliana protein match is: Uncharacterised conserved protein (UCP030365) (TAIR:AT2G40630.1); Has 61 Blast hits to 59 proteins in 16 species: Archae - 0; Bacteria - 0; Metazoa - 0; Fungi - 2; Plants - 59; Viruses - 0; Other Eukaryotes - 0 (so…	#N/A	0.280955	0.0185909	NP_196143.2	Uncharacterised conserved protein (UCP030365); CONTAINS InterPro DOMAIN/s: Uncharacterised conserved protein UCP030365 (InterPro:IPR016953); BEST Arabidopsis thaliana protein match is: Uncharacterised conserved protein (UCP030365) (TAIR:AT2G40630.1); Has 61 Blast hits to 59 proteins in 16 species: Archae - 0; Bacteria - 0; Metazoa - 0; Fungi - 2; Plants - 59; Viruses - 0; Other Eukaryotes - 0 (so…	Bra009098	Uncharacterised conserved protein (UCP030365)	GO:0003674 ; GO:0005634 ; GO:0008150	#N/A
360	Bju_CS52_R_5253	AT1G67140	SWEETIE (SWEETIE); FUNCTIONS IN: binding; INVOLVED IN: trehalose metabolic process, carbohydrate metabolic process, starch metabolic process; LOCATED IN: cytosol; EXPRESSED IN: 25 plant structures; EXPRESSED DURING: 13 growth stages; CONTAINS InterPro DOMAIN/s: Armadillo-type fold (InterPro:IPR016024).	#N/A	0.281667	0.0322563	NP_001185336.1	#N/A	Bra004206	HEAT repeat-containing protein	GO:0000226 ; GO:0000911 ; GO:0005634 ; GO:0005829 ; GO:0005975 ; GO:0005982 ; GO:0005991 ; GO:0009616 ; GO:0009630 ; GO:0010050 ; GO:0010228 ; GO:0010267 ; GO:0016926 ; GO:0035196 ; GO:0050665	#N/A
361	Bju_CS52_R_5097	#N/A	#N/A	unnamed protein product [Arabidopsis thaliana]	0.282297	0.0477535	NA	#N/A	Bra009098	Uncharacterised conserved protein (UCP030365)	#N/A	#N/A
362	Bju_CS52_NR_13145	#N/A	#N/A	#N/A	0.2836	0.017988	NA	#N/A	NA	NA	#N/A	#N/A
363	Bju_CS52_NR_3491	#N/A	#N/A	Xle7-2EB [Brassica juncea]	0.284614	0.0273527	NA	#N/A	NA	NA	#N/A	#N/A
364	Bju_CS52_NR_15901	#N/A	#N/A	#N/A	0.285278	0.000460224	NA	#N/A	NA	NA	#N/A	#N/A
365	Bju_CS52_R_7331	AT1G29320	Transducin/WD40 repeat-like superfamily protein; CONTAINS InterPro DOMAIN/s: WD40 repeat-like-containing domain (InterPro:IPR011046), WD40-repeat-containing domain (InterPro:IPR017986), WD40 repeat (InterPro:IPR001680), WD40/YVTN repeat-like-containing domain (InterPro:IPR015943), WD40 repeat, subgroup (InterPro:IPR019781); Has 10050 Blast hits to 5411 proteins in 439 species: Archae - 25; Bacter…	#N/A	0.285663	0.0393724	NP_174226.1	Transducin/WD40 repeat-like superfamily protein; CONTAINS InterPro DOMAIN/s: WD40 repeat-like-containing domain (InterPro:IPR011046), WD40-repeat-containing domain (InterPro:IPR017986), WD40 repeat (InterPro:IPR001680), WD40/YVTN repeat-like-containing domain (InterPro:IPR015943), WD40 repeat, subgroup (InterPro:IPR019781); Has 10050 Blast hits to 5411 proteins in 439 species: Archae - 25; Bacter…	Bra010836	Transducin/WD40 repeat-like superfamily protein	GO:0000166 ; GO:0005737 ; GO:0008150 ; GO:0080008	#N/A
366	Bju_CS52_NR_15989	#N/A	#N/A	#N/A	0.287426	1.76389e-05	NA	#N/A	NA	NA	#N/A	#N/A
367	Bju_CS52_NR_19606	#N/A	#N/A	#N/A	0.287832	0.00459793	NA	#N/A	NA	NA	#N/A	#N/A
368	Bju_CS52_NR_17669	#N/A	#N/A	#N/A	0.290871	0.00827326	NA	#N/A	NA	NA	#N/A	#N/A
369	Bju_CS52_NR_3092	#N/A	#N/A	#N/A	0.292785	0.0159578	NA	#N/A	NA	NA	#N/A	#N/A
370	Bju_CS52_R_25462	AT3G14900	unknown protein; FUNCTIONS IN: molecular_function unknown; INVOLVED IN: embryo development; LOCATED IN: chloroplast; EXPRESSED IN: 19 plant structures; EXPRESSED DURING: 13 growth stages; Has 17135 Blast hits to 10204 proteins in 644 species: Archae - 47; Bacteria - 1684; Metazoa - 5536; Fungi - 2506; Plants - 1043; Viruses - 361; Other Eukaryotes - 5958 (source: NCBI BLink).	#N/A	0.292909	0.000571685	NP_188108.1	unknown protein; FUNCTIONS IN: molecular_function unknown; INVOLVED IN: embryo development; LOCATED IN: chloroplast; EXPRESSED IN: 19 plant structures; EXPRESSED DURING: 13 growth stages; Has 17135 Blast hits to 10204 proteins in 644 species: Archae - 47; Bacteria - 1684; Metazoa - 5536; Fungi - 2506; Plants - 1043; Viruses - 361; Other Eukaryotes - 5958 (source: NCBI BLink).	Bra027295	unknown protein	GO:0003674 ; GO:0009507 ; GO:0009793	#N/A
371	Bju_CS52_NR_3960	#N/A	#N/A	xylosidase [Arabidopsis thaliana]	0.295076	0.00411571	NA	#N/A	NA	NA	#N/A	#N/A
372	Bju_CS52_NR_9552	#N/A	#N/A	#N/A	0.29625	0.00757035	NA	#N/A	NA	NA	#N/A	#N/A
373	Bju_CS52_NR_5547	#N/A	#N/A	uncharacterized protein [Arabidopsis thaliana]	0.298013	0.00791466	NA	#N/A	NA	NA	#N/A	#N/A
374	Bju_CS52_NR_10998	#N/A	#N/A	hypothetical protein ARALYDRAFT_489211 [Arabidopsis lyrata subsp. lyrata]	0.298749	0.0196584	NA	#N/A	NA	NA	#N/A	#N/A
375	Bju_CS52_NR_17183	#N/A	#N/A	#N/A	0.30472	0.0101304	NA	#N/A	NA	NA	#N/A	#N/A
376	Bju_CS52_NR_5636	#N/A	#N/A	hypothetical protein AGABI2DRAFT_177253 [Agaricus bisporus var. bisporus H97]	0.304817	0.0497675	NA	#N/A	NA	NA	#N/A	#N/A
377	Bju_CS52_R_1577	AT2G33847	unknown protein; LOCATED IN: chloroplast; BEST Arabidopsis thaliana protein match is: unknown protein (TAIR:AT1G28395.4); Has 74 Blast hits to 74 proteins in 10 species: Archae - 0; Bacteria - 0; Metazoa - 0; Fungi - 0; Plants - 74; Viruses - 0; Other Eukaryotes - 0 (source: NCBI BLink).	unknown [Arabidopsis thaliana]	0.309051	0.053463	NA	unknown protein; LOCATED IN: chloroplast; BEST Arabidopsis thaliana protein match is: unknown protein (TAIR:AT1G28395.4); Has 74 Blast hits to 74 proteins in 10 species: Archae - 0; Bacteria - 0; Metazoa - 0; Fungi - 0; Plants - 74; Viruses - 0; Other Eukaryotes - 0 (source: NCBI BLink).	Bra005466	unknown protein	GO:0005634 ; GO:0005739	#N/A
378	Bju_CS52_R_23097	AT2G30010	Encodes a member of the TBL (TRICHOME BIREFRINGENCE-LIKE) gene family containing a plant-specific DUF231 (domain of unknown function) domain. TBL gene family has 46 members, two of which (TBR/AT5G06700 and TBL3/AT5G01360) have been shown to be involved in the synthesis and deposition of secondary wall cellulose, presumably by influencing the esterification state of pectic polymers. A nomenclature…	#N/A	0.314426	0.000194589	NP_001175123.1	Encodes a member of the TBL (TRICHOME BIREFRINGENCE-LIKE) gene family containing a plant-specific DUF231 (domain of unknown function) domain. TBL gene family has 46 members, two of which (TBR/AT5G06700 and TBL3/AT5G01360) have been shown to be involved in the synthesis and deposition of secondary wall cellulose, presumably by influencing the esterification state of pectic polymers. A nomenclature…	Bra018347	TRICHOME BIREFRINGENCE-LIKE 45	GO:0008150	#N/A
379	Bju_CS52_NR_9096	#N/A	#N/A	#N/A	0.314426	0.0340274	NA	#N/A	NA	NA	#N/A	#N/A
380	Bju_CS52_NR_5586	#N/A	#N/A	hypothetical protein ARALYDRAFT_485094 [Arabidopsis lyrata subsp. lyrata]	0.314644	0.00129067	NA	#N/A	NA	NA	#N/A	#N/A
381	Bju_CS52_NR_1589	#N/A	#N/A	PREDICTED: uncharacterized protein LOC100245894 [Vitis vinifera]	0.315125	0.0102823	NA	#N/A	NA	NA	#N/A	#N/A
382	Bju_CS52_R_3363	AT2G34357	ARM repeat superfamily protein; FUNCTIONS IN: binding; INVOLVED IN: biological_process unknown; LOCATED IN: cellular_component unknown; EXPRESSED IN: 20 plant structures; EXPRESSED DURING: 13 growth stages; CONTAINS InterPro DOMAIN/s: Armadillo-type fold (InterPro:IPR016024), Domain of unknown function, NUC173 (InterPro:IPR012978); BEST Arabidopsis thaliana protein match is: ARM repeat superfamil…	#N/A	0.315733	0.0540063	XP_002963130.1	ARM repeat superfamily protein; FUNCTIONS IN: binding; INVOLVED IN: biological_process unknown; LOCATED IN: cellular_component unknown; EXPRESSED IN: 20 plant structures; EXPRESSED DURING: 13 growth stages; CONTAINS InterPro DOMAIN/s: Armadillo-type fold (InterPro:IPR016024), Domain of unknown function, NUC173 (InterPro:IPR012978); BEST Arabidopsis thaliana protein match is: ARM repeat superfamil…	Bra005434	ARM repeat superfamily protein	GO:0005634 ; GO:0006406 ; GO:0006606 ; GO:0008150	#N/A
383	Bju_CS52_NR_4570	#N/A	#N/A	#N/A	0.316075	0.0380244	NA	#N/A	NA	NA	#N/A	#N/A
384	Bju_CS52_NR_12934	#N/A	#N/A	folylpolyglutamate synthase [Populus trichocarpa]	0.317881	0.0238042	NA	#N/A	NA	NA	#N/A	#N/A
385	Bju_CS52_NR_18411	#N/A	#N/A	#N/A	0.31907	0.00188855	NA	#N/A	NA	NA	#N/A	#N/A
386	Bju_CS52_R_20103	#N/A	#N/A	#N/A	0.31941	3.70988e-05	NP_001190665.1	#N/A	Bra000857	unknown protein	#N/A	#N/A
387	Bju_CS52_R_7929	AT4G04940	transducin family protein / WD-40 repeat family protein; FUNCTIONS IN: nucleotide binding; INVOLVED IN: rRNA processing; LOCATED IN: CUL4 RING ubiquitin ligase complex; EXPRESSED IN: 20 plant structures; EXPRESSED DURING: 11 growth stages; CONTAINS InterPro DOMAIN/s: WD40 repeat 2 (InterPro:IPR019782), WD40 repeat, conserved site (InterPro:IPR019775), WD40 repeat (InterPro:IPR001680), WD40 repeat…	#N/A	0.319572	0.0346261	NP_568993.1	transducin family protein / WD-40 repeat family protein; FUNCTIONS IN: nucleotide binding; INVOLVED IN: rRNA processing; LOCATED IN: CUL4 RING ubiquitin ligase complex; EXPRESSED IN: 20 plant structures; EXPRESSED DURING: 11 growth stages; CONTAINS InterPro DOMAIN/s: WD40 repeat 2 (InterPro:IPR019782), WD40 repeat, conserved site (InterPro:IPR019775), WD40 repeat (InterPro:IPR001680), WD40 repeat…	Bra000809	transducin family protein / WD-40 repeat family protein	GO:0000166 ; GO:0000398 ; GO:0005634 ; GO:0006606 ; GO:0009220 ; GO:0080008	ko03008_Ribosome biogenesis in eukaryotes_KEGG ; ath03008_Ribosome biogenesis in eukaryotes_KEGG
388	Bju_CS52_R_13924	#N/A	#N/A	#N/A	0.323373	0.00120792	NP_190109.1	#N/A	Bra038294	hydroxyproline-rich glycoprotein family protein	GO:0003674 ; GO:0008150 ; GO:0009505	#N/A
389	Bju_CS52_NR_2517	#N/A	#N/A	hypothetical protein ARALYDRAFT_483352 [Arabidopsis lyrata subsp. lyrata]	0.323425	0.0432571	NA	#N/A	NA	NA	#N/A	#N/A
390	Bju_CS52_NR_11345	#N/A	#N/A	#N/A	0.323482	0.00755229	NA	#N/A	NA	NA	#N/A	#N/A
391	Bju_CS52_NR_21453	#N/A	#N/A	#N/A	0.325217	0.000768519	NP_001068391.2	#N/A	NA	Os11g0656500	GO:0005739	#N/A
392	Bju_CS52_NR_14845	#N/A	#N/A	#N/A	0.32723	0.0461292	NP_195337.1	#N/A	NA	putative TIR-NBS-LRR class disease resistance protein	GO:0005634 ; GO:0006952	#N/A
393	Bju_CS52_NR_4505	#N/A	#N/A	PREDICTED: uncharacterized protein LOC101300547 [Fragaria vesca subsp. vesca]	0.331016	0.0245458	NA	#N/A	NA	NA	#N/A	#N/A
394	Bju_CS52_NR_2232	#N/A	#N/A	unknown [Arabidopsis thaliana]	0.331889	0.000220282	NA	#N/A	NA	NA	#N/A	#N/A
395	Bju_CS52_NR_20769	#N/A	#N/A	hypothetical protein SORBIDRAFT_0012s014620 [Sorghum bicolor]	0.332149	0.00164119	NA	#N/A	NA	NA	#N/A	#N/A
396	Bju_CS52_R_10117	AT1G03060	Encodes a WD/BEACH domain protein involved in cell morphogenesis.	#N/A	0.332496	0.0466595	NP_192175.3	Encodes a WD/BEACH domain protein involved in cell morphogenesis.	Bra033370	Beige/BEACH domain ;WD domain, G-beta repeat protein	GO:0005634 ; GO:0007033 ; GO:0007165 ; GO:0009737 ; GO:0009825 ; GO:0010090	#N/A
397	Bju_CS52_NR_3422	#N/A	#N/A	#N/A	0.333285	0.000600531	NA	#N/A	NA	NA	#N/A	#N/A
398	Bju_CS52_NR_3932	#N/A	#N/A	#N/A	0.334679	0.0250466	NA	#N/A	NA	NA	#N/A	#N/A
399	Bju_CS52_NR_2559	#N/A	#N/A	#N/A	0.335115	0.0524367	NA	#N/A	NA	NA	#N/A	#N/A
400	Bju_CS52_R_27532	#N/A	#N/A	#N/A	0.33821	9.12886e-05	NP_001184898.1	#N/A	Bra033382	unknown protein	#N/A	#N/A
401	Bju_CS52_R_13195	#N/A	#N/A	#N/A	0.339073	0.035337	NP_680744.4	#N/A	Bra022500	Plant protein of unknown function (DUF827)	GO:0003674 ; GO:0005634 ; GO:0005875 ; GO:0008150	#N/A
402	Bju_CS52_R_20294	#N/A	#N/A	hypothetical protein SELMODRAFT_234317 [Selaginella moellendorffii]	0.339767	2.7164e-05	NA	#N/A	Bra009214	RNA-binding (RRM/RBD/RNP motifs) family protein	#N/A	#N/A
403	Bju_CS52_R_16148	AT4G38760	Protein of unknown function (DUF3414); CONTAINS InterPro DOMAIN/s: Protein of unknown function DUF3414 (InterPro:IPR021827); BEST Arabidopsis thaliana protein match is: unknown protein (TAIR:AT4G10845.1); Has 113 Blast hits to 108 proteins in 52 species: Archae - 0; Bacteria - 2; Metazoa - 61; Fungi - 10; Plants - 37; Viruses - 0; Other Eukaryotes - 3 (source: NCBI BLink).	#N/A	0.340587	0.0202365	NP_195587.5	Protein of unknown function (DUF3414); CONTAINS InterPro DOMAIN/s: Protein of unknown function DUF3414 (InterPro:IPR021827); BEST Arabidopsis thaliana protein match is: unknown protein (TAIR:AT4G10845.1); Has 113 Blast hits to 108 proteins in 52 species: Archae - 0; Bacteria - 2; Metazoa - 61; Fungi - 10; Plants - 37; Viruses - 0; Other Eukaryotes - 3 (source: NCBI BLink).	Bra033575	Protein of unknown function (DUF3414)	GO:0003674 ; GO:0005634 ; GO:0008150	ko03013_RNA transport_KEGG ; ath03013_RNA transport_KEGG
404	Bju_CS52_NR_1561	#N/A	#N/A	protease inhibitor/seed storage/lipid transfer protein (LTP) family protein [Arabidopsis thaliana]	0.341361	0.0501617	NA	#N/A	NA	NA	#N/A	#N/A
405	Bju_CS52_NR_19063	#N/A	#N/A	#N/A	0.341722	0.0222201	NA	#N/A	NA	NA	#N/A	#N/A
406	Bju_CS52_NR_2660	#N/A	#N/A	#N/A	0.342333	0.0302852	NA	#N/A	NA	NA	#N/A	#N/A
407	Bju_CS52_R_13972	#N/A	#N/A	#N/A	0.342333	0.0168123	XP_002534037.1	#N/A	Bra039140	unknown protein	#N/A	#N/A
408	Bju_CS52_NR_19184	#N/A	#N/A	#N/A	0.345423	0.00156834	NA	#N/A	NA	NA	#N/A	#N/A
409	Bju_CS52_R_23187	AT4G08145	transposable element gene; hypothetical protein, contains Pfam domain, PF04827: Protein of unknown function (DUF635)	#N/A	0.345703	5.25433e-05	NP_001173838.1	transposable element gene; hypothetical protein, contains Pfam domain, PF04827: Protein of unknown function (DUF635)	Bra010157	unknown protein	#N/A	#N/A
410	Bju_CS52_NR_19262	#N/A	#N/A	#N/A	0.345803	0.0216161	NA	#N/A	NA	NA	#N/A	#N/A
411	Bju_CS52_NR_11998	#N/A	#N/A	#N/A	0.346137	0.0506214	NA	#N/A	NA	NA	#N/A	#N/A
412	Bju_CS52_NR_4057	#N/A	#N/A	#N/A	0.346934	0.0157063	NA	#N/A	NA	NA	#N/A	#N/A
413	Bju_CS52_NR_20297	#N/A	#N/A	#N/A	0.347044	0.0123846	NA	#N/A	NA	NA	#N/A	#N/A
414	Bju_CS52_NR_19070	AT1G64980	Encodes a putative nucleotide-diphospho-sugar transferase required for pollen germination and tube growth.	PREDICTED: uncharacterized protein LOC100798782 [Glycine max]	0.34727	1.96285e-05	NA	Encodes a putative nucleotide-diphospho-sugar transferase required for pollen germination and tube growth.	NA	NA	GO:0005634 ; GO:0005829 ; GO:0009846 ; GO:0009860	#N/A
415	Bju_CS52_NR_10927	#N/A	#N/A	#N/A	0.348654	0.0022125	NA	#N/A	NA	NA	#N/A	#N/A
416	Bju_CS52_NR_14701	#N/A	#N/A	#N/A	0.350113	0.0242165	NA	#N/A	NA	NA	#N/A	#N/A
417	Bju_CS52_NR_11466	#N/A	#N/A	#N/A	0.351342	0.0124096	NA	#N/A	NA	NA	#N/A	#N/A
418	Bju_CS52_NR_13041	#N/A	#N/A	#N/A	0.352649	0.0130503	NA	#N/A	NA	NA	#N/A	#N/A
419	Bju_CS52_NR_7182	#N/A	#N/A	#N/A	0.353031	0.0423064	NA	#N/A	NA	NA	#N/A	#N/A
420	Bju_CS52_NR_4417	#N/A	#N/A	#N/A	0.354934	0.021451	NA	#N/A	NA	NA	#N/A	#N/A
421	Bju_CS52_R_10454	#N/A	#N/A	#N/A	0.356026	0.016351	NP_198861.4	#N/A	Bra028459	unknown protein	GO:0003674 ; GO:0005634 ; GO:0005886 ; GO:0006612 ; GO:0008150 ; GO:0009507 ; GO:0009963 ; GO:0010363	#N/A
422	Bju_CS52_NR_19068	#N/A	#N/A	PREDICTED: putative MO25-like protein At5g47540-like [Solanum lycopersicum]	0.357226	0.00440295	NA	#N/A	NA	NA	#N/A	#N/A
423	Bju_CS52_NR_147	#N/A	#N/A	#N/A	0.359554	0.0227493	NA	#N/A	NA	NA	#N/A	#N/A
424	Bju_CS52_R_3719	#N/A	#N/A	#N/A	0.359623	0.0494678	NP_565964.1	#N/A	Bra000251	unknown protein	GO:0003674 ; GO:0008150	#N/A
425	Bju_CS52_R_21344	AT2G47630	alpha/beta-Hydrolases superfamily protein; FUNCTIONS IN: catalytic activity; LOCATED IN: plasma membrane; EXPRESSED IN: 19 plant structures; EXPRESSED DURING: 11 growth stages; BEST Arabidopsis thaliana protein match is: alpha/beta-Hydrolases superfamily protein (TAIR:AT3G62860.1); Has 2891 Blast hits to 2889 proteins in 983 species: Archae - 32; Bacteria - 1864; Metazoa - 111; Fungi - 108; Plant…	#N/A	0.360336	0.00187173	NP_001266658.1	alpha/beta-Hydrolases superfamily protein; FUNCTIONS IN: catalytic activity; LOCATED IN: plasma membrane; EXPRESSED IN: 19 plant structures; EXPRESSED DURING: 11 growth stages; BEST Arabidopsis thaliana protein match is: alpha/beta-Hydrolases superfamily protein (TAIR:AT3G62860.1); Has 2891 Blast hits to 2889 proteins in 983 species: Archae - 32; Bacteria - 1864; Metazoa - 111; Fungi - 108; Plant…	Bra021437	alpha/beta-Hydrolases superfamily protein	GO:0003824 ; GO:0005886	6253653_Metabolism_REACTOME ; 6253725_Metabolism of lipids and lipoproteins_REACTOME ; 6253734_Signal Transduction_REACTOME ; 6253934_Hemostasis_REACTOME ; 6253802_Phospholipid metabolism_REACTOME ; 6253801_Glycerophospholipid biosynthesis_REACTOME ; 6253744_Signaling by GPCR_REACTOME ; 6253933_Platelet activation, signaling and aggregation_REACTOME ; ARA_LIPAS-PWY_triacylglycerol degradation_BIO…
426	Bju_CS52_NR_19625	#N/A	#N/A	#N/A	0.361652	0.00402474	NA	#N/A	NA	NA	#N/A	#N/A
427	Bju_CS52_NR_11499	#N/A	#N/A	#N/A	0.363929	0.0455933	NA	#N/A	NA	NA	#N/A	#N/A
428	Bju_CS52_R_24154	AT1G53280	Encodes a homolog of animal DJ-1 superfamily protein. In the A. thaliana genome, three genes encoding close homologs of human DJ-1 were identified AT3G14990 (DJ1A), AT1G53280 (DJ1B) and AT4G34020 (DJ1C). Among the three homologs, DJ1C is essential for chloroplast development and viability.	#N/A	0.364529	5.28168e-05	NP_001042407.2	Encodes a homolog of animal DJ-1 superfamily protein. In the A. thaliana genome, three genes encoding close homologs of human DJ-1 were identified AT3G14990 (DJ1A), AT1G53280 (DJ1B) and AT4G34020 (DJ1C). Among the three homologs, DJ1C is essential for chloroplast development and viability.	Bra011486	Class I glutamine amidotransferase-like superfamily protein	GO:0006486 ; GO:0008150 ; GO:0009507 ; GO:0009570 ; GO:0019172 ; GO:0046685	#N/A
429	Bju_CS52_R_14983	AT1G03060	Encodes a WD/BEACH domain protein involved in cell morphogenesis.	#N/A	0.366852	0.021508	NP_171805.1	Encodes a WD/BEACH domain protein involved in cell morphogenesis.	Bra000869	Beige/BEACH domain ;WD domain, G-beta repeat protein	GO:0005634 ; GO:0007033 ; GO:0007165 ; GO:0009737 ; GO:0009825 ; GO:0010090	#N/A
430	Bju_CS52_R_20031	#N/A	#N/A	#N/A	0.367038	0.0106254	XP_004231719.1	#N/A	Bra014521	Nucleic acid-binding, OB-fold-like protein	#N/A	#N/A
431	Bju_CS52_NR_14708	#N/A	#N/A	#N/A	0.367459	0.0460246	NP_012421.2	#N/A	NA	gag-pol fusion protein	#N/A	#N/A
432	Bju_CS52_NR_14544	#N/A	#N/A	#N/A	0.367667	0.000102001	NA	#N/A	NA	NA	#N/A	#N/A
433	Bju_CS52_NR_18108	#N/A	#N/A	PREDICTED: uncharacterized protein LOC101305600 [Fragaria vesca subsp. vesca]	0.370351	4.97231e-05	NA	#N/A	NA	NA	#N/A	#N/A
434	Bju_CS52_NR_15302	#N/A	#N/A	#N/A	0.370861	0.00697864	NA	#N/A	NA	NA	#N/A	#N/A
435	Bju_CS52_NR_8446	#N/A	#N/A	#N/A	0.373401	0.0321843	NA	#N/A	NA	NA	#N/A	#N/A
436	Bju_CS52_R_119	AT2G20835	unknown protein; BEST Arabidopsis thaliana protein match is: unknown protein (TAIR:AT3G15534.1); Has 66 Blast hits to 66 proteins in 12 species: Archae - 0; Bacteria - 0; Metazoa - 0; Fungi - 0; Plants - 66; Viruses - 0; Other Eukaryotes - 0 (source: NCBI BLink).	TPA: hypothetical protein ZEAMMB73_666839 [Zea mays]	0.373629	0.036276	NA	unknown protein; BEST Arabidopsis thaliana protein match is: unknown protein (TAIR:AT3G15534.1); Has 66 Blast hits to 66 proteins in 12 species: Archae - 0; Bacteria - 0; Metazoa - 0; Fungi - 0; Plants - 66; Viruses - 0; Other Eukaryotes - 0 (source: NCBI BLink).	Bra031142	unknown protein	GO:0003674 ; GO:0005576 ; GO:0008150	#N/A
437	Bju_CS52_R_15710	AT2G46560	transducin family protein / WD-40 repeat family protein; CONTAINS InterPro DOMAIN/s: WD40 repeat 2 (InterPro:IPR019782), WD40 repeat (InterPro:IPR001680), RAVE protein 1 C-terminal (InterPro:IPR022033), WD40 repeat-like-containing domain (InterPro:IPR011046), WD40-repeat-containing domain (InterPro:IPR017986), WD40/YVTN repeat-like-containing domain (InterPro:IPR015943), WD40 repeat, subgroup (In…	#N/A	0.374058	0.0175145	NP_182179.3	transducin family protein / WD-40 repeat family protein; CONTAINS InterPro DOMAIN/s: WD40 repeat 2 (InterPro:IPR019782), WD40 repeat (InterPro:IPR001680), RAVE protein 1 C-terminal (InterPro:IPR022033), WD40 repeat-like-containing domain (InterPro:IPR011046), WD40-repeat-containing domain (InterPro:IPR017986), WD40/YVTN repeat-like-containing domain (InterPro:IPR015943), WD40 repeat, subgroup (In…	Bra004526	transducin family protein / WD-40 repeat family protein	GO:0000166 ; GO:0000226 ; GO:0000911 ; GO:0080008	#N/A
438	Bju_CS52_R_11143	AT4G30180	sequence-specific DNA binding transcription factors;transcription regulators; BEST Arabidopsis thaliana protein match is: unknown protein (TAIR:AT2G18969.1); Has 115 Blast hits to 115 proteins in 16 species: Archae - 0; Bacteria - 0; Metazoa - 0; Fungi - 0; Plants - 115; Viruses - 0; Other Eukaryotes - 0 (source: NCBI BLink).	#N/A	0.375832	0.00776732	NP_001237298.1	sequence-specific DNA binding transcription factors;transcription regulators; BEST Arabidopsis thaliana protein match is: unknown protein (TAIR:AT2G18969.1); Has 115 Blast hits to 115 proteins in 16 species: Archae - 0; Bacteria - 0; Metazoa - 0; Fungi - 0; Plants - 115; Viruses - 0; Other Eukaryotes - 0 (source: NCBI BLink).	Bra011171	sequence-specific DNA binding transcription factors;transcription regulators	GO:0003700 ; GO:0005634 ; GO:0006355	#N/A
439	Bju_CS52_NR_15079	#N/A	#N/A	#N/A	0.376197	0.0134979	NA	#N/A	NA	NA	#N/A	#N/A
440	Bju_CS52_NR_13716	AT2G45180	Bifunctional inhibitor/lipid-transfer protein/seed storage 2S albumin superfamily protein; FUNCTIONS IN: lipid binding; INVOLVED IN: lipid transport; LOCATED IN: chloroplast thylakoid membrane; EXPRESSED IN: 22 plant structures; EXPRESSED DURING: 13 growth stages; CONTAINS InterPro DOMAIN/s: Bifunctional inhibitor/plant lipid transfer protein/seed storage (InterPro:IPR016140), Plant lipid transfe…	#N/A	0.37634	0.000305043	NA	Bifunctional inhibitor/lipid-transfer protein/seed storage 2S albumin superfamily protein; FUNCTIONS IN: lipid binding; INVOLVED IN: lipid transport; LOCATED IN: chloroplast thylakoid membrane; EXPRESSED IN: 22 plant structures; EXPRESSED DURING: 13 growth stages; CONTAINS InterPro DOMAIN/s: Bifunctional inhibitor/plant lipid transfer protein/seed storage (InterPro:IPR016140), Plant lipid transfe…	NA	NA	GO:0000038 ; GO:0005576 ; GO:0006869 ; GO:0008289 ; GO:0009535 ; GO:0042335	#N/A
441	Bju_CS52_NR_7566	#N/A	#N/A	hypothetical protein PRUPE_ppa012366mg [Prunus persica]	0.377703	0.0144575	NA	#N/A	NA	NA	#N/A	#N/A
442	Bju_CS52_NR_11651	#N/A	#N/A	#N/A	0.377793	0.0107329	NA	#N/A	NA	NA	#N/A	#N/A
443	Bju_CS52_NR_4688	#N/A	#N/A	hypothetical protein ARALYDRAFT_485479 [Arabidopsis lyrata subsp. lyrata]	0.380179	0.023744	NA	#N/A	NA	NA	#N/A	#N/A
444	Bju_CS52_NR_16928	#N/A	#N/A	#N/A	0.382031	0.00243006	NA	#N/A	NA	NA	#N/A	#N/A
445	Bju_CS52_NR_13979	#N/A	#N/A	unknown [Arabidopsis thaliana]	0.383282	0.0232964	NA	#N/A	NA	NA	#N/A	#N/A
446	Bju_CS52_NR_12984	#N/A	#N/A	#N/A	0.383475	0.000103475	NA	#N/A	NA	NA	#N/A	#N/A
447	Bju_CS52_NR_18460	#N/A	#N/A	PREDICTED: uncharacterized protein LOC101307732 [Fragaria vesca subsp. vesca]	0.383919	0.0381128	NA	#N/A	NA	NA	#N/A	#N/A
448	Bju_CS52_NR_11421	#N/A	#N/A	#N/A	0.385998	0.0109912	NA	#N/A	NA	NA	#N/A	#N/A
449	Bju_CS52_R_21481	AT4G00620	Amino acid dehydrogenase family protein; FUNCTIONS IN: binding, catalytic activity; INVOLVED IN: folic acid and derivative biosynthetic process, metabolic process; LOCATED IN: chloroplast; CONTAINS InterPro DOMAIN/s: Tetrahydrofolate dehydrogenase/cyclohydrolase, NAD(P)-binding domain (InterPro:IPR020631), Tetrahydrofolate dehydrogenase/cyclohydrolase (InterPro:IPR000672), NAD(P)-binding domain (…	#N/A	0.386985	0.00470131	NP_191971.1	Amino acid dehydrogenase family protein; FUNCTIONS IN: binding, catalytic activity; INVOLVED IN: folic acid and derivative biosynthetic process, metabolic process; LOCATED IN: chloroplast; CONTAINS InterPro DOMAIN/s: Tetrahydrofolate dehydrogenase/cyclohydrolase, NAD(P)-binding domain (InterPro:IPR020631), Tetrahydrofolate dehydrogenase/cyclohydrolase (InterPro:IPR000672), NAD(P)-binding domain (…	Bra000856	Amino acid dehydrogenase family protein	GO:0003824 ; GO:0009396 ; GO:0009507	ARA_PWY-3742_tetrahydrofolate biosynthesis II_BIOCYC ; ARA_PWY-3841_folate transformations II_BIOCYC ; ARA_PWY-6613_tetrahydrofolate salvage from 5,10-methenyltetrahydrofolate_BIOCYC
450	Bju_CS52_R_19691	AT2G32240	FUNCTIONS IN: molecular_function unknown; INVOLVED IN: response to cadmium ion; LOCATED IN: plasma membrane; EXPRESSED IN: 25 plant structures; EXPRESSED DURING: 13 growth stages; CONTAINS InterPro DOMAIN/s: Prefoldin (InterPro:IPR009053); BEST Arabidopsis thaliana protein match is: unknown protein (TAIR:AT1G05320.3); Has 470429 Blast hits to 168274 proteins in 4282 species: Archae - 6896; Bacter…	#N/A	0.387502	0.00616619	NP_565741.4	FUNCTIONS IN: molecular_function unknown; INVOLVED IN: response to cadmium ion; LOCATED IN: plasma membrane; EXPRESSED IN: 25 plant structures; EXPRESSED DURING: 13 growth stages; CONTAINS InterPro DOMAIN/s: Prefoldin (InterPro:IPR009053); BEST Arabidopsis thaliana protein match is: unknown protein (TAIR:AT1G05320.3); Has 470429 Blast hits to 168274 proteins in 4282 species: Archae - 6896; Bacter…	Bra005575	unknown protein	GO:0003674 ; GO:0005737 ; GO:0005829 ; GO:0005886 ; GO:0009737 ; GO:0046686	#N/A
451	Bju_CS52_NR_10519	#N/A	#N/A	#N/A	0.388521	0.0193165	NA	#N/A	NA	NA	#N/A	#N/A
452	Bju_CS52_R_13463	AT1G69160	unknown protein; BEST Arabidopsis thaliana protein match is: unknown protein (TAIR:AT3G13980.1); Has 173 Blast hits to 172 proteins in 54 species: Archae - 0; Bacteria - 0; Metazoa - 25; Fungi - 33; Plants - 84; Viruses - 2; Other Eukaryotes - 29 (source: NCBI BLink).	#N/A	0.388605	0.0251492	NP_564952.1	unknown protein; BEST Arabidopsis thaliana protein match is: unknown protein (TAIR:AT3G13980.1); Has 173 Blast hits to 172 proteins in 54 species: Archae - 0; Bacteria - 0; Metazoa - 25; Fungi - 33; Plants - 84; Viruses - 2; Other Eukaryotes - 29 (source: NCBI BLink).	Bra004362	unknown protein	GO:0003674 ; GO:0005739 ; GO:0008150	#N/A
453	Bju_CS52_NR_8241	#N/A	#N/A	#N/A	0.389615	0.00180292	NA	#N/A	NA	NA	#N/A	#N/A
454	Bju_CS52_NR_21973	#N/A	#N/A	#N/A	0.390728	0.00289894	NP_198861.4	#N/A	NA	uncharacterized protein	GO:0003674 ; GO:0005634 ; GO:0005886 ; GO:0006612 ; GO:0008150 ; GO:0009507 ; GO:0009963 ; GO:0010363	#N/A
455	Bju_CS52_NR_12376	#N/A	#N/A	#N/A	0.391629	0.0492539	NP_175737.1	#N/A	NA	TPR repeat-containing thioredoxin TTL1	GO:0005634 ; GO:0006970 ; GO:0009651 ; GO:0009737 ; GO:0009789	#N/A
456	Bju_CS52_NR_18986	#N/A	#N/A	#N/A	0.39197	0.000310976	NA	#N/A	NA	NA	#N/A	#N/A
457	Bju_CS52_NR_21207	#N/A	#N/A	#N/A	0.393337	0.00618198	NA	#N/A	NA	NA	#N/A	#N/A
458	Bju_CS52_NR_22459	#N/A	#N/A	#N/A	0.394736	0.000482358	NA	#N/A	NA	NA	#N/A	#N/A
459	Bju_CS52_NR_21531	#N/A	#N/A	#N/A	0.395769	0.00976419	NA	#N/A	NA	NA	#N/A	#N/A
460	Bju_CS52_R_19788	#N/A	#N/A	#N/A	0.396788	0.000225956	NA	#N/A	Bra007240	unknown protein	#N/A	#N/A
461	Bju_CS52_NR_19059	#N/A	#N/A	Uridine nucleosidase 1 [Arabidopsis thaliana]	0.397351	0.00578109	NA	#N/A	NA	NA	#N/A	#N/A
462	Bju_CS52_R_10466	#N/A	#N/A	hypothetical protein [Brassica rapa]	0.397931	0.0470687	NA	#N/A	Bra025231	proline-rich family protein	#N/A	#N/A
463	Bju_CS52_R_12866	AT2G45540	WD-40 repeat family protein / beige-related; FUNCTIONS IN: nucleotide binding; INVOLVED IN: biological_process unknown; LOCATED IN: cellular_component unknown; EXPRESSED IN: 25 plant structures; EXPRESSED DURING: 14 growth stages; CONTAINS InterPro DOMAIN/s: WD40 repeat 2 (InterPro:IPR019782), WD40 repeat-like-containing domain (InterPro:IPR011046), Beige/BEACH (InterPro:IPR000409), WD40-repeat-c…	#N/A	0.399834	0.0523	NP_001189752.1	#N/A	Bra007570	WD-40 repeat family protein / beige-related	GO:0000166 ; GO:0005886 ; GO:0008150	#N/A
464	Bju_CS52_R_15217	#N/A	#N/A	#N/A	0.400322	0.0287471	NP_179241.4	#N/A	Bra037299	nucleic acid binding;zinc ion binding;DNA binding	GO:0005634 ; GO:0005829 ; GO:0031048 ; GO:0042393	#N/A
465	Bju_CS52_NR_9245	#N/A	#N/A	PREDICTED: uncharacterized protein LOC101305600 [Fragaria vesca subsp. vesca]	0.402196	0.000231843	NA	#N/A	NA	NA	#N/A	#N/A
466	Bju_CS52_R_12951	AT5G51200	Protein of unknown function (DUF3414); FUNCTIONS IN: molecular_function unknown; INVOLVED IN: biological_process unknown; LOCATED IN: chloroplast; EXPRESSED IN: 25 plant structures; EXPRESSED DURING: 13 growth stages; CONTAINS InterPro DOMAIN/s: Protein of unknown function DUF3414 (InterPro:IPR021827); Has 203 Blast hits to 190 proteins in 76 species: Archae - 0; Bacteria - 0; Metazoa - 120; Fung…	#N/A	0.402935	0.0353725	NP_199933.5	Protein of unknown function (DUF3414); FUNCTIONS IN: molecular_function unknown; INVOLVED IN: biological_process unknown; LOCATED IN: chloroplast; EXPRESSED IN: 25 plant structures; EXPRESSED DURING: 13 growth stages; CONTAINS InterPro DOMAIN/s: Protein of unknown function DUF3414 (InterPro:IPR021827); Has 203 Blast hits to 190 proteins in 76 species: Archae - 0; Bacteria - 0; Metazoa - 120; Fung…	Bra012053	Protein of unknown function (DUF3414)	GO:0005515 ; GO:0005634 ; GO:0005635 ; GO:0008150 ; GO:0009507	ko03013_RNA transport_KEGG ; ath03013_RNA transport_KEGG
467	Bju_CS52_R_12150	#N/A	#N/A	#N/A	0.40376	0.0247809	NA	#N/A	Bra018367	unknown protein	#N/A	#N/A
468	Bju_CS52_NR_19739	#N/A	#N/A	#N/A	0.405245	0.018788	NP_199300.1	#N/A	NA	TIR-NBS-LRR class disease resistance protein	GO:0005634 ; GO:0006952 ; GO:0009626 ; GO:0051607	#N/A
469	Bju_CS52_R_23570	AT2G34357	ARM repeat superfamily protein; FUNCTIONS IN: binding; INVOLVED IN: biological_process unknown; LOCATED IN: cellular_component unknown; EXPRESSED IN: 20 plant structures; EXPRESSED DURING: 13 growth stages; CONTAINS InterPro DOMAIN/s: Armadillo-type fold (InterPro:IPR016024), Domain of unknown function, NUC173 (InterPro:IPR012978); BEST Arabidopsis thaliana protein match is: ARM repeat superfamil…	#N/A	0.408929	0.0198849	NP_973597.1	ARM repeat superfamily protein; FUNCTIONS IN: binding; INVOLVED IN: biological_process unknown; LOCATED IN: cellular_component unknown; EXPRESSED IN: 20 plant structures; EXPRESSED DURING: 13 growth stages; CONTAINS InterPro DOMAIN/s: Armadillo-type fold (InterPro:IPR016024), Domain of unknown function, NUC173 (InterPro:IPR012978); BEST Arabidopsis thaliana protein match is: ARM repeat superfamil…	Bra022973	ARM repeat superfamily protein	GO:0005634 ; GO:0006406 ; GO:0006606 ; GO:0008150	#N/A
470	Bju_CS52_NR_20558	#N/A	#N/A	#N/A	0.409923	0.000350944	NA	#N/A	NA	NA	#N/A	#N/A
471	Bju_CS52_R_26478	AT2G43650	EMBRYO DEFECTIVE 2777 (EMB2777); FUNCTIONS IN: molecular_function unknown; INVOLVED IN: gene silencing; LOCATED IN: nucleus; EXPRESSED IN: 22 plant structures; EXPRESSED DURING: 12 growth stages; CONTAINS InterPro DOMAIN/s: Sas10/Utp3/C1D (InterPro:IPR007146), Something about silencing protein 10 (Sas10), C-terminal (InterPro:IPR018972); BEST Arabidopsis thaliana protein match is: unknown protein…	#N/A	0.410778	0.00295986	NP_850397.1	EMBRYO DEFECTIVE 2777 (EMB2777); FUNCTIONS IN: molecular_function unknown; INVOLVED IN: gene silencing; LOCATED IN: nucleus; EXPRESSED IN: 22 plant structures; EXPRESSED DURING: 12 growth stages; CONTAINS InterPro DOMAIN/s: Sas10/Utp3/C1D (InterPro:IPR007146), Something about silencing protein 10 (Sas10), C-terminal (InterPro:IPR018972); BEST Arabidopsis thaliana protein match is: unknown protein…	Bra000317	Sas10/U3 ribonucleoprotein (Utp) family protein	GO:0003674 ; GO:0005634	#N/A
472	Bju_CS52_NR_22330	#N/A	#N/A	#N/A	0.415364	0.022137	NP_198861.4	#N/A	NA	uncharacterized protein	GO:0003674 ; GO:0005634 ; GO:0005886 ; GO:0006612 ; GO:0008150 ; GO:0009507 ; GO:0009963 ; GO:0010363	#N/A
473	Bju_CS52_R_22364	#N/A	#N/A	#N/A	0.415584	0.000908791	NP_566660.1	#N/A	Bra035787	TRAF-like family protein	GO:0003674 ; GO:0005576 ; GO:0008150 ; GO:0009506 ; GO:0016020	#N/A
474	Bju_CS52_R_8016	AT3G54500	BEST Arabidopsis thaliana protein match is: dentin sialophosphoprotein-related (TAIR:AT5G64170.1); Has 162 Blast hits to 160 proteins in 41 species: Archae - 0; Bacteria - 0; Metazoa - 23; Fungi - 11; Plants - 118; Viruses - 0; Other Eukaryotes - 10 (source: NCBI BLink).	uncharacterized protein [Arabidopsis thaliana]	0.415814	0.0386067	NA	#N/A	Bra003187	unknown protein	GO:0003674 ; GO:0005634 ; GO:0008150	#N/A
475	Bju_CS52_NR_14054	#N/A	#N/A	reverse transcriptase, putative; 16838-20266 [Arabidopsis thaliana]	0.417219	0.0298959	NA	#N/A	NA	NA	#N/A	#N/A
476	Bju_CS52_R_12637	AT2G34570	maternal effect embryo arrest 21 (MEE21); CONTAINS InterPro DOMAIN/s: Protein of unknown function DUF652 (InterPro:IPR006984); Has 718 Blast hits to 716 proteins in 214 species: Archae - 0; Bacteria - 0; Metazoa - 246; Fungi - 251; Plants - 108; Viruses - 0; Other Eukaryotes - 113 (source: NCBI BLink).	#N/A	0.417219	0.0520546	NP_001140441.1	maternal effect embryo arrest 21 (MEE21); CONTAINS InterPro DOMAIN/s: Protein of unknown function DUF652 (InterPro:IPR006984); Has 718 Blast hits to 716 proteins in 214 species: Archae - 0; Bacteria - 0; Metazoa - 246; Fungi - 251; Plants - 108; Viruses - 0; Other Eukaryotes - 113 (source: NCBI BLink).	Bra022980	PIN domain-like family protein	GO:0003674 ; GO:0005634 ; GO:0009220 ; GO:0009793	#N/A
477	Bju_CS52_NR_14737	#N/A	#N/A	unnamed protein product [Tetraodon nigroviridis]	0.417805	0.00464866	NA	#N/A	NA	NA	#N/A	#N/A
478	Bju_CS52_R_28341	AT3G54500	BEST Arabidopsis thaliana protein match is: dentin sialophosphoprotein-related (TAIR:AT5G64170.1); Has 162 Blast hits to 160 proteins in 41 species: Archae - 0; Bacteria - 0; Metazoa - 23; Fungi - 11; Plants - 118; Viruses - 0; Other Eukaryotes - 10 (source: NCBI BLink).	#N/A	0.41812	0.0024279	NP_001190089.1	#N/A	Bra003187	unknown protein	GO:0003674 ; GO:0005634 ; GO:0008150	#N/A
479	Bju_CS52_R_17544	AT4G27490	3'-5'-exoribonuclease family protein; FUNCTIONS IN: 3'-5'-exoribonuclease activity, RNA binding; INVOLVED IN: RNA processing; LOCATED IN: cellular_component unknown; CONTAINS InterPro DOMAIN/s: Exoribonuclease, phosphorolytic domain 2 (InterPro:IPR015847), Exoribonuclease, phosphorolytic domain 1 (InterPro:IPR001247), Ribosomal protein S5 domain 2-type fold (InterPro:IPR020568); BEST Arabidopsis …	#N/A	0.418633	0.0238206	NP_001060856.1	3'-5'-exoribonuclease family protein; FUNCTIONS IN: 3'-5'-exoribonuclease activity, RNA binding; INVOLVED IN: RNA processing; LOCATED IN: cellular_component unknown; CONTAINS InterPro DOMAIN/s: Exoribonuclease, phosphorolytic domain 2 (InterPro:IPR015847), Exoribonuclease, phosphorolytic domain 1 (InterPro:IPR001247), Ribosomal protein S5 domain 2-type fold (InterPro:IPR020568); BEST Arabidopsis …	Bra026344	3\'-5\'-exoribonuclease family protein	GO:0000175 ; GO:0003723 ; GO:0005634 ; GO:0005737 ; GO:0006396 ; GO:0008408 ; GO:0009845 ; GO:0009909 ; GO:0016570 ; GO:0034968 ; GO:0048449 ; GO:0090351	6253698_Gene Expression_REACTOME ; ko03018_RNA degradation_KEGG ; ath03018_RNA degradation_KEGG ; 6254230_Regulation of mRNA stability by proteins that bind AU-rich elements_REACTOME ; 6254197_Deadenylation-dependent mRNA decay_REACTOME ; 6254231_KSRP destabilizes mRNA_REACTOME ; 6254200_mRNA decay by 3' to 5' exoribonuclease_REACTOME ; ath_M00391_Exosome, eukaryotes_KEGG
480	Bju_CS52_R_24092	AT1G03060	Encodes a WD/BEACH domain protein involved in cell morphogenesis.	#N/A	0.418935	0.0104939	NP_001173640.1	Encodes a WD/BEACH domain protein involved in cell morphogenesis.	Bra000869	Beige/BEACH domain ;WD domain, G-beta repeat protein	GO:0005634 ; GO:0007033 ; GO:0007165 ; GO:0009737 ; GO:0009825 ; GO:0010090	#N/A
481	Bju_CS52_NR_5177	#N/A	#N/A	lamin [Brassica rapa]	0.420096	0.00767205	NA	#N/A	NA	NA	#N/A	#N/A
482	Bju_CS52_NR_12399	#N/A	#N/A	uncharacterized protein [Arabidopsis thaliana]	0.420466	0.000573483	NA	#N/A	NA	NA	#N/A	#N/A
483	Bju_CS52_NR_11867	#N/A	#N/A	#N/A	0.420878	0.0235437	NA	#N/A	NA	NA	#N/A	#N/A
484	Bju_CS52_R_16364	#N/A	#N/A	#N/A	0.422717	0.000502905	NA	#N/A	Bra021222	Pollen Ole e 1 allergen and extensin family protein	#N/A	#N/A
485	Bju_CS52_NR_7982	#N/A	#N/A	hypothetical protein SORBIDRAFT_01g021960 [Sorghum bicolor]	0.423841	0.0505713	NA	#N/A	NA	NA	#N/A	#N/A
486	Bju_CS52_R_5801	#N/A	#N/A	#N/A	0.424804	0.052075	NP_190292.1	#N/A	Bra039995	Tetratricopeptide repeat (TPR)-like superfamily protein	GO:0005634	#N/A
487	Bju_CS52_NR_17448	#N/A	#N/A	PREDICTED: caldesmon-like [Glycine max]	0.42555	0.0393616	NA	#N/A	NA	NA	#N/A	#N/A
488	Bju_CS52_R_11701	#N/A	#N/A	#N/A	0.42555	0.0143844	NP_565685.1	#N/A	Bra018368	Tetratricopeptide repeat (TPR)-like superfamily protein	GO:0009507	#N/A
489	Bju_CS52_NR_9002	#N/A	#N/A	hypothetical protein BRAFLDRAFT_86148 [Branchiostoma floridae]	0.426408	0.0377567	NA	#N/A	NA	NA	#N/A	#N/A
490	Bju_CS52_R_17847	AT1G03060	Encodes a WD/BEACH domain protein involved in cell morphogenesis.	#N/A	0.42681	0.0369694	NP_171805.1	Encodes a WD/BEACH domain protein involved in cell morphogenesis.	Bra033370	Beige/BEACH domain ;WD domain, G-beta repeat protein	GO:0005634 ; GO:0007033 ; GO:0007165 ; GO:0009737 ; GO:0009825 ; GO:0010090	#N/A
491	Bju_CS52_NR_13314	#N/A	#N/A	#N/A	0.427916	0.0397058	NA	#N/A	NA	NA	#N/A	#N/A
492	Bju_CS52_NR_12916	#N/A	#N/A	predicted protein [Arabidopsis lyrata subsp. lyrata]	0.429345	0.0105229	NA	#N/A	NA	NA	#N/A	#N/A
493	Bju_CS52_R_28915	#N/A	#N/A	#N/A	0.430074	0.00136839	NP_198861.4	#N/A	Bra028459	unknown protein	GO:0003674 ; GO:0005634 ; GO:0005886 ; GO:0006612 ; GO:0008150 ; GO:0009507 ; GO:0009963 ; GO:0010363	#N/A
494	Bju_CS52_NR_21533	#N/A	#N/A	unknown [Lotus japonicus]	0.431581	0.00120587	NA	#N/A	NA	NA	#N/A	#N/A
495	Bju_CS52_NR_13642	#N/A	#N/A	PREDICTED: protein STRUBBELIG-RECEPTOR FAMILY 3-like [Solanum lycopersicum]	0.433265	0.0453387	NA	#N/A	NA	NA	#N/A	#N/A
496	Bju_CS52_R_19770	AT3G62900	CW-type Zinc Finger; FUNCTIONS IN: zinc ion binding; INVOLVED IN: biological_process unknown; LOCATED IN: cellular_component unknown; EXPRESSED IN: trichome; CONTAINS InterPro DOMAIN/s: Zinc finger, CW-type (InterPro:IPR011124); BEST Arabidopsis thaliana protein match is: unknown protein (TAIR:AT1G02990.2); Has 30201 Blast hits to 17322 proteins in 780 species: Archae - 12; Bacteria - 1396; Metaz…	#N/A	0.433542	0.0443408	NP_191849.3	CW-type Zinc Finger; FUNCTIONS IN: zinc ion binding; INVOLVED IN: biological_process unknown; LOCATED IN: cellular_component unknown; EXPRESSED IN: trichome; CONTAINS InterPro DOMAIN/s: Zinc finger, CW-type (InterPro:IPR011124); BEST Arabidopsis thaliana protein match is: unknown protein (TAIR:AT1G02990.2); Has 30201 Blast hits to 17322 proteins in 780 species: Archae - 12; Bacteria - 1396; Metaz…	Bra003514	CW-type Zinc Finger	GO:0005634 ; GO:0008150 ; GO:0009506	#N/A
497	Bju_CS52_NR_5932	#N/A	#N/A	hypothetical_protein [Oryza brachyantha]	0.433622	0.0486991	NA	#N/A	NA	NA	#N/A	#N/A
498	Bju_CS52_NR_20173	#N/A	#N/A	hypothetical protein 27.t00041 [Brassica oleracea]	0.434179	0.025556	NA	#N/A	NA	NA	#N/A	#N/A
499	Bju_CS52_NR_17085	#N/A	#N/A	PREDICTED: caldesmon-like [Glycine max]	0.436012	0.0436517	NA	#N/A	NA	NA	#N/A	#N/A
500	Bju_CS52_NR_374	#N/A	#N/A	#N/A	0.437284	0.049279	NA	#N/A	NA	NA	#N/A	#N/A
501	Bju_CS52_NR_15449	#N/A	#N/A	uncharacterized protein [Arabidopsis thaliana]	0.438079	0.0279875	NA	#N/A	NA	NA	#N/A	#N/A
502	Bju_CS52_NR_12018	#N/A	#N/A	#N/A	0.438079	0.0279875	NA	#N/A	NA	NA	#N/A	#N/A
503	Bju_CS52_R_18363	#N/A	#N/A	Os02g0717400 [Oryza sativa Japonica Group]	0.439453	0.0286576	NA	#N/A	Bra006902	tetratricopeptide repeat (TPR)-containing protein	#N/A	#N/A
504	Bju_CS52_R_16533	AT5G46220	Protein of unknown function (DUF616); FUNCTIONS IN: molecular_function unknown; INVOLVED IN: biological_process unknown; LOCATED IN: endomembrane system; CONTAINS InterPro DOMAIN/s: Protein of unknown function DUF616 (InterPro:IPR006852); BEST Arabidopsis thaliana protein match is: Protein of unknown function (DUF616) (TAIR:AT4G38500.1); Has 226 Blast hits to 226 proteins in 19 species: Archae - …	#N/A	0.440835	0.0486117	NP_199434.2	Protein of unknown function (DUF616); FUNCTIONS IN: molecular_function unknown; INVOLVED IN: biological_process unknown; LOCATED IN: endomembrane system; CONTAINS InterPro DOMAIN/s: Protein of unknown function DUF616 (InterPro:IPR006852); BEST Arabidopsis thaliana protein match is: Protein of unknown function (DUF616) (TAIR:AT4G38500.1); Has 226 Blast hits to 226 proteins in 19 species: Archae - …	Bra022025	Protein of unknown function (DUF616)	GO:0009507 ; GO:0016757	#N/A
505	Bju_CS52_R_28040	AT5G50310	Galactose oxidase/kelch repeat superfamily protein; CONTAINS InterPro DOMAIN/s: Galactose oxidase/kelch, beta-propeller (InterPro:IPR011043), Kelch repeat type 1 (InterPro:IPR006652), Kelch repeat type 2 (InterPro:IPR011498), Kelch-type beta propeller (InterPro:IPR015915); BEST Arabidopsis thaliana protein match is: Galactose oxidase/kelch repeat superfamily protein (TAIR:AT3G07720.1); Has 30201 …	#N/A	0.442379	0.00121569	NP_568723.1	Galactose oxidase/kelch repeat superfamily protein; CONTAINS InterPro DOMAIN/s: Galactose oxidase/kelch, beta-propeller (InterPro:IPR011043), Kelch repeat type 1 (InterPro:IPR006652), Kelch repeat type 2 (InterPro:IPR011498), Kelch-type beta propeller (InterPro:IPR015915); BEST Arabidopsis thaliana protein match is: Galactose oxidase/kelch repeat superfamily protein (TAIR:AT3G07720.1); Has 30201 …	Bra000617	Galactose oxidase/kelch repeat superfamily protein	GO:0005737 ; GO:0006869 ; GO:0008150	#N/A
506	Bju_CS52_NR_20560	#N/A	#N/A	#N/A	0.442801	0.0111044	NP_001052910.1	#N/A	NA	Os04g0446500	#N/A	#N/A
507	Bju_CS52_NR_20611	#N/A	#N/A	#N/A	0.442837	0.0320751	NA	#N/A	NA	NA	#N/A	#N/A
508	Bju_CS52_NR_12431	#N/A	#N/A	enoyl-CoA hydratase-like protein [Arabidopsis thaliana]	0.443107	0.0454799	NA	#N/A	NA	NA	#N/A	#N/A
509	Bju_CS52_NR_14817	#N/A	#N/A	#N/A	0.443504	0.0343029	NA	#N/A	NA	NA	#N/A	#N/A
510	Bju_CS52_NR_20426	#N/A	#N/A	conserved hypothetical protein [Ricinus communis]	0.444028	0.00923523	NA	#N/A	NA	NA	#N/A	#N/A
511	Bju_CS52_NR_22758	#N/A	#N/A	#N/A	0.445639	0.0256441	NP_593009.1	#N/A	NA	sporulation protein Spo15	#N/A	#N/A
512	Bju_CS52_NR_16528	#N/A	#N/A	#N/A	0.446908	0.00130717	NA	#N/A	NA	NA	#N/A	#N/A
513	Bju_CS52_NR_11023	#N/A	#N/A	#N/A	0.448054	0.0506191	NP_001068391.2	#N/A	NA	Os11g0656500	GO:0005739	#N/A
514	Bju_CS52_NR_19157	AT5G16030	unknown protein; FUNCTIONS IN: molecular_function unknown; INVOLVED IN: biological_process unknown; LOCATED IN: cellular_component unknown; EXPRESSED IN: 20 plant structures; EXPRESSED DURING: 13 growth stages; BEST Arabidopsis thaliana protein match is: unknown protein (TAIR:AT3G02500.1); Has 30201 Blast hits to 17322 proteins in 780 species: Archae - 12; Bacteria - 1396; Metazoa - 17338; Fungi …	uncharacterized protein [Arabidopsis thaliana]	0.448422	0.0011694	NA	#N/A	NA	NA	GO:0003674 ; GO:0005634 ; GO:0008150	#N/A
515	Bju_CS52_NR_4500	#N/A	#N/A	#N/A	0.449236	0.00609976	NA	#N/A	NA	NA	#N/A	#N/A
516	Bju_CS52_NR_19436	#N/A	#N/A	PREDICTED: putative oxidoreductase C1F5.03c-like [Cucumis sativus]	0.449853	0.0396745	NA	#N/A	NA	NA	#N/A	#N/A
517	Bju_CS52_R_18453	AT4G39420	unknown protein; INVOLVED IN: biological_process unknown; LOCATED IN: cellular_component unknown; EXPRESSED IN: leaf; EXPRESSED DURING: LP.04 four leaves visible, LP.02 two leaves visible; Has 20 Blast hits to 19 proteins in 8 species: Archae - 0; Bacteria - 0; Metazoa - 0; Fungi - 0; Plants - 20; Viruses - 0; Other Eukaryotes - 0 (source: NCBI BLink).	#N/A	0.450579	0.0331005	NP_001154293.2	#N/A	Bra011860	unknown protein	GO:0005575 ; GO:0008150	#N/A
518	Bju_CS52_NR_15508	#N/A	#N/A	hypothetical protein ARALYDRAFT_330061 [Arabidopsis lyrata subsp. lyrata]	0.45155	0.0483806	NA	#N/A	NA	NA	#N/A	#N/A
519	Bju_CS52_R_6141	#N/A	#N/A	#N/A	0.45242	0.0484143	NP_190292.1	#N/A	Bra039995	Tetratricopeptide repeat (TPR)-like superfamily protein	GO:0005634	#N/A
520	Bju_CS52_R_18687	#N/A	#N/A	cysteine/histidine-rich C1 domain-containing protein [Arabidopsis thaliana]	0.45387	0.015467	NA	#N/A	Bra000022	Cysteine/Histidine-rich C1 domain family protein	#N/A	#N/A
521	Bju_CS52_R_19614	AT4G29400	Protein of unknown function (DUF3531); CONTAINS InterPro DOMAIN/s: Protein of unknown function DUF3531 (InterPro:IPR021920); BEST Arabidopsis thaliana protein match is: Protein of unknown function (DUF3531) (TAIR:AT5G08400.2); Has 315 Blast hits to 315 proteins in 83 species: Archae - 0; Bacteria - 120; Metazoa - 0; Fungi - 0; Plants - 69; Viruses - 0; Other Eukaryotes - 126 (source: NCBI BLink).	#N/A	0.454115	0.0317697	NP_194669.2	Protein of unknown function (DUF3531); CONTAINS InterPro DOMAIN/s: Protein of unknown function DUF3531 (InterPro:IPR021920); BEST Arabidopsis thaliana protein match is: Protein of unknown function (DUF3531) (TAIR:AT5G08400.2); Has 315 Blast hits to 315 proteins in 83 species: Archae - 0; Bacteria - 120; Metazoa - 0; Fungi - 0; Plants - 69; Viruses - 0; Other Eukaryotes - 126 (source: NCBI BLink).	Bra011105	Protein of unknown function (DUF3531)	GO:0008150	#N/A
522	Bju_CS52_NR_20982	#N/A	#N/A	#N/A	0.454334	0.0362708	NA	#N/A	NA	NA	#N/A	#N/A
523	Bju_CS52_R_23656	#N/A	#N/A	#N/A	0.455707	0.043842	NP_198861.4	#N/A	Bra028459	unknown protein	GO:0003674 ; GO:0005634 ; GO:0005886 ; GO:0006612 ; GO:0008150 ; GO:0009507 ; GO:0009963 ; GO:0010363	#N/A
524	Bju_CS52_NR_20866	#N/A	#N/A	#N/A	0.456322	0.00382531	NA	#N/A	NA	NA	#N/A	#N/A
525	Bju_CS52_NR_3751	#N/A	#N/A	sterol 24c-methyltransferase [Acanthamoeba castellanii str. Neff]	0.456543	0.0407723	NA	#N/A	NA	NA	#N/A	#N/A
526	Bju_CS52_NR_19692	#N/A	#N/A	putative protein [Arabidopsis thaliana]	0.456792	0.0196057	NA	#N/A	NA	NA	#N/A	#N/A
527	Bju_CS52_NR_19953	#N/A	#N/A	hypothetical protein TRIUR3_03191 [Triticum urartu]	0.457644	0.0168284	NA	#N/A	NA	NA	#N/A	#N/A
528	Bju_CS52_NR_21024	#N/A	#N/A	unnamed protein product [Vitis vinifera]	0.458122	0.0104031	NA	#N/A	NA	NA	#N/A	#N/A
529	Bju_CS52_NR_12669	#N/A	#N/A	hypothetical protein SORBIDRAFT_05g000880 [Sorghum bicolor]	0.45897	0.0222433	NA	#N/A	NA	NA	#N/A	#N/A
530	Bju_CS52_R_20586	AT5G19300	CONTAINS InterPro DOMAIN/s: Nucleic acid-binding, OB-fold-like (InterPro:IPR016027), Protein of unknown function DUF171 (InterPro:IPR003750); Has 3649 Blast hits to 1964 proteins in 291 species: Archae - 113; Bacteria - 121; Metazoa - 1082; Fungi - 399; Plants - 227; Viruses - 4; Other Eukaryotes - 1703 (source: NCBI BLink).	#N/A	0.459038	0.0427901	NP_197431.2	CONTAINS InterPro DOMAIN/s: Nucleic acid-binding, OB-fold-like (InterPro:IPR016027), Protein of unknown function DUF171 (InterPro:IPR003750); Has 3649 Blast hits to 1964 proteins in 291 species: Archae - 113; Bacteria - 121; Metazoa - 1082; Fungi - 399; Plants - 227; Viruses - 4; Other Eukaryotes - 1703 (source: NCBI BLink).	Bra002225	unknown protein	GO:0000741 ; GO:0003674 ; GO:0005634 ; GO:0006626 ; GO:0008150 ; GO:0009560 ; GO:0009561	#N/A
531	Bju_CS52_R_17602	#N/A	#N/A	#N/A	0.461561	0.00472311	NP_180770.1	#N/A	Bra005611	ovate family protein 16	GO:0005634 ; GO:0045892	#N/A
532	Bju_CS52_NR_20165	#N/A	#N/A	ankyrin repeat domain protein [Wolbachia endosymbiont of Culex quinquefasciatus Pel]	0.462061	0.00350528	NA	#N/A	NA	NA	#N/A	#N/A
533	Bju_CS52_NR_14499	#N/A	#N/A	hypothetical protein ARALYDRAFT_471656 [Arabidopsis lyrata subsp. lyrata]	0.462192	0.00885175	NA	#N/A	NA	NA	#N/A	#N/A
534	Bju_CS52_NR_14351	#N/A	#N/A	#N/A	0.463934	0.051023	NA	#N/A	NA	NA	#N/A	#N/A
535	Bju_CS52_R_24731	AT2G18900	Transducin/WD40 repeat-like superfamily protein; CONTAINS InterPro DOMAIN/s: WD40 repeat-like-containing domain (InterPro:IPR011046), WD40 repeat 2 (InterPro:IPR019782), WD40-repeat-containing domain (InterPro:IPR017986), WD40 repeat (InterPro:IPR001680), WD40/YVTN repeat-like-containing domain (InterPro:IPR015943), WD40 repeat, subgroup (InterPro:IPR019781); BEST Arabidopsis thaliana protein mat…	#N/A	0.46511	0.0135525	NP_001067245.1	Transducin/WD40 repeat-like superfamily protein; CONTAINS InterPro DOMAIN/s: WD40 repeat-like-containing domain (InterPro:IPR011046), WD40 repeat 2 (InterPro:IPR019782), WD40-repeat-containing domain (InterPro:IPR017986), WD40 repeat (InterPro:IPR001680), WD40/YVTN repeat-like-containing domain (InterPro:IPR015943), WD40 repeat, subgroup (InterPro:IPR019781); BEST Arabidopsis thaliana protein mat…	Bra038829	Transducin/WD40 repeat-like superfamily protein	GO:0000166 ; GO:0005634 ; GO:0006606 ; GO:0008150	ko03008_Ribosome biogenesis in eukaryotes_KEGG ; ath03008_Ribosome biogenesis in eukaryotes_KEGG
536	Bju_CS52_R_17524	AT1G04520	Encodes a plasmodesmal protein that may be involved in the intercellular movement of molecules through the plasmodesmata.	#N/A	0.465984	0.0426206	NA	Encodes a plasmodesmal protein that may be involved in the intercellular movement of molecules through the plasmodesmata.	Bra015323	plasmodesmata-located protein 2	GO:0003674 ; GO:0005576 ; GO:0009506 ; GO:0010497 ; GO:0046739	#N/A
537	Bju_CS52_NR_4969	#N/A	#N/A	hypothetical protein ARALYDRAFT_333105 [Arabidopsis lyrata subsp. lyrata]	0.467332	0.0247812	NA	#N/A	NA	NA	#N/A	#N/A
538	Bju_CS52_NR_14283	#N/A	#N/A	hypothetical protein ARALYDRAFT_920859 [Arabidopsis lyrata subsp. lyrata]	0.468331	0.00384955	NA	#N/A	NA	NA	#N/A	#N/A
539	Bju_CS52_R_8033	#N/A	#N/A	#N/A	0.468344	0.0213262	NP_568280.1	#N/A	Bra006164	Protein of unknown function (DUF3411)	GO:0003674 ; GO:0005739 ; GO:0008150 ; GO:0009507 ; GO:0009536 ; GO:0009706 ; GO:0009941	#N/A
540	Bju_CS52_NR_21003	#N/A	#N/A	hypothetical protein SORBIDRAFT_10g024130 [Sorghum bicolor]	0.468456	0.00750923	NA	#N/A	NA	NA	#N/A	#N/A
541	Bju_CS52_NR_19382	#N/A	#N/A	PREDICTED: uncharacterized protein LOC100262769 [Vitis vinifera]	0.470328	0.00320228	NA	#N/A	NA	NA	#N/A	#N/A
542	Bju_CS52_R_18380	#N/A	#N/A	#N/A	0.471491	0.0422849	NA	#N/A	Bra034403	Domain of unknown function (DUF1985)	#N/A	#N/A
543	Bju_CS52_NR_19241	#N/A	#N/A	#N/A	0.471821	0.00394156	XP_003071652.1	#N/A	NA	hygromycin-B	#N/A	#N/A
544	Bju_CS52_NR_16349	#N/A	#N/A	#N/A	0.472687	0.0143787	NP_001190012.1	#N/A	NA	histone deacetylase HDT1	#N/A	#N/A
545	Bju_CS52_NR_15583	#N/A	#N/A	unnamed protein product [Arabidopsis thaliana]	0.473972	0.00233584	NA	#N/A	NA	NA	#N/A	#N/A
546	Bju_CS52_R_20344	#N/A	#N/A	#N/A	0.47433	0.0171101	NP_174309.1	#N/A	Bra000488	Protein of unknown function (DUF295)	GO:0003674 ; GO:0005739 ; GO:0008150	#N/A
547	Bju_CS52_R_23716	AT5G27330	Prefoldin chaperone subunit family protein; LOCATED IN: endoplasmic reticulum; EXPRESSED IN: 22 plant structures; EXPRESSED DURING: 12 growth stages; CONTAINS InterPro DOMAIN/s: Prefoldin (InterPro:IPR009053); BEST Arabidopsis thaliana protein match is: unknown protein (TAIR:AT3G05130.1); Has 1807 Blast hits to 1807 proteins in 277 species: Archae - 0; Bacteria - 0; Metazoa - 736; Fungi - 347; Pl…	#N/A	0.475376	0.0304664	NP_001050292.1	Prefoldin chaperone subunit family protein; LOCATED IN: endoplasmic reticulum; EXPRESSED IN: 22 plant structures; EXPRESSED DURING: 12 growth stages; CONTAINS InterPro DOMAIN/s: Prefoldin (InterPro:IPR009053); BEST Arabidopsis thaliana protein match is: unknown protein (TAIR:AT3G05130.1); Has 1807 Blast hits to 1807 proteins in 277 species: Archae - 0; Bacteria - 0; Metazoa - 736; Fungi - 347; Pl…	Bra009969	Prefoldin chaperone subunit family protein	GO:0005783 ; GO:0009165 ; GO:0042991	#N/A
548	Bju_CS52_NR_20032	#N/A	#N/A	unknown [Picea sitchensis]	0.480809	0.00752241	NA	#N/A	NA	NA	#N/A	#N/A
549	Bju_CS52_R_17326	AT2G36050	ovate family protein 15 (OFP15); LOCATED IN: chloroplast; EXPRESSED IN: sepal, carpel, stamen; EXPRESSED DURING: 4 anthesis, petal differentiation and expansion stage; CONTAINS InterPro DOMAIN/s: Protein of unknown function DUF623 (InterPro:IPR006458); BEST Arabidopsis thaliana protein match is: ovate family protein 18 (TAIR:AT3G52540.1); Has 245 Blast hits to 245 proteins in 17 species: Archae -…	#N/A	0.482409	0.0273902	NP_566967.1	ovate family protein 15 (OFP15); LOCATED IN: chloroplast; EXPRESSED IN: sepal, carpel, stamen; EXPRESSED DURING: 4 anthesis, petal differentiation and expansion stage; CONTAINS InterPro DOMAIN/s: Protein of unknown function DUF623 (InterPro:IPR006458); BEST Arabidopsis thaliana protein match is: ovate family protein 18 (TAIR:AT3G52540.1); Has 245 Blast hits to 245 proteins in 17 species: Archae -…	Bra017265	ovate family protein 15	GO:0009507 ; GO:0009741 ; GO:0045892	#N/A
550	Bju_CS52_R_16605	AT3G16260	Encodes a tRNase Z.	#N/A	0.484622	0.0500622	NP_188247.2	Encodes a tRNase Z.	Bra027179	tRNAse Z4	GO:0003824 ; GO:0005634 ; GO:0008152 ; GO:0042780 ; GO:0042781	ko03013_RNA transport_KEGG ; ath03013_RNA transport_KEGG
551	Bju_CS52_R_25239	AT3G54500	BEST Arabidopsis thaliana protein match is: dentin sialophosphoprotein-related (TAIR:AT5G64170.1); Has 162 Blast hits to 160 proteins in 41 species: Archae - 0; Bacteria - 0; Metazoa - 23; Fungi - 11; Plants - 118; Viruses - 0; Other Eukaryotes - 10 (source: NCBI BLink).	#N/A	0.486755	0.0141455	NP_001190088.1	#N/A	Bra003187	unknown protein	GO:0003674 ; GO:0005634 ; GO:0008150	#N/A
552	Bju_CS52_NR_17313	#N/A	#N/A	ribonuclease H-like protein [Arabidopsis thaliana]	0.487088	0.0382554	NA	#N/A	NA	NA	#N/A	#N/A
553	Bju_CS52_NR_6886	#N/A	#N/A	#N/A	0.487091	0.00494027	NA	#N/A	NA	NA	#N/A	#N/A
554	Bju_CS52_NR_16783	AT3G54500	BEST Arabidopsis thaliana protein match is: dentin sialophosphoprotein-related (TAIR:AT5G64170.1); Has 162 Blast hits to 160 proteins in 41 species: Archae - 0; Bacteria - 0; Metazoa - 23; Fungi - 11; Plants - 118; Viruses - 0; Other Eukaryotes - 10 (source: NCBI BLink).	uncharacterized protein [Arabidopsis thaliana]	0.49304	0.052239	NA	#N/A	NA	NA	GO:0003674 ; GO:0005634 ; GO:0008150	#N/A
555	Bju_CS52_R_14270	AT5G11420	FUNCTIONS IN: molecular_function unknown; INVOLVED IN: biological_process unknown; LOCATED IN: cell wall, plant-type cell wall; EXPRESSED IN: 23 plant structures; EXPRESSED DURING: 13 growth stages; CONTAINS InterPro DOMAIN/s: Protein of unknown function DUF642 (InterPro:IPR006946), Galactose-binding domain-like (InterPro:IPR008979); BEST Arabidopsis thaliana protein match is: Protein of unknown …	#N/A	0.493311	0.00420259	NP_564344.1	FUNCTIONS IN: molecular_function unknown; INVOLVED IN: biological_process unknown; LOCATED IN: cell wall, plant-type cell wall; EXPRESSED IN: 23 plant structures; EXPRESSED DURING: 13 growth stages; CONTAINS InterPro DOMAIN/s: Protein of unknown function DUF642 (InterPro:IPR006946), Galactose-binding domain-like (InterPro:IPR008979); BEST Arabidopsis thaliana protein match is: Protein of unknown …	Bra032349	Protein of unknown function, DUF642	GO:0003674 ; GO:0005576 ; GO:0005618 ; GO:0008150 ; GO:0009505	#N/A
556	Bju_CS52_NR_22921	#N/A	#N/A	#N/A	0.49382	0.0477331	NA	#N/A	NA	NA	#N/A	#N/A
557	Bju_CS52_NR_22149	#N/A	#N/A	uncharacterized protein [Arabidopsis thaliana]	0.494305	0.0202861	NA	#N/A	NA	NA	#N/A	#N/A
558	Bju_CS52_NR_19330	AT5G16030	unknown protein; FUNCTIONS IN: molecular_function unknown; INVOLVED IN: biological_process unknown; LOCATED IN: cellular_component unknown; EXPRESSED IN: 20 plant structures; EXPRESSED DURING: 13 growth stages; BEST Arabidopsis thaliana protein match is: unknown protein (TAIR:AT3G02500.1); Has 30201 Blast hits to 17322 proteins in 780 species: Archae - 12; Bacteria - 1396; Metazoa - 17338; Fungi …	uncharacterized protein [Arabidopsis thaliana]	0.496397	0.00385318	NA	unknown protein; FUNCTIONS IN: molecular_function unknown; INVOLVED IN: biological_process unknown; LOCATED IN: cellular_component unknown; EXPRESSED IN: 20 plant structures; EXPRESSED DURING: 13 growth stages; BEST Arabidopsis thaliana protein match is: unknown protein (TAIR:AT3G02500.1); Has 30201 Blast hits to 17322 proteins in 780 species: Archae - 12; Bacteria - 1396; Metazoa - 17338; Fungi …	NA	NA	GO:0003674 ; GO:0005634 ; GO:0008150	#N/A
559	Bju_CS52_NR_13689	#N/A	#N/A	predicted protein [Physcomitrella patens]	0.496546	0.0431566	NA	#N/A	NA	NA	#N/A	#N/A
560	Bju_CS52_NR_10005	#N/A	#N/A	#N/A	0.497545	0.0133189	NA	#N/A	NA	NA	#N/A	#N/A
561	Bju_CS52_NR_17835	#N/A	#N/A	hypothetical protein MTR_3g099040 [Medicago truncatula]	0.498259	0.0130139	NA	#N/A	NA	NA	#N/A	#N/A
562	Bju_CS52_NR_19940	#N/A	#N/A	#N/A	0.499856	0.0456659	NA	#N/A	NA	NA	#N/A	#N/A
563	Bju_CS52_NR_19501	#N/A	#N/A	#N/A	0.500383	0.0481443	NA	#N/A	NA	NA	#N/A	#N/A
564	Bju_CS52_R_20215	#N/A	#N/A	hypothetical protein 26.t00003 [Brassica oleracea]	0.502019	0.00703068	NA	#N/A	Bra007582	unknown protein	#N/A	#N/A
565	Bju_CS52_NR_18337	#N/A	#N/A	#N/A	0.502636	0.00461106	NA	#N/A	NA	NA	#N/A	#N/A
566	Bju_CS52_R_28702	AT5G64170	dentin sialophosphoprotein-related; BEST Arabidopsis thaliana protein match is: unknown protein (TAIR:AT3G54500.2); Has 1807 Blast hits to 1807 proteins in 277 species: Archae - 0; Bacteria - 0; Metazoa - 736; Fungi - 347; Plants - 385; Viruses - 0; Other Eukaryotes - 339 (source: NCBI BLink).	#N/A	0.502659	0.00611059	NP_001078793.1	#N/A	Bra024273	dentin sialophosphoprotein-related	GO:0003674 ; GO:0005634 ; GO:0008150	#N/A
567	Bju_CS52_NR_2197	#N/A	#N/A	#N/A	0.503736	0.0328858	NA	#N/A	NA	NA	#N/A	#N/A
568	Bju_CS52_NR_16761	#N/A	#N/A	#N/A	0.505255	0.0459955	NA	#N/A	NA	NA	#N/A	#N/A
569	Bju_CS52_NR_5700	AT3G51660	Tautomerase/MIF superfamily protein; FUNCTIONS IN: molecular_function unknown; INVOLVED IN: inflammatory response, response to other organism; LOCATED IN: peroxisome; EXPRESSED IN: 20 plant structures; EXPRESSED DURING: 13 growth stages; CONTAINS InterPro DOMAIN/s: Tautomerase (InterPro:IPR014347), Macrophage migration inhibitory factor (InterPro:IPR001398); BEST Arabidopsis thaliana protein matc…	Macrophage migration inhibitory factor-like protein [Medicago truncatula]	0.508381	0.0502232	NA	Tautomerase/MIF superfamily protein; FUNCTIONS IN: molecular_function unknown; INVOLVED IN: inflammatory response, response to other organism; LOCATED IN: peroxisome; EXPRESSED IN: 20 plant structures; EXPRESSED DURING: 13 growth stages; CONTAINS InterPro DOMAIN/s: Tautomerase (InterPro:IPR014347), Macrophage migration inhibitory factor (InterPro:IPR001398); BEST Arabidopsis thaliana protein matc…	NA	NA	GO:0003674 ; GO:0005777 ; GO:0006569 ; GO:0006954 ; GO:0009684 ; GO:0051707	#N/A
570	Bju_CS52_NR_19947	#N/A	#N/A	#N/A	0.509091	0.0280649	NA	#N/A	NA	NA	#N/A	#N/A
571	Bju_CS52_NR_16574	#N/A	#N/A	#N/A	0.509077	0.00532728	XP_003616487.1	#N/A	NA	Metallocarboxypeptidase inhibitor	#N/A	#N/A
572	Bju_CS52_NR_2242	#N/A	#N/A	prohibitin-like [Acyrthosiphon pisum]	0.510536	0.0459545	NA	#N/A	NA	NA	#N/A	#N/A
573	Bju_CS52_NR_15385	#N/A	#N/A	uncharacterized protein LOC100275161 [Zea mays]	0.512583	0.0372986	NA	#N/A	NA	NA	#N/A	#N/A
574	Bju_CS52_NR_18073	#N/A	#N/A	CAAX amino terminal protease family protein [Arabidopsis lyrata subsp. lyrata]	0.512776	0.0460035	NA	#N/A	NA	NA	#N/A	#N/A
575	Bju_CS52_R_14524	#N/A	#N/A	#N/A	0.51322	0.0179643	NP_565723.1	#N/A	Bra022840	unknown protein	GO:0003674 ; GO:0005634 ; GO:0008150	#N/A
576	Bju_CS52_R_18343	AT5G11420	FUNCTIONS IN: molecular_function unknown; INVOLVED IN: biological_process unknown; LOCATED IN: cell wall, plant-type cell wall; EXPRESSED IN: 23 plant structures; EXPRESSED DURING: 13 growth stages; CONTAINS InterPro DOMAIN/s: Protein of unknown function DUF642 (InterPro:IPR006946), Galactose-binding domain-like (InterPro:IPR008979); BEST Arabidopsis thaliana protein match is: Protein of unknown …	#N/A	0.513261	0.00668822	NP_001143445.1	FUNCTIONS IN: molecular_function unknown; INVOLVED IN: biological_process unknown; LOCATED IN: cell wall, plant-type cell wall; EXPRESSED IN: 23 plant structures; EXPRESSED DURING: 13 growth stages; CONTAINS InterPro DOMAIN/s: Protein of unknown function DUF642 (InterPro:IPR006946), Galactose-binding domain-like (InterPro:IPR008979); BEST Arabidopsis thaliana protein match is: Protein of unknown …	Bra032349	Protein of unknown function, DUF642	GO:0003674 ; GO:0005576 ; GO:0005618 ; GO:0008150 ; GO:0009505	#N/A
577	Bju_CS52_NR_22552	#N/A	#N/A	#N/A	0.516949	0.00713787	NA	#N/A	NA	NA	#N/A	#N/A
578	Bju_CS52_R_20133	AT3G27690	Encodes Lhcb2.4. Belongs to the Lhc super-gene family encodes the light-harvesting chlorophyll a/b-binding (LHC) proteins that constitute the antenna system of the photosynthetic apparatus.	#N/A	0.432451	0.00579316	XP_004234241.1	Encodes Lhcb2.4. Belongs to the Lhc super-gene family encodes the light-harvesting chlorophyll a/b-binding (LHC) proteins that constitute the antenna system of the photosynthetic apparatus.	Bra025297	photosystem II light harvesting complex gene 2.3	GO:0005794 ; GO:0006364 ; GO:0009507 ; GO:0009535 ; GO:0009579 ; GO:0009637 ; GO:0009644 ; GO:0009744 ; GO:0009941 ; GO:0010114 ; GO:0010155 ; GO:0010218 ; GO:0015979 ; GO:0016168 ; GO:0030076 ; GO:0042631	ath00196_Photosynthesis - antenna proteins_KEGG ; ko00196_Photosynthesis - antenna proteins_KEGG
579	Bju_CS52_R_18308	AT3G27690	Encodes Lhcb2.4. Belongs to the Lhc super-gene family encodes the light-harvesting chlorophyll a/b-binding (LHC) proteins that constitute the antenna system of the photosynthetic apparatus.	#N/A	0.509911	0.0152721	XP_004956924.1	Encodes Lhcb2.4. Belongs to the Lhc super-gene family encodes the light-harvesting chlorophyll a/b-binding (LHC) proteins that constitute the antenna system of the photosynthetic apparatus.	Bra025297	photosystem II light harvesting complex gene 2.3	GO:0005794 ; GO:0006364 ; GO:0009507 ; GO:0009535 ; GO:0009579 ; GO:0009637 ; GO:0009644 ; GO:0009744 ; GO:0009941 ; GO:0010114 ; GO:0010155 ; GO:0010218 ; GO:0015979 ; GO:0016168 ; GO:0030076 ; GO:0042631	ath00196_Photosynthesis - antenna proteins_KEGG ; ko00196_Photosynthesis - antenna proteins_KEGG
580	Bju_CS52_R_3328	AT1G05100	member of MEKK subfamily	#N/A	0.032723	0.00015926	NP_200320.1	member of MEKK subfamily	Bra021794	mitogen-activated protein kinase kinase kinase 17	GO:0016301	#N/A
581	Bju_CS52_R_10293	AT2G24360	Protein kinase superfamily protein; FUNCTIONS IN: protein serine/threonine/tyrosine kinase activity, protein tyrosine kinase activity, kinase activity; INVOLVED IN: protein amino acid phosphorylation; LOCATED IN: plasma membrane; EXPRESSED IN: 24 plant structures; EXPRESSED DURING: 14 growth stages; CONTAINS InterPro DOMAIN/s: Protein kinase, catalytic domain (InterPro:IPR000719), Serine-threonin…	hypothetical protein SELMODRAFT_146897 [Selaginella moellendorffii]	0.134587	0.000275912	NA	Protein kinase superfamily protein; FUNCTIONS IN: protein serine/threonine/tyrosine kinase activity, protein tyrosine kinase activity, kinase activity; INVOLVED IN: protein amino acid phosphorylation; LOCATED IN: plasma membrane; EXPRESSED IN: 24 plant structures; EXPRESSED DURING: 14 growth stages; CONTAINS InterPro DOMAIN/s: Protein kinase, catalytic domain (InterPro:IPR000719), Serine-threonin…	Bra011250	Protein kinase superfamily protein	GO:0004712 ; GO:0004713 ; GO:0005886 ; GO:0006468 ; GO:0006487 ; GO:0006499 ; GO:0016301	#N/A
582	Bju_CS52_R_18613	AT2G24360	Protein kinase superfamily protein; FUNCTIONS IN: protein serine/threonine/tyrosine kinase activity, protein tyrosine kinase activity, kinase activity; INVOLVED IN: protein amino acid phosphorylation; LOCATED IN: plasma membrane; EXPRESSED IN: 24 plant structures; EXPRESSED DURING: 14 growth stages; CONTAINS InterPro DOMAIN/s: Protein kinase, catalytic domain (InterPro:IPR000719), Serine-threonin…	Serine/threonine-protein kinase HT1 [Triticum urartu]	0.136633	1.83331e-05	NA	Protein kinase superfamily protein; FUNCTIONS IN: protein serine/threonine/tyrosine kinase activity, protein tyrosine kinase activity, kinase activity; INVOLVED IN: protein amino acid phosphorylation; LOCATED IN: plasma membrane; EXPRESSED IN: 24 plant structures; EXPRESSED DURING: 14 growth stages; CONTAINS InterPro DOMAIN/s: Protein kinase, catalytic domain (InterPro:IPR000719), Serine-threonin…	Bra032102	Protein kinase superfamily protein	GO:0004712 ; GO:0004713 ; GO:0005886 ; GO:0006468 ; GO:0006487 ; GO:0006499 ; GO:0016301	#N/A
583	Bju_CS52_R_2742	AT1G05100	member of MEKK subfamily	#N/A	0.155762	0.0257312	NP_594856.2	member of MEKK subfamily	Bra015388	mitogen-activated protein kinase kinase kinase 18	GO:0016301	#N/A
584	Bju_CS52_NR_13527	AT5G53450	OBP3-responsive gene 1 (ORG1); FUNCTIONS IN: structural molecule activity, protein kinase activity, kinase activity, ATP binding; INVOLVED IN: protein amino acid phosphorylation; LOCATED IN: chloroplast; EXPRESSED IN: 23 plant structures; EXPRESSED DURING: 13 growth stages; CONTAINS InterPro DOMAIN/s: Protein kinase, catalytic domain (InterPro:IPR000719), Serine/threonine-protein kinase PLK4 (Int…	hypothetical protein VITISV_033984 [Vitis vinifera]	0.26702	0.000164803	NA	OBP3-responsive gene 1 (ORG1); FUNCTIONS IN: structural molecule activity, protein kinase activity, kinase activity, ATP binding; INVOLVED IN: protein amino acid phosphorylation; LOCATED IN: chloroplast; EXPRESSED IN: 23 plant structures; EXPRESSED DURING: 13 growth stages; CONTAINS InterPro DOMAIN/s: Protein kinase, catalytic domain (InterPro:IPR000719), Serine/threonine-protein kinase PLK4 (Int…	NA	NA	GO:0016301	#N/A
585	Bju_CS52_R_20265	AT5G58940	Arabidopsis thaliana calmodulin-binding receptor-like kinase mRNA	#N/A	0.289735	0.00216242	NP_200702.2	Arabidopsis thaliana calmodulin-binding receptor-like kinase mRNA	Bra002607	calmodulin-binding receptor-like cytoplasmic kinase 1	GO:0004674 ; GO:0004683 ; GO:0005516 ; GO:0005886 ; GO:0009409 ; GO:0009627 ; GO:0009651 ; GO:0009697 ; GO:0009737 ; GO:0016301 ; GO:0042542	#N/A
586	Bju_CS52_R_1764	AT1G70430	Protein kinase superfamily protein; FUNCTIONS IN: protein serine/threonine kinase activity, protein kinase activity, kinase activity, ATP binding; INVOLVED IN: protein amino acid phosphorylation; LOCATED IN: cellular_component unknown; EXPRESSED IN: 8 plant structures; EXPRESSED DURING: L mature pollen stage, M germinated pollen stage, 4 anthesis, petal differentiation and expansion stage; CONTAI…	#N/A	0.322063	0.0545179	NP_001147043.1	Protein kinase superfamily protein; FUNCTIONS IN: protein serine/threonine kinase activity, protein kinase activity, kinase activity, ATP binding; INVOLVED IN: protein amino acid phosphorylation; LOCATED IN: cellular_component unknown; EXPRESSED IN: 8 plant structures; EXPRESSED DURING: L mature pollen stage, M germinated pollen stage, 4 anthesis, petal differentiation and expansion stage; CONTAI…	Bra007914	Protein kinase superfamily protein	GO:0005886 ; GO:0016301	#N/A
587	Bju_CS52_R_16915	AT5G45820	Encodes a CBL-interacting serine/threonine protein kinase comprised of an N-terminal kinase catalytic domain similar to SNF1/AMPK and a unique C-terminal regulatory domain.	#N/A	0.411318	0.0445294	NP_001044311.1	Encodes a CBL-interacting serine/threonine protein kinase comprised of an N-terminal kinase catalytic domain similar to SNF1/AMPK and a unique C-terminal regulatory domain.	Bra032042	CBL-interacting protein kinase 16	GO:0004674 ; GO:0005829 ; GO:0009737 ; GO:0016301	#N/A
588	Bju_CS52_R_15979	AT2G42960	Protein kinase superfamily protein; FUNCTIONS IN: protein serine/threonine kinase activity, protein kinase activity, kinase activity, ATP binding; INVOLVED IN: protein amino acid phosphorylation; LOCATED IN: cellular_component unknown; EXPRESSED IN: 10 plant structures; EXPRESSED DURING: 6 growth stages; CONTAINS InterPro DOMAIN/s: Protein kinase, ATP binding site (InterPro:IPR017441), Protein ki…	#N/A	0.468118	0.037738	NP_001055647.1	Protein kinase superfamily protein; FUNCTIONS IN: protein serine/threonine kinase activity, protein kinase activity, kinase activity, ATP binding; INVOLVED IN: protein amino acid phosphorylation; LOCATED IN: cellular_component unknown; EXPRESSED IN: 10 plant structures; EXPRESSED DURING: 6 growth stages; CONTAINS InterPro DOMAIN/s: Protein kinase, ATP binding site (InterPro:IPR017441), Protein ki…	Bra003365	Protein kinase superfamily protein	GO:0009507 ; GO:0016301	#N/A
589	Bju_CS52_R_25816	AT5G59010	Protein kinase protein with tetratricopeptide repeat domain; FUNCTIONS IN: binding, protein kinase activity, ATP binding; INVOLVED IN: protein amino acid phosphorylation, N-terminal protein myristoylation; LOCATED IN: plasma membrane; EXPRESSED IN: 20 plant structures; EXPRESSED DURING: 10 growth stages; CONTAINS InterPro DOMAIN/s: Tetratricopeptide-like helical (InterPro:IPR011990), Protein kina…	#N/A	0.498112	0.00767715	NP_001236708.1	Protein kinase protein with tetratricopeptide repeat domain; FUNCTIONS IN: binding, protein kinase activity, ATP binding; INVOLVED IN: protein amino acid phosphorylation, N-terminal protein myristoylation; LOCATED IN: plasma membrane; EXPRESSED IN: 20 plant structures; EXPRESSED DURING: 10 growth stages; CONTAINS InterPro DOMAIN/s: Tetratricopeptide-like helical (InterPro:IPR011990), Protein kina…	Bra033237	Protein kinase protein with tetratricopeptide repeat domain	GO:0005886 ; GO:0009506	WP2280_Seed Development_WikiPathways ; WP2279_Seed Development_WikiPathways
590	Bju_CS52_R_2860	#N/A	#N/A	#N/A	0.00911953	2.08286e-08	NP_566563.1	#N/A	Bra021213	ubiquitin-conjugating enzyme 32	GO:0004842 ; GO:0005634 ; GO:0005783 ; GO:0006301 ; GO:0006511 ; GO:0006635 ; GO:0009407 ; GO:0016020 ; GO:0016036 ; GO:0019375 ; GO:0042631 ; GO:0043161 ; GO:0045892 ; GO:0048471 ; GO:0051788 ; GO:0080129	ko04141_Protein processing in endoplasmic reticulum_KEGG ; ath04141_Protein processing in endoplasmic reticulum_KEGG ; ko04120_Ubiquitin mediated proteolysis_KEGG ; ath04120_Ubiquitin mediated proteolysis_KEGG
591	Bju_CS52_NR_13897	#N/A	#N/A	putative E3 ubiquitin ligase ASK3 [Arabidopsis thaliana]	0.0106979	1.71654e-11	NA	#N/A	NA	NA	#N/A	#N/A
592	Bju_CS52_R_1110	AT2G28830	Encodes a U-box E3 ubiquitin ligase involved in ubiquitination of pattern recognition receptor FLS2.	#N/A	0.0150349	1.99647e-05	NP_001130347.1	Encodes a U-box E3 ubiquitin ligase involved in ubiquitination of pattern recognition receptor FLS2.	Bra035665	PLANT U-BOX 12	GO:0004842 ; GO:0005634 ; GO:0006354 ; GO:0010200 ; GO:0042742	#N/A
593	Bju_CS52_R_3702	AT5G52882	P-loop containing nucleoside triphosphate hydrolases superfamily protein; FUNCTIONS IN: nucleoside-triphosphatase activity, nucleotide binding, ATP binding; INVOLVED IN: biological_process unknown; LOCATED IN: endomembrane system; EXPRESSED IN: cultured cell; CONTAINS InterPro DOMAIN/s: ATPase, AAA-type, core (InterPro:IPR003959), ATPase, AAA+ type, core (InterPro:IPR003593), ATPase, AAA-type, co…	#N/A	0.0505719	0.000493902	NP_001042464.1	P-loop containing nucleoside triphosphate hydrolases superfamily protein; FUNCTIONS IN: nucleoside-triphosphatase activity, nucleotide binding, ATP binding; INVOLVED IN: biological_process unknown; LOCATED IN: endomembrane system; EXPRESSED IN: cultured cell; CONTAINS InterPro DOMAIN/s: ATPase, AAA-type, core (InterPro:IPR003959), ATPase, AAA+ type, core (InterPro:IPR003593), ATPase, AAA-type, co…	Bra026293	P-loop containing nucleoside triphosphate hydrolases superfamily protein	GO:0005886	#N/A
594	Bju_CS52_R_1158	AT5G06600	Encodes a ubiquitin-specific protease.	#N/A	0.076437	1.15003e-05	NP_001119179.1	Encodes a ubiquitin-specific protease.	Bra009210	ubiquitin-specific protease 12	GO:0004843 ; GO:0005634 ; GO:0005829 ; GO:0006007	#N/A
595	Bju_CS52_R_1471	AT2G21430	Papain family cysteine protease; FUNCTIONS IN: cysteine-type endopeptidase activity, cysteine-type peptidase activity; INVOLVED IN: proteolysis; LOCATED IN: endomembrane system; EXPRESSED IN: 17 plant structures; EXPRESSED DURING: 9 growth stages; CONTAINS InterPro DOMAIN/s: Peptidase C1A, papain (InterPro:IPR013128), Proteinase inhibitor I29, cathepsin propeptide (InterPro:IPR013201), Peptidase …	#N/A	0.0794702	0.0164173	NP_001063560.1	Papain family cysteine protease; FUNCTIONS IN: cysteine-type endopeptidase activity, cysteine-type peptidase activity; INVOLVED IN: proteolysis; LOCATED IN: endomembrane system; EXPRESSED IN: 17 plant structures; EXPRESSED DURING: 9 growth stages; CONTAINS InterPro DOMAIN/s: Peptidase C1A, papain (InterPro:IPR013128), Proteinase inhibitor I29, cathepsin propeptide (InterPro:IPR013201), Peptidase …	Bra030299	Papain family cysteine protease	GO:0005576 ; GO:0006508 ; GO:0008234	6253763_Immune System_REACTOME ; 6253768_Adaptive Immune System_REACTOME ; 6254362_MHC class II antigen presentation_REACTOME
596	Bju_CS52_R_21740	#N/A	#N/A	#N/A	0.0852709	1.71379e-07	NP_174365.1	#N/A	Bra021786	F-box and associated interaction domains-containing protein	GO:0003674 ; GO:0005634 ; GO:0008150	#N/A
597	Bju_CS52_R_5117	#N/A	#N/A	#N/A	0.106979	0.0101161	NP_192008.3	#N/A	Bra000936	Transcription factor jumonji (jmjC) domain-containing protein	GO:0003700 ; GO:0005634 ; GO:0006355	6253934_Hemostasis_REACTOME ; 6254255_Factors involved in megakaryocyte development and platelet production_REACTOME
598	Bju_CS52_R_3860	AT5G52882	P-loop containing nucleoside triphosphate hydrolases superfamily protein; FUNCTIONS IN: nucleoside-triphosphatase activity, nucleotide binding, ATP binding; INVOLVED IN: biological_process unknown; LOCATED IN: endomembrane system; EXPRESSED IN: cultured cell; CONTAINS InterPro DOMAIN/s: ATPase, AAA-type, core (InterPro:IPR003959), ATPase, AAA+ type, core (InterPro:IPR003593), ATPase, AAA-type, co…	#N/A	0.109434	0.00497426	NP_001078747.1	P-loop containing nucleoside triphosphate hydrolases superfamily protein; FUNCTIONS IN: nucleoside-triphosphatase activity, nucleotide binding, ATP binding; INVOLVED IN: biological_process unknown; LOCATED IN: endomembrane system; EXPRESSED IN: cultured cell; CONTAINS InterPro DOMAIN/s: ATPase, AAA-type, core (InterPro:IPR003959), ATPase, AAA+ type, core (InterPro:IPR003593), ATPase, AAA-type, co…	Bra029104	P-loop containing nucleoside triphosphate hydrolases superfamily protein	GO:0005886	#N/A
599	Bju_CS52_R_15027	AT5G52882	P-loop containing nucleoside triphosphate hydrolases superfamily protein; FUNCTIONS IN: nucleoside-triphosphatase activity, nucleotide binding, ATP binding; INVOLVED IN: biological_process unknown; LOCATED IN: endomembrane system; EXPRESSED IN: cultured cell; CONTAINS InterPro DOMAIN/s: ATPase, AAA-type, core (InterPro:IPR003959), ATPase, AAA+ type, core (InterPro:IPR003593), ATPase, AAA-type, co…	#N/A	0.117327	2.23302e-06	NP_001169612.1	P-loop containing nucleoside triphosphate hydrolases superfamily protein; FUNCTIONS IN: nucleoside-triphosphatase activity, nucleotide binding, ATP binding; INVOLVED IN: biological_process unknown; LOCATED IN: endomembrane system; EXPRESSED IN: cultured cell; CONTAINS InterPro DOMAIN/s: ATPase, AAA-type, core (InterPro:IPR003959), ATPase, AAA+ type, core (InterPro:IPR003593), ATPase, AAA-type, co…	Bra003102	P-loop containing nucleoside triphosphate hydrolases superfamily protein	GO:0005886	#N/A
600	Bju_CS52_NR_15106	AT1G02610	RING/FYVE/PHD zinc finger superfamily protein; FUNCTIONS IN: zinc ion binding; CONTAINS InterPro DOMAIN/s: Protein of unknown function DUF3675 (InterPro:IPR022143), Zinc finger, C3HC4 RING-type (InterPro:IPR018957), Zinc finger, RING-CH-type (InterPro:IPR011016); BEST Arabidopsis thaliana protein match is: RING/FYVE/PHD zinc finger superfamily protein (TAIR:AT4G02075.1); Has 1637 Blast hits to 16…	#N/A	0.151009	5.55339e-07	XP_002301720.1	RING/FYVE/PHD zinc finger superfamily protein; FUNCTIONS IN: zinc ion binding; CONTAINS InterPro DOMAIN/s: Protein of unknown function DUF3675 (InterPro:IPR022143), Zinc finger, C3HC4 RING-type (InterPro:IPR018957), Zinc finger, RING-CH-type (InterPro:IPR011016); BEST Arabidopsis thaliana protein match is: RING/FYVE/PHD zinc finger superfamily protein (TAIR:AT4G02075.1); Has 1637 Blast hits to 16…	NA	predicted protein	GO:0005737 ; GO:0008270	#N/A
601	Bju_CS52_R_15234	#N/A	#N/A	#N/A	0.18543	0.00110254	NP_001169612.1	#N/A	Bra024235	P-loop containing nucleoside triphosphate hydrolases superfamily protein	#N/A	#N/A
602	Bju_CS52_R_7304	#N/A	#N/A	#N/A	0.192999	0.00405401	NP_198683.1	#N/A	Bra036032	Galactose oxidase/kelch repeat superfamily protein	GO:0005634 ; GO:0006869 ; GO:0008150	#N/A
603	Bju_CS52_R_16432	#N/A	#N/A	#N/A	0.232347	0.00066532	NP_175361.3	#N/A	Bra039846	unknown protein	GO:0003674 ; GO:0005634 ; GO:0008150	#N/A
604	Bju_CS52_R_9875	#N/A	#N/A	PREDICTED: EID1-like F-box protein 3-like [Fragaria vesca subsp. vesca]	0.290871	0.00827326	NA	#N/A	Bra005351	EID1-like 3	#N/A	#N/A
605	Bju_CS52_R_23350	AT1G03220	Eukaryotic aspartyl protease family protein; FUNCTIONS IN: aspartic-type endopeptidase activity; INVOLVED IN: response to salt stress; LOCATED IN: cell wall, plasma membrane, membrane, plant-type cell wall; EXPRESSED IN: 6 plant structures; CONTAINS InterPro DOMAIN/s: Peptidase aspartic (InterPro:IPR021109), Peptidase aspartic, catalytic (InterPro:IPR009007), Peptidase A1 (InterPro:IPR001461); BE…	#N/A	0.292314	0.00114159	NP_001045336.1	Eukaryotic aspartyl protease family protein; FUNCTIONS IN: aspartic-type endopeptidase activity; INVOLVED IN: response to salt stress; LOCATED IN: cell wall, plasma membrane, membrane, plant-type cell wall; EXPRESSED IN: 6 plant structures; CONTAINS InterPro DOMAIN/s: Peptidase aspartic (InterPro:IPR021109), Peptidase aspartic, catalytic (InterPro:IPR009007), Peptidase A1 (InterPro:IPR001461); BE…	Bra032555	Eukaryotic aspartyl protease family protein	GO:0005576 ; GO:0005618 ; GO:0005794 ; GO:0005829 ; GO:0005886 ; GO:0009505 ; GO:0009506 ; GO:0009651 ; GO:0016020	#N/A
606	Bju_CS52_R_3691	#N/A	#N/A	#N/A	0.341192	0.0197877	NP_568787.1	#N/A	Bra022635	FTSH protease 11	GO:0004176 ; GO:0005739 ; GO:0008237 ; GO:0009408 ; GO:0009507 ; GO:0009536 ; GO:0009644 ; GO:0009941 ; GO:0010304 ; GO:0016887 ; GO:0019761 ; GO:0032880	#N/A
607	Bju_CS52_R_25658	AT1G04110	Initially identified as a mutation affecting stomatal development and distribution. Encodes a protein similar to serine proteases.	#N/A	0.352977	0.000169905	NP_567601.1	Initially identified as a mutation affecting stomatal development and distribution. Encodes a protein similar to serine proteases.	Bra015290	Subtilase family protein	GO:0004252 ; GO:0005576 ; GO:0005618 ; GO:0006508 ; GO:0008152 ; GO:0009897 ; GO:0010103 ; GO:0042127	#N/A
608	Bju_CS52_R_5255	AT5G06600	Encodes a ubiquitin-specific protease.	hypothetical protein VITISV_027395 [Vitis vinifera]	0.363135	0.0286519	NA	Encodes a ubiquitin-specific protease.	Bra028727	ubiquitin-specific protease 12	GO:0004843 ; GO:0005634 ; GO:0005829 ; GO:0006007	#N/A
609	Bju_CS52_R_15695	AT1G04110	Initially identified as a mutation affecting stomatal development and distribution. Encodes a protein similar to serine proteases.	#N/A	0.365506	0.0113171	NP_199378.1	Initially identified as a mutation affecting stomatal development and distribution. Encodes a protein similar to serine proteases.	Bra015290	Subtilase family protein	GO:0004252 ; GO:0005576 ; GO:0005618 ; GO:0006508 ; GO:0008152 ; GO:0009897 ; GO:0010103 ; GO:0042127	#N/A
610	Bju_CS52_R_24182	AT4G30610	Encodes a secreted glycosylated serine carboxypeptidase with broad substrate preference that is involved in brassinosteroid signalling via BRI1. It is proteolytically processed in vivo by a separate as yet unidentified protease.	#N/A	0.370044	0.000218155	NP_001149341.1	Encodes a secreted glycosylated serine carboxypeptidase with broad substrate preference that is involved in brassinosteroid signalling via BRI1. It is proteolytically processed in vivo by a separate as yet unidentified protease.	Bra024059	alpha/beta-Hydrolases superfamily protein	GO:0004185 ; GO:0005576 ; GO:0005615 ; GO:0006508 ; GO:0009742	#N/A
611	Bju_CS52_R_13362	AT1G55860	encodes a ubiquitin-protein ligase containing a HECT domain. There are six other HECT-domain UPLs in Arabidopsis.	#N/A	0.370861	0.0411779	NP_001185245.1	encodes a ubiquitin-protein ligase containing a HECT domain. There are six other HECT-domain UPLs in Arabidopsis.	Bra027850	ubiquitin-protein ligase 2	GO:0000151 ; GO:0004842 ; GO:0005634 ; GO:0005739 ; GO:0005829 ; GO:0006511 ; GO:0009506 ; GO:0016020 ; GO:0016567 ; GO:0042787	ko04120_Ubiquitin mediated proteolysis_KEGG ; ath04120_Ubiquitin mediated proteolysis_KEGG
612	Bju_CS52_R_20666	AT1G55350	Similar to maize DEK1, a gene encoding a membrane protein of the calpain gene superfamily required for aleurone cell development in the endosperm of maize grains. A key component of the embryonic L1 cell-layer specification pathway. It localizes to membranes and undergoes intramolecular autolytic cleavage events that release the calpain domain into the cytoplasm.	#N/A	0.410113	0.0234677	NP_175932.2	#N/A	Bra037995	calpain-type cysteine protease family	GO:0001708 ; GO:0004197 ; GO:0005737 ; GO:0005783 ; GO:0005886 ; GO:0007062 ; GO:0007155 ; GO:0009793 ; GO:0009880 ; GO:0009960 ; GO:0010072 ; GO:0010090 ; GO:0010228 ; GO:0010431 ; GO:0040014 ; GO:0045010 ; GO:0045595 ; GO:0048765 ; GO:0051301 ; GO:0071555	#N/A
613	Bju_CS52_R_18920	AT2G20725	CAAX amino terminal protease family protein; FUNCTIONS IN: molecular_function unknown; INVOLVED IN: proteolysis; LOCATED IN: chloroplast, membrane; EXPRESSED IN: 22 plant structures; EXPRESSED DURING: 13 growth stages; CONTAINS InterPro DOMAIN/s: Abortive infection protein (InterPro:IPR003675); BEST Arabidopsis thaliana protein match is: CAAX amino terminal protease family protein (TAIR:AT1G14270…	#N/A	0.410092	0.0057322	NP_565483.1	CAAX amino terminal protease family protein; FUNCTIONS IN: molecular_function unknown; INVOLVED IN: proteolysis; LOCATED IN: chloroplast, membrane; EXPRESSED IN: 22 plant structures; EXPRESSED DURING: 13 growth stages; CONTAINS InterPro DOMAIN/s: Abortive infection protein (InterPro:IPR003675); BEST Arabidopsis thaliana protein match is: CAAX amino terminal protease family protein (TAIR:AT1G14270…	Bra036497	CAAX amino terminal protease family protein	GO:0003674 ; GO:0006508	#N/A
614	Bju_CS52_R_25754	AT1G28110	serine carboxypeptidase-like 45 (SCPL45); FUNCTIONS IN: serine-type carboxypeptidase activity; INVOLVED IN: proteolysis; LOCATED IN: plant-type cell wall; EXPRESSED IN: 21 plant structures; EXPRESSED DURING: 13 growth stages; CONTAINS InterPro DOMAIN/s: Peptidase S10, serine carboxypeptidase (InterPro:IPR001563), Peptidase S10, serine carboxypeptidase, active site (InterPro:IPR018202); BEST Arabi…	#N/A	0.416284	0.000562913	NP_189169.1	serine carboxypeptidase-like 45 (SCPL45); FUNCTIONS IN: serine-type carboxypeptidase activity; INVOLVED IN: proteolysis; LOCATED IN: plant-type cell wall; EXPRESSED IN: 21 plant structures; EXPRESSED DURING: 13 growth stages; CONTAINS InterPro DOMAIN/s: Peptidase S10, serine carboxypeptidase (InterPro:IPR001563), Peptidase S10, serine carboxypeptidase, active site (InterPro:IPR018202); BEST Arabi…	Bra010903	serine carboxypeptidase-like 45	GO:0004185 ; GO:0005576 ; GO:0006508 ; GO:0009505 ; GO:0009506	#N/A
615	Bju_CS52_R_19453	#N/A	#N/A	#N/A	0.430566	0.0248018	NP_563753.1	#N/A	Bra015464	cell division cycle protein 48-related / CDC48-related	GO:0005524 ; GO:0005634	#N/A
616	Bju_CS52_R_18467	#N/A	#N/A	#N/A	0.456954	0.0427905	NP_001077945.1	#N/A	Bra025601	serine carboxypeptidase-like 13	GO:0004185 ; GO:0005576 ; GO:0006508 ; GO:0009505	ARA_PWY-3301_sinapate ester biosynthesis_BIOCYC
617	Bju_CS52_NR_16844	#N/A	#N/A	PREDICTED: E3 ubiquitin-protein ligase RHF1A-like [Glycine max]	0.470848	0.017352	NA	#N/A	NA	NA	#N/A	#N/A
618	Bju_CS52_R_27531	AT1G55350	Similar to maize DEK1, a gene encoding a membrane protein of the calpain gene superfamily required for aleurone cell development in the endosperm of maize grains. A key component of the embryonic L1 cell-layer specification pathway. It localizes to membranes and undergoes intramolecular autolytic cleavage events that release the calpain domain into the cytoplasm.	#N/A	0.473818	0.0148216	NP_001047890.1	#N/A	Bra037995	calpain-type cysteine protease family	GO:0001708 ; GO:0004197 ; GO:0005737 ; GO:0005783 ; GO:0005886 ; GO:0007062 ; GO:0007155 ; GO:0009793 ; GO:0009880 ; GO:0009960 ; GO:0010072 ; GO:0010090 ; GO:0010228 ; GO:0010431 ; GO:0040014 ; GO:0045010 ; GO:0045595 ; GO:0048765 ; GO:0051301 ; GO:0071555	#N/A
619	Bju_CS52_R_21856	AT4G37610	BTB and TAZ domain protein. Located in cytoplasm and expressed in fruit, flower and leaves.	#N/A	0.483118	0.0201385	NP_568031.1	BTB and TAZ domain protein. Located in cytoplasm and expressed in fruit, flower and leaves.	Bra011776	BTB and TAZ domain protein 5	GO:0005516 ; GO:0005634 ; GO:0005737 ; GO:0006355 ; GO:0009409 ; GO:0009733 ; GO:0009751 ; GO:0009954 ; GO:0010200 ; GO:0010227 ; GO:0042542 ; GO:0048439	#N/A
620	Bju_CS52_R_20750	AT3G23880	F-box and associated interaction domains-containing protein; FUNCTIONS IN: molecular_function unknown; INVOLVED IN: biological_process unknown; LOCATED IN: nucleus; EXPRESSED IN: 16 plant structures; EXPRESSED DURING: 10 growth stages; CONTAINS InterPro DOMAIN/s: F-box domain, cyclin-like (InterPro:IPR001810), F-box domain, Skp2-like (InterPro:IPR022364), F-box associated domain, type 3 (InterPro…	#N/A	0.512502	0.0278561	NP_177288.1	F-box and associated interaction domains-containing protein; FUNCTIONS IN: molecular_function unknown; INVOLVED IN: biological_process unknown; LOCATED IN: nucleus; EXPRESSED IN: 16 plant structures; EXPRESSED DURING: 10 growth stages; CONTAINS InterPro DOMAIN/s: F-box domain, cyclin-like (InterPro:IPR001810), F-box domain, Skp2-like (InterPro:IPR022364), F-box associated domain, type 3 (InterPro…	Bra014991	F-box and associated interaction domains-containing protein	GO:0003674 ; GO:0005634 ; GO:0008150	#N/A
621	Bju_CS52_R_25274	AT5G18820	Encodes a subunit of chloroplasts chaperonins that are involved in mediating the folding of newly synthesized, translocated, or stress-denatured proteins. Cpn60 subunits are: Cpn60alpha1 (At2g28000), AtCpn60alpha2 (At5g18820), AtCpn60beta1 (At1g55490), AtCpn60beta2 (At3g13470), AtCpn60beta3 (At5g56500), AtCpn60beta4 (At1g26230).	#N/A	0.206623	7.90349e-05	NP_012526.1	Encodes a subunit of chloroplasts chaperonins that are involved in mediating the folding of newly synthesized, translocated, or stress-denatured proteins. Cpn60 subunits are: Cpn60alpha1 (At2g28000), AtCpn60alpha2 (At5g18820), AtCpn60beta1 (At1g55490), AtCpn60beta2 (At3g13470), AtCpn60beta3 (At5g56500), AtCpn60beta4 (At1g26230).	Bra023694	TCP-1/cpn60 chaperonin family protein	GO:0006457 ; GO:0009220 ; GO:0009408 ; GO:0009507 ; GO:0009644 ; GO:0009793 ; GO:0034976 ; GO:0042542	6253709_Metabolism of proteins_REACTOME ; 6254298_Mitochondrial protein import_REACTOME
622	Bju_CS52_R_6281	AT4G25340	Encodes a member of the FKBP-type immunophilin family that functions as a histone chaparone. Binds to 18S rDNA and represses its expression.	#N/A	0.244225	0.0178915	NP_001190836.1	Encodes a member of the FKBP-type immunophilin family that functions as a histone chaparone. Binds to 18S rDNA and represses its expression.	Bra013887	FK506 BINDING PROTEIN 53	GO:0000412 ; GO:0001510 ; GO:0003755 ; GO:0005528 ; GO:0005634 ; GO:0005730 ; GO:0005829 ; GO:0006334 ; GO:0016020 ; GO:0018208 ; GO:0034976 ; GO:0042393	#N/A
623	Bju_CS52_R_22400	AT5G18820	Encodes a subunit of chloroplasts chaperonins that are involved in mediating the folding of newly synthesized, translocated, or stress-denatured proteins. Cpn60 subunits are: Cpn60alpha1 (At2g28000), AtCpn60alpha2 (At5g18820), AtCpn60beta1 (At1g55490), AtCpn60beta2 (At3g13470), AtCpn60beta3 (At5g56500), AtCpn60beta4 (At1g26230).	#N/A	0.293772	0.00654945	NP_197383.1	Encodes a subunit of chloroplasts chaperonins that are involved in mediating the folding of newly synthesized, translocated, or stress-denatured proteins. Cpn60 subunits are: Cpn60alpha1 (At2g28000), AtCpn60alpha2 (At5g18820), AtCpn60beta1 (At1g55490), AtCpn60beta2 (At3g13470), AtCpn60beta3 (At5g56500), AtCpn60beta4 (At1g26230).	Bra028922	TCP-1/cpn60 chaperonin family protein	GO:0006457 ; GO:0009220 ; GO:0009408 ; GO:0009507 ; GO:0009644 ; GO:0009793 ; GO:0034976 ; GO:0042542	6253709_Metabolism of proteins_REACTOME ; 6254298_Mitochondrial protein import_REACTOME
624	Bju_CS52_R_21530	#N/A	#N/A	#N/A	0.463576	0.0448737	NP_567717.1	#N/A	Bra019172	FK506 BINDING PROTEIN 53	GO:0000412 ; GO:0001510 ; GO:0003755 ; GO:0005528 ; GO:0005634 ; GO:0005730 ; GO:0005829 ; GO:0006334 ; GO:0016020 ; GO:0018208 ; GO:0034976 ; GO:0042393	#N/A
625	Bju_CS52_R_26234	AT2G33210	heat shock protein 60-2 (HSP60-2); FUNCTIONS IN: copper ion binding, ATP binding; INVOLVED IN: inflammatory response, response to salt stress; LOCATED IN: mitochondrion, plasma membrane, chloroplast; EXPRESSED IN: 23 plant structures; EXPRESSED DURING: 15 growth stages; CONTAINS InterPro DOMAIN/s: Chaperonin Cpn60/TCP-1 (InterPro:IPR002423), Chaperonin Cpn60, conserved site (InterPro:IPR018370), …	#N/A	0.508158	0.00939535	NP_001148093.1	heat shock protein 60-2 (HSP60-2); FUNCTIONS IN: copper ion binding, ATP binding; INVOLVED IN: inflammatory response, response to salt stress; LOCATED IN: mitochondrion, plasma membrane, chloroplast; EXPRESSED IN: 23 plant structures; EXPRESSED DURING: 15 growth stages; CONTAINS InterPro DOMAIN/s: Chaperonin Cpn60/TCP-1 (InterPro:IPR002423), Chaperonin Cpn60, conserved site (InterPro:IPR018370), …	Bra001507	TCP-1/cpn60 chaperonin family protein	GO:0005507 ; GO:0005524 ; GO:0005739 ; GO:0005774 ; GO:0005886 ; GO:0006094 ; GO:0006954 ; GO:0007010 ; GO:0009165 ; GO:0009220 ; GO:0009507 ; GO:0009570 ; GO:0009735 ; GO:0009941 ; GO:0010498	6253709_Metabolism of proteins_REACTOME ; ko03018_RNA degradation_KEGG ; ath03018_RNA degradation_KEGG ; 6254298_Mitochondrial protein import_REACTOME
626	Bju_CS52_R_1755	#N/A	#N/A	hypothetical protein ARALYDRAFT_474037 [Arabidopsis lyrata subsp. lyrata]	0.167937	0.0246495	NA	#N/A	Bra022337	nucleolin like 2	#N/A	#N/A
627	Bju_CS52_R_5336	AT3G06530	ARM repeat superfamily protein; CONTAINS InterPro DOMAIN/s: U3 small nucleolar RNA-associated protein 10 (InterPro:IPR022125), BP28, C-terminal (InterPro:IPR012954), Armadillo-type fold (InterPro:IPR016024).	#N/A	0.216336	0.0175756	NP_001189828.1	ARM repeat superfamily protein; CONTAINS InterPro DOMAIN/s: U3 small nucleolar RNA-associated protein 10 (InterPro:IPR022125), BP28, C-terminal (InterPro:IPR012954), Armadillo-type fold (InterPro:IPR016024).	Bra029585	ARM repeat superfamily protein	GO:0001510 ; GO:0005515 ; GO:0005634 ; GO:0005773 ; GO:0005829 ; GO:0009220 ; GO:0009507	ko03008_Ribosome biogenesis in eukaryotes_KEGG ; ath03008_Ribosome biogenesis in eukaryotes_KEGG
628	Bju_CS52_R_9393	AT5G16750	Encodes a nucleolar localized WD-40 repeat protein that is preferentially expressed in dividing cells and is required for regulated division planes and embryo development.	#N/A	0.316075	0.0380244	NP_592873.1	Encodes a nucleolar localized WD-40 repeat protein that is preferentially expressed in dividing cells and is required for regulated division planes and embryo development.	Bra008598	Transducin family protein / WD-40 repeat family protein	GO:0000166 ; GO:0001510 ; GO:0005634 ; GO:0005730 ; GO:0006406 ; GO:0006606 ; GO:0007062 ; GO:0009640 ; GO:0009793 ; GO:0009845 ; GO:0009880 ; GO:0009909 ; GO:0009933 ; GO:0010072 ; GO:0010162 ; GO:0010182 ; GO:0010228 ; GO:0010431 ; GO:0010564 ; GO:0016567 ; GO:0019915 ; GO:0045595 ; GO:0048366 ; GO:0048825 ; GO:0050826 ; GO:0051301	ko03008_Ribosome biogenesis in eukaryotes_KEGG ; ath03008_Ribosome biogenesis in eukaryotes_KEGG
629	Bju_CS52_R_8556	AT1G06720	P-loop containing nucleoside triphosphate hydrolases superfamily protein; FUNCTIONS IN: GTP binding, GTPase activity; INVOLVED IN: ribosome biogenesis; LOCATED IN: nucleus; EXPRESSED IN: 21 plant structures; EXPRESSED DURING: 13 growth stages; CONTAINS InterPro DOMAIN/s: AARP2CN (InterPro:IPR012948), Protein synthesis factor, GTP-binding (InterPro:IPR000795), Protein of unknown function DUF663 (I…	#N/A	0.336015	0.0185	NP_172157.1	P-loop containing nucleoside triphosphate hydrolases superfamily protein; FUNCTIONS IN: GTP binding, GTPase activity; INVOLVED IN: ribosome biogenesis; LOCATED IN: nucleus; EXPRESSED IN: 21 plant structures; EXPRESSED DURING: 13 growth stages; CONTAINS InterPro DOMAIN/s: AARP2CN (InterPro:IPR012948), Protein synthesis factor, GTP-binding (InterPro:IPR000795), Protein of unknown function DUF663 (I…	Bra015522	P-loop containing nucleoside triphosphate hydrolases superfamily protein	GO:0005634 ; GO:0006406 ; GO:0006606	ko03008_Ribosome biogenesis in eukaryotes_KEGG ; ath03008_Ribosome biogenesis in eukaryotes_KEGG
630	Bju_CS52_R_19903	AT3G22660	rRNA processing protein-related; CONTAINS InterPro DOMAIN/s: Eukaryotic rRNA processing (InterPro:IPR008610); Has 1021 Blast hits to 939 proteins in 244 species: Archae - 0; Bacteria - 62; Metazoa - 355; Fungi - 209; Plants - 58; Viruses - 0; Other Eukaryotes - 337 (source: NCBI BLink).	#N/A	0.347367	3.10281e-05	NP_188905.1	rRNA processing protein-related; CONTAINS InterPro DOMAIN/s: Eukaryotic rRNA processing (InterPro:IPR008610); Has 1021 Blast hits to 939 proteins in 244 species: Archae - 0; Bacteria - 62; Metazoa - 355; Fungi - 209; Plants - 58; Viruses - 0; Other Eukaryotes - 337 (source: NCBI BLink).	Bra023812	rRNA processing protein-related	GO:0001510 ; GO:0005634 ; GO:0006606 ; GO:0006626	#N/A
631	Bju_CS52_R_17739	#N/A	#N/A	#N/A	0.394333	0.02307	NP_001066092.1	#N/A	Bra037166	unknown protein	#N/A	ko03008_Ribosome biogenesis in eukaryotes_KEGG ; osa03008_Ribosome biogenesis in eukaryotes_KEGG
632	Bju_CS52_R_5679	AT1G61580	R-protein L3 B (RPL3B); FUNCTIONS IN: structural constituent of ribosome; INVOLVED IN: translation; LOCATED IN: ribosome, cytosolic large ribosomal subunit, membrane; EXPRESSED IN: 23 plant structures; EXPRESSED DURING: 13 growth stages; CONTAINS InterPro DOMAIN/s: Ribosomal protein L3 (InterPro:IPR000597), Ribosomal protein L3, conserved site (InterPro:IPR019926), Translation elongation/initiati…	#N/A	0.39508	0.0222374	NP_176352.1	R-protein L3 B (RPL3B); FUNCTIONS IN: structural constituent of ribosome; INVOLVED IN: translation; LOCATED IN: ribosome, cytosolic large ribosomal subunit, membrane; EXPRESSED IN: 23 plant structures; EXPRESSED DURING: 13 growth stages; CONTAINS InterPro DOMAIN/s: Ribosomal protein L3 (InterPro:IPR000597), Ribosomal protein L3, conserved site (InterPro:IPR019926), Translation elongation/initiati…	Bra035298	ribosomal protein 1	GO:0003735 ; GO:0005737 ; GO:0005840 ; GO:0006412 ; GO:0009165 ; GO:0016020 ; GO:0022625 ; GO:0052541 ; GO:0052546	6253698_Gene Expression_REACTOME ; 6253709_Metabolism of proteins_REACTOME ; 6253708_Translation_REACTOME ; ko03010_Ribosome_KEGG ; ath03010_Ribosome_KEGG ; 6253707_Eukaryotic Translation Initiation_REACTOME ; 6253706_Cap-dependent Translation Initiation_REACTOME ; 6253951_L13a-mediated translational silencing of Ceruloplasmin expression_REACTOME ; 6254268_Nonsense Mediated Decay (NMD) enhanced b…
633	Bju_CS52_R_16603	AT3G06530	ARM repeat superfamily protein; CONTAINS InterPro DOMAIN/s: U3 small nucleolar RNA-associated protein 10 (InterPro:IPR022125), BP28, C-terminal (InterPro:IPR012954), Armadillo-type fold (InterPro:IPR016024).	#N/A	0.396526	0.0175917	NP_001132461.1	#N/A	Bra029585	ARM repeat superfamily protein	GO:0001510 ; GO:0005515 ; GO:0005634 ; GO:0005773 ; GO:0005829 ; GO:0009220 ; GO:0009507	ko03008_Ribosome biogenesis in eukaryotes_KEGG ; ath03008_Ribosome biogenesis in eukaryotes_KEGG
634	Bju_CS52_R_25885	AT5G14050	Transducin/WD40 repeat-like superfamily protein; FUNCTIONS IN: nucleotide binding; INVOLVED IN: biological_process unknown; LOCATED IN: CUL4 RING ubiquitin ligase complex; EXPRESSED IN: 22 plant structures; EXPRESSED DURING: 13 growth stages; CONTAINS InterPro DOMAIN/s: WD40 repeat 2 (InterPro:IPR019782), WD40 repeat-like-containing domain (InterPro:IPR011046), WD40 repeat, conserved site (InterP…	#N/A	0.413064	0.00430587	NP_196909.1	Transducin/WD40 repeat-like superfamily protein; FUNCTIONS IN: nucleotide binding; INVOLVED IN: biological_process unknown; LOCATED IN: CUL4 RING ubiquitin ligase complex; EXPRESSED IN: 22 plant structures; EXPRESSED DURING: 13 growth stages; CONTAINS InterPro DOMAIN/s: WD40 repeat 2 (InterPro:IPR019782), WD40 repeat-like-containing domain (InterPro:IPR011046), WD40 repeat, conserved site (InterP…	Bra008783	Transducin/WD40 repeat-like superfamily protein	GO:0000166 ; GO:0005634 ; GO:0006164 ; GO:0008150 ; GO:0009220 ; GO:0080008	ko03008_Ribosome biogenesis in eukaryotes_KEGG ; ath03008_Ribosome biogenesis in eukaryotes_KEGG
635	Bju_CS52_R_18560	AT3G06530	ARM repeat superfamily protein; CONTAINS InterPro DOMAIN/s: U3 small nucleolar RNA-associated protein 10 (InterPro:IPR022125), BP28, C-terminal (InterPro:IPR012954), Armadillo-type fold (InterPro:IPR016024).	#N/A	0.441501	0.0549887	NP_001189828.1	#N/A	Bra001203	ARM repeat superfamily protein	GO:0001510 ; GO:0005515 ; GO:0005634 ; GO:0005773 ; GO:0005829 ; GO:0009220 ; GO:0009507	ko03008_Ribosome biogenesis in eukaryotes_KEGG ; ath03008_Ribosome biogenesis in eukaryotes_KEGG
636	Bju_CS52_R_20807	AT2G40360	Transducin/WD40 repeat-like superfamily protein; FUNCTIONS IN: nucleotide binding; INVOLVED IN: rRNA processing; LOCATED IN: nucleus; EXPRESSED IN: 22 plant structures; EXPRESSED DURING: 13 growth stages; CONTAINS InterPro DOMAIN/s: WD40 repeat 2 (InterPro:IPR019782), WD40 repeat, conserved site (InterPro:IPR019775), WD40 repeat (InterPro:IPR001680), BOP1, N-terminal (InterPro:IPR012953), WD40 re…	#N/A	0.445033	0.0223855	NP_596113.2	Transducin/WD40 repeat-like superfamily protein; FUNCTIONS IN: nucleotide binding; INVOLVED IN: rRNA processing; LOCATED IN: nucleus; EXPRESSED IN: 22 plant structures; EXPRESSED DURING: 13 growth stages; CONTAINS InterPro DOMAIN/s: WD40 repeat 2 (InterPro:IPR019782), WD40 repeat, conserved site (InterPro:IPR019775), WD40 repeat (InterPro:IPR001680), BOP1, N-terminal (InterPro:IPR012953), WD40 re…	Bra000371	Transducin/WD40 repeat-like superfamily protein	GO:0000166 ; GO:0005634 ; GO:0005829 ; GO:0051604	#N/A
637	Bju_CS52_NR_20826	#N/A	#N/A	Ribosomal protein S10 [Medicago truncatula]	0.445195	0.000993281	NA	#N/A	NA	NA	#N/A	#N/A
638	Bju_CS52_R_7846	AT3G15460	Ribosomal RNA processing Brix domain protein; CONTAINS InterPro DOMAIN/s: Brix domain (InterPro:IPR007109); BEST Arabidopsis thaliana protein match is: Ribosomal RNA processing Brix domain protein (TAIR:AT1G52930.1); Has 415 Blast hits to 413 proteins in 206 species: Archae - 0; Bacteria - 0; Metazoa - 124; Fungi - 138; Plants - 66; Viruses - 0; Other Eukaryotes - 87 (source: NCBI BLink).	#N/A	0.454014	0.0537028	NP_001047289.1	Ribosomal RNA processing Brix domain protein; CONTAINS InterPro DOMAIN/s: Brix domain (InterPro:IPR007109); BEST Arabidopsis thaliana protein match is: Ribosomal RNA processing Brix domain protein (TAIR:AT1G52930.1); Has 415 Blast hits to 413 proteins in 206 species: Archae - 0; Bacteria - 0; Metazoa - 124; Fungi - 138; Plants - 66; Viruses - 0; Other Eukaryotes - 87 (source: NCBI BLink).	Bra027242	Transducin/WD40 repeat-like superfamily protein	GO:0001510 ; GO:0003674 ; GO:0005634 ; GO:0005829 ; GO:0008150 ; GO:0009220	#N/A
639	Bju_CS52_R_11652	#N/A	#N/A	hypothetical protein ARALYDRAFT_474037 [Arabidopsis lyrata subsp. lyrata]	0.457047	0.0244298	NA	#N/A	Bra032269	nucleolin like 1	#N/A	#N/A
640	Bju_CS52_R_19733	AT5G66540	FUNCTIONS IN: molecular_function unknown; INVOLVED IN: rRNA processing; LOCATED IN: cytosol, nucleolus, nucleus; EXPRESSED IN: 22 plant structures; EXPRESSED DURING: 12 growth stages; CONTAINS InterPro DOMAIN/s: U3 small nucleolar ribonucleoprotein complex, subunit Mpp10p (InterPro:IPR012173), Mpp10 protein (InterPro:IPR007151); Has 30201 Blast hits to 17322 proteins in 780 species: Archae - 12; …	#N/A	0.463576	0.0253551	NP_569037.1	FUNCTIONS IN: molecular_function unknown; INVOLVED IN: rRNA processing; LOCATED IN: cytosol, nucleolus, nucleus; EXPRESSED IN: 22 plant structures; EXPRESSED DURING: 12 growth stages; CONTAINS InterPro DOMAIN/s: U3 small nucleolar ribonucleoprotein complex, subunit Mpp10p (InterPro:IPR012173), Mpp10 protein (InterPro:IPR007151); Has 30201 Blast hits to 17322 proteins in 780 species: Archae - 12; …	Bra037166	unknown protein	GO:0003674 ; GO:0005634 ; GO:0005730 ; GO:0005829 ; GO:0006606	ko03008_Ribosome biogenesis in eukaryotes_KEGG ; ath03008_Ribosome biogenesis in eukaryotes_KEGG
641	Bju_CS52_NR_22298	ATCG00920	chloroplast-encoded 16S ribosomal RNA	#N/A	0.467937	0.00432585	NA	chloroplast-encoded 16S ribosomal RNA	NA	NA	#N/A	#N/A
642	Bju_CS52_NR_22928	ATCG00950	chloroplast-encoded 23S ribosomal RNA	#N/A	0.481745	0.00938002	NA	chloroplast-encoded 23S ribosomal RNA	NA	NA	#N/A	#N/A
643	Bju_CS52_R_12692	AT5G08180	Ribosomal protein L7Ae/L30e/S12e/Gadd45 family protein; FUNCTIONS IN: RNA binding; LOCATED IN: nucleolus; EXPRESSED IN: 22 plant structures; EXPRESSED DURING: 13 growth stages; CONTAINS InterPro DOMAIN/s: H/ACA ribonucleoprotein complex, subunit Nhp2, eukaryote (InterPro:IPR002415), Ribosomal protein L7Ae/L8/Nhp2 family (InterPro:IPR018492), Ribosomal protein L7Ae/L30e/S12e/Gadd45 (InterPro:IPR00…	#N/A	0.487975	0.0165561	NA	Ribosomal protein L7Ae/L30e/S12e/Gadd45 family protein; FUNCTIONS IN: RNA binding; LOCATED IN: nucleolus; EXPRESSED IN: 22 plant structures; EXPRESSED DURING: 13 growth stages; CONTAINS InterPro DOMAIN/s: H/ACA ribonucleoprotein complex, subunit Nhp2, eukaryote (InterPro:IPR002415), Ribosomal protein L7Ae/L8/Nhp2 family (InterPro:IPR018492), Ribosomal protein L7Ae/L30e/S12e/Gadd45 (InterPro:IPR00…	Bra009327	Ribosomal protein L7Ae/L30e/S12e/Gadd45 family protein	GO:0001510 ; GO:0003723 ; GO:0005634 ; GO:0005730 ; GO:0009165 ; GO:0009909 ; GO:0034968	ko03008_Ribosome biogenesis in eukaryotes_KEGG ; ath03008_Ribosome biogenesis in eukaryotes_KEGG ; M00425_H/ACA ribonucleoprotein complex_KEGG ; ath_M00425_H/ACA ribonucleoprotein complex_KEGG
644	Bju_CS52_R_18490	AT1G61580	R-protein L3 B (RPL3B); FUNCTIONS IN: structural constituent of ribosome; INVOLVED IN: translation; LOCATED IN: ribosome, cytosolic large ribosomal subunit, membrane; EXPRESSED IN: 23 plant structures; EXPRESSED DURING: 13 growth stages; CONTAINS InterPro DOMAIN/s: Ribosomal protein L3 (InterPro:IPR000597), Ribosomal protein L3, conserved site (InterPro:IPR019926), Translation elongation/initiati…	#N/A	0.490228	0.0122187	NP_001233997.1	R-protein L3 B (RPL3B); FUNCTIONS IN: structural constituent of ribosome; INVOLVED IN: translation; LOCATED IN: ribosome, cytosolic large ribosomal subunit, membrane; EXPRESSED IN: 23 plant structures; EXPRESSED DURING: 13 growth stages; CONTAINS InterPro DOMAIN/s: Ribosomal protein L3 (InterPro:IPR000597), Ribosomal protein L3, conserved site (InterPro:IPR019926), Translation elongation/initiati…	Bra031423	R-protein L3 B	GO:0003735 ; GO:0005737 ; GO:0005840 ; GO:0006412 ; GO:0009165 ; GO:0016020 ; GO:0022625 ; GO:0052541 ; GO:0052546	6253698_Gene Expression_REACTOME ; 6253709_Metabolism of proteins_REACTOME ; 6253708_Translation_REACTOME ; ko03010_Ribosome_KEGG ; ath03010_Ribosome_KEGG ; 6253707_Eukaryotic Translation Initiation_REACTOME ; 6253706_Cap-dependent Translation Initiation_REACTOME ; 6253951_L13a-mediated translational silencing of Ceruloplasmin expression_REACTOME ; 6254268_Nonsense Mediated Decay (NMD) enhanced b…
645	Bju_CS52_R_21992	AT1G45332	Translation elongation factor EFG/EF2 protein; FUNCTIONS IN: translation factor activity, nucleic acid binding, translation elongation factor activity, ATP binding; INVOLVED IN: translational elongation; LOCATED IN: mitochondrion; CONTAINS InterPro DOMAIN/s: Protein synthesis factor, GTP-binding (InterPro:IPR000795), Translation elongation factor EFG/EF2, domain IV (InterPro:IPR005517), Small GTP…	#N/A	0.503617	0.0454174	NP_175135.1	Translation elongation factor EFG/EF2 protein; FUNCTIONS IN: translation factor activity, nucleic acid binding, translation elongation factor activity, ATP binding; INVOLVED IN: translational elongation; LOCATED IN: mitochondrion; CONTAINS InterPro DOMAIN/s: Protein synthesis factor, GTP-binding (InterPro:IPR000795), Translation elongation factor EFG/EF2, domain IV (InterPro:IPR005517), Small GTP…	Bra004884	Translation elongation factor EFG/EF2 protein	GO:0003746 ; GO:0005524 ; GO:0005739 ; GO:0008135	#N/A
646	Bju_CS52_NR_11452	#N/A	#N/A	PREDICTED: 60S ribosomal protein L10-like [Oryzias latipes]	0.514852	0.0509173	NA	#N/A	NA	NA	#N/A	#N/A
647	Bju_CS52_R_11217	AT4G27640	ARM repeat superfamily protein; FUNCTIONS IN: protein transporter activity, binding; INVOLVED IN: intracellular protein transport, protein import into nucleus, docking; LOCATED IN: nucleus, nuclear pore, cytoplasm; EXPRESSED IN: 23 plant structures; EXPRESSED DURING: 13 growth stages; CONTAINS InterPro DOMAIN/s: HEAT (InterPro:IPR000357), Importin-beta, N-terminal (InterPro:IPR001494), Armadillo-…	#N/A	0.392676	0.0532321	XP_001540063.1	ARM repeat superfamily protein; FUNCTIONS IN: protein transporter activity, binding; INVOLVED IN: intracellular protein transport, protein import into nucleus, docking; LOCATED IN: nucleus, nuclear pore, cytoplasm; EXPRESSED IN: 23 plant structures; EXPRESSED DURING: 13 growth stages; CONTAINS InterPro DOMAIN/s: HEAT (InterPro:IPR000357), Importin-beta, N-terminal (InterPro:IPR001494), Armadillo-…	Bra026329	ARM repeat superfamily protein	GO:0000059 ; GO:0005634 ; GO:0005643 ; GO:0005737 ; GO:0005829 ; GO:0006094 ; GO:0007010 ; GO:0008565 ; GO:0010498	#N/A
648	Bju_CS52_R_8695	AT4G37130	hydroxyproline-rich glycoprotein family protein; Has 29299 Blast hits to 11722 proteins in 694 species: Archae - 13; Bacteria - 1010; Metazoa - 7996; Fungi - 3634; Plants - 2592; Viruses - 347; Other Eukaryotes - 13707 (source: NCBI BLink).	#N/A	0.396438	0.0349073	NP_195430.2	hydroxyproline-rich glycoprotein family protein; Has 29299 Blast hits to 11722 proteins in 694 species: Archae - 13; Bacteria - 1010; Metazoa - 7996; Fungi - 3634; Plants - 2592; Viruses - 347; Other Eukaryotes - 13707 (source: NCBI BLink).	Bra010582	hydroxyproline-rich glycoprotein family protein	GO:0005515 ; GO:0005634 ; GO:0005635 ; GO:0008150	ko03013_RNA transport_KEGG ; ath03013_RNA transport_KEGG
649	Bju_CS52_R_10784	#N/A	#N/A	#N/A	0.442763	0.0538299	NP_188284.1	#N/A	Bra024099	translocon outer complex protein 120	GO:0006606 ; GO:0009507 ; GO:0009536 ; GO:0009707 ; GO:0045036	#N/A
650	Bju_CS52_R_15989	AT5G05340	Peroxidase superfamily protein; FUNCTIONS IN: protein binding, peroxidase activity; INVOLVED IN: response to oxidative stress, oxidation reduction; LOCATED IN: apoplast, cell wall; EXPRESSED IN: 9 plant structures; EXPRESSED DURING: LP.04 four leaves visible, 4 anthesis, C globular stage, petal differentiation and expansion stage; CONTAINS InterPro DOMAIN/s: Haem peroxidase (InterPro:IPR010255), …	#N/A	0.0670231	0.000196324	NP_001131290.1	Peroxidase superfamily protein; FUNCTIONS IN: protein binding, peroxidase activity; INVOLVED IN: response to oxidative stress, oxidation reduction; LOCATED IN: apoplast, cell wall; EXPRESSED IN: 9 plant structures; EXPRESSED DURING: LP.04 four leaves visible, 4 anthesis, C globular stage, petal differentiation and expansion stage; CONTAINS InterPro DOMAIN/s: Haem peroxidase (InterPro:IPR010255), …	Bra028761	Peroxidase superfamily protein	GO:0004601 ; GO:0005515 ; GO:0005576 ; GO:0005618 ; GO:0005794 ; GO:0005829 ; GO:0048046	ko00940_Phenylpropanoid biosynthesis_KEGG ; ath00940_Phenylpropanoid biosynthesis_KEGG ; ko00360_Phenylalanine metabolism_KEGG ; ath00360_Phenylalanine metabolism_KEGG ; M00039_Lignin biosynthesis, cinnamate => lignin_KEGG ; ath_M00039_Lignin biosynthesis, cinnamate => lignin_KEGG ; ARA_PWY-5461_betanidin degradation_BIOCYC
651	Bju_CS52_R_5660	AT2G02580	member of CYP71B	CYP83B1 [Brassica rapa subsp. pekinensis]	0.26702	0.0307001	NA	member of CYP71B	Bra034941	cytochrome P450, family 83, subfamily B, polypeptide 1	GO:0019825	ARA_PWY-861_dhurrin biosynthesis_BIOCYC
652	Bju_CS52_R_8776	#N/A	#N/A	#N/A	0.276931	0.00274608	NP_563691.1	#N/A	Bra015272	Glutaredoxin family protein	GO:0005739 ; GO:0009735 ; GO:0010167 ; GO:0015706 ; GO:0050832 ; GO:0080183	#N/A
653	Bju_CS52_R_276	AT4G08780	Peroxidase superfamily protein; FUNCTIONS IN: peroxidase activity, heme binding; INVOLVED IN: oxidation reduction, response to oxidative stress; LOCATED IN: vacuole; EXPRESSED IN: embryo, hypocotyl, root, flower, seed; EXPRESSED DURING: F mature embryo stage, petal differentiation and expansion stage, E expanded cotyledon stage, D bilateral stage; CONTAINS InterPro DOMAIN/s: Haem peroxidase (Inte…	#N/A	0.288199	0.00670275	NP_001242766.1	Peroxidase superfamily protein; FUNCTIONS IN: peroxidase activity, heme binding; INVOLVED IN: oxidation reduction, response to oxidative stress; LOCATED IN: vacuole; EXPRESSED IN: embryo, hypocotyl, root, flower, seed; EXPRESSED DURING: F mature embryo stage, petal differentiation and expansion stage, E expanded cotyledon stage, D bilateral stage; CONTAINS InterPro DOMAIN/s: Haem peroxidase (Inte…	Bra037877	Peroxidase superfamily protein	GO:0004601 ; GO:0005576 ; GO:0005773	ko00940_Phenylpropanoid biosynthesis_KEGG ; ath00940_Phenylpropanoid biosynthesis_KEGG ; ko00360_Phenylalanine metabolism_KEGG ; ath00360_Phenylalanine metabolism_KEGG ; M00039_Lignin biosynthesis, cinnamate => lignin_KEGG ; ath_M00039_Lignin biosynthesis, cinnamate => lignin_KEGG ; ARA_PWY-5461_betanidin degradation_BIOCYC
654	Bju_CS52_R_11837	AT4G08770	Encodes a putative apoplastic peroxidase Prx37. Primarily expressed in the vascular bundles. Overexpression renders a dwarf phenotype with smaller plants and delayed development. Plants overexpressing Prx37 also shows an increase in the amount of esterified phenolic material associated with their walls.	#N/A	0.304972	0.00137568	NP_001131290.1	Encodes a putative apoplastic peroxidase Prx37. Primarily expressed in the vascular bundles. Overexpression renders a dwarf phenotype with smaller plants and delayed development. Plants overexpressing Prx37 also shows an increase in the amount of esterified phenolic material associated with their walls.	Bra037877	Peroxidase superfamily protein	GO:0004601 ; GO:0005576 ; GO:0005773 ; GO:0009684 ; GO:0042742 ; GO:0045926	ko00940_Phenylpropanoid biosynthesis_KEGG ; ath00940_Phenylpropanoid biosynthesis_KEGG ; ko00360_Phenylalanine metabolism_KEGG ; ath00360_Phenylalanine metabolism_KEGG ; M00039_Lignin biosynthesis, cinnamate => lignin_KEGG ; ath_M00039_Lignin biosynthesis, cinnamate => lignin_KEGG ; ARA_PWY-5461_betanidin degradation_BIOCYC
655	Bju_CS52_R_26342	AT1G01190	member of CYP78A	#N/A	0.308542	0.00011062	NP_001153095.1	member of CYP78A	Bra009070	cytochrome P450, family 78, subfamily A, polypeptide 7	GO:0019825	ko00903_Limonene and pinene degradation_KEGG ; ath00945_Stilbenoid, diarylheptanoid and gingerol biosynthesis_KEGG ; ko00945_Stilbenoid, diarylheptanoid and gingerol biosynthesis_KEGG ; ath00903_Limonene and pinene degradation_KEGG
656	Bju_CS52_R_13738	AT4G02520	Encodes glutathione transferase belonging to the phi class of GSTs. Naming convention according to Wagner et al. (2002). The expression of this gene is upregulated by herbicide safeners such as benoxacor and fenclorim.	#N/A	0.329477	0.00807797	NP_982752.1	Encodes glutathione transferase belonging to the phi class of GSTs. Naming convention according to Wagner et al. (2002). The expression of this gene is upregulated by herbicide safeners such as benoxacor and fenclorim.	Bra000876	glutathione S-transferase PHI 2	GO:0004364 ; GO:0005737 ; GO:0005773 ; GO:0005829 ; GO:0005886 ; GO:0009407 ; GO:0009409 ; GO:0009506 ; GO:0009507 ; GO:0009570 ; GO:0009651 ; GO:0010043 ; GO:0016020 ; GO:0042742 ; GO:0043231 ; GO:0043295 ; GO:0046686 ; GO:0048046 ; GO:0050832 ; GO:2001147 ; GO:2001227	ko00480_Glutathione metabolism_KEGG ; ath00480_Glutathione metabolism_KEGG ; ARA_PWY-6842_glutathione-mediated detoxification II_BIOCYC
657	Bju_CS52_R_7826	AT2G02930	Encodes glutathione transferase belonging to the phi class of GSTs. Naming convention according to Wagner et al. (2002).	#N/A	0.336522	0.0163588	NP_175408.1	Encodes glutathione transferase belonging to the phi class of GSTs. Naming convention according to Wagner et al. (2002).	Bra000876	glutathione S-transferase PHI 2	GO:0004364 ; GO:0005737 ; GO:0005886 ; GO:0009407 ; GO:0050832	ko00480_Glutathione metabolism_KEGG ; ath00480_Glutathione metabolism_KEGG ; ARA_PWY-6842_glutathione-mediated detoxification II_BIOCYC
658	Bju_CS52_R_15698	AT5G16400	Encodes an f-type thioredoxin (Trx-f2) localized in chloroplast stroma.	unknown [Zea mays]	0.397338	0.000359411	NA	Encodes an f-type thioredoxin (Trx-f2) localized in chloroplast stroma.	Bra021417	thioredoxin F-type 1	GO:0005829 ; GO:0008047 ; GO:0009507 ; GO:0009534 ; GO:0009570 ; GO:0043085	6253653_Metabolism_REACTOME ; 6253763_Immune System_REACTOME ; 6253692_Cellular responses to stress_REACTOME ; 6253762_Innate Immune System_REACTOME ; 6253690_Metabolism of nucleotides_REACTOME ; 6254227_Cellular Senescence_REACTOME ; 6253691_Detoxification of Reactive Oxygen Species_REACTOME ; 6254226_Oxidative Stress Induced Senescence_REACTOME ; 6253689_Synthesis and interconversion of nucleot…
659	Bju_CS52_R_7894	AT4G33420	Peroxidase superfamily protein; FUNCTIONS IN: peroxidase activity, heme binding; INVOLVED IN: response to oxidative stress, oxidation reduction; EXPRESSED IN: 20 plant structures; EXPRESSED DURING: 10 growth stages; CONTAINS InterPro DOMAIN/s: Haem peroxidase (InterPro:IPR010255), Plant peroxidase (InterPro:IPR000823), Peroxidases heam-ligand binding site (InterPro:IPR019793), Haem peroxidase, pl…	#N/A	0.40684	0.0534111	XP_002982960.1	Peroxidase superfamily protein; FUNCTIONS IN: peroxidase activity, heme binding; INVOLVED IN: response to oxidative stress, oxidation reduction; EXPRESSED IN: 20 plant structures; EXPRESSED DURING: 10 growth stages; CONTAINS InterPro DOMAIN/s: Haem peroxidase (InterPro:IPR010255), Plant peroxidase (InterPro:IPR000823), Peroxidases heam-ligand binding site (InterPro:IPR019793), Haem peroxidase, pl…	Bra037007	Peroxidase superfamily protein	GO:0004601 ; GO:0005576 ; GO:0006598 ; GO:0009698 ; GO:0010167 ; GO:0015706 ; GO:0042398	ko00940_Phenylpropanoid biosynthesis_KEGG ; ath00940_Phenylpropanoid biosynthesis_KEGG ; ko00360_Phenylalanine metabolism_KEGG ; ath00360_Phenylalanine metabolism_KEGG ; M00039_Lignin biosynthesis, cinnamate => lignin_KEGG ; ath_M00039_Lignin biosynthesis, cinnamate => lignin_KEGG ; ARA_PWY-5461_betanidin degradation_BIOCYC
660	Bju_CS52_R_26013	AT2G46950	member of CYP709B	#N/A	0.431516	0.00404043	NP_182218.2	member of CYP709B	Bra004491	cytochrome P450, family 709, subfamily B, polypeptide 2	GO:0009507 ; GO:0019825	6253653_Metabolism_REACTOME ; 6253725_Metabolism of lipids and lipoproteins_REACTOME ; 6253661_Biological oxidations_REACTOME ; 6253812_Arachidonic acid metabolism_REACTOME ; 6253694_Phase 1 - Functionalization of compounds_REACTOME ; 6253809_Cytochrome P450 - arranged by substrate type_REACTOME ; 6253811_Synthesis of Prostaglandins (PG) and Thromboxanes (TX)_REACTOME ; 6253950_Aflatoxin activati…
661	Bju_CS52_R_27286	AT1G65840	encodes a peroxisomal polyamine oxidase, involved in the back-conversion polyamine degradation pathway. Among the five polyamine oxidases in the Arabidopsis genome, PAO4 is the major isoform in root peroxisomes.	putative polyamine oxidase 4 [Triticum urartu]	0.485804	0.00290411	NA	encodes a peroxisomal polyamine oxidase, involved in the back-conversion polyamine degradation pathway. Among the five polyamine oxidases in the Arabidopsis genome, PAO4 is the major isoform in root peroxisomes.	Bra039742	polyamine oxidase 4	GO:0005634 ; GO:0005777 ; GO:0006598 ; GO:0008131 ; GO:0009611 ; GO:0009698 ; GO:0009805 ; GO:0042398 ; GO:0046592 ; GO:0055114	ko00330_Arginine and proline metabolism_KEGG ; ath00330_Arginine and proline metabolism_KEGG ; ko00410_beta-Alanine metabolism_KEGG ; ath00410_beta-Alanine metabolism_KEGG ; ARA_PWY-6441_spermine and spermidine degradation III_BIOCYC ; META_PWY-6441_spermine and spermidine degradation III_BIOCYC
662	Bju_CS52_NR_11678	AT3G62960	Thioredoxin superfamily protein; FUNCTIONS IN: electron carrier activity, protein disulfide oxidoreductase activity; INVOLVED IN: cell redox homeostasis; LOCATED IN: endomembrane system; EXPRESSED IN: 12 plant structures; EXPRESSED DURING: 4 anthesis, petal differentiation and expansion stage; CONTAINS InterPro DOMAIN/s: Glutaredoxin-like, plant II (InterPro:IPR011905), Thioredoxin fold (InterPro…	#N/A	0.487283	0.0411575	NA	Thioredoxin superfamily protein; FUNCTIONS IN: electron carrier activity, protein disulfide oxidoreductase activity; INVOLVED IN: cell redox homeostasis; LOCATED IN: endomembrane system; EXPRESSED IN: 12 plant structures; EXPRESSED DURING: 4 anthesis, petal differentiation and expansion stage; CONTAINS InterPro DOMAIN/s: Glutaredoxin-like, plant II (InterPro:IPR011905), Thioredoxin fold (InterPro…	NA	NA	GO:0005737 ; GO:0048653	#N/A
663	Bju_CS52_R_24281	AT2G29090	Encodes a protein with ABA 8'-hydroxylase activity, involved in ABA catabolism. Member of the CYP707A gene family. This gene predominantly accumulates in dry seeds and is up-regulated immediately following imbibition. CYP707A2 appears to play a major role in the rapid decrease in ABA levels during early seed imbibition.	#N/A	0.49779	0.0332285	NP_001168758.1	Encodes a protein with ABA 8'-hydroxylase activity, involved in ABA catabolism. Member of the CYP707A gene family. This gene predominantly accumulates in dry seeds and is up-regulated immediately following imbibition. CYP707A2 appears to play a major role in the rapid decrease in ABA levels during early seed imbibition.	Bra040762	cytochrome P450, family 707, subfamily A, polypeptide 2	GO:0009507 ; GO:0009639 ; GO:0009687 ; GO:0010114 ; GO:0010295 ; GO:0019825 ; GO:0048838	6253653_Metabolism_REACTOME ; 6253661_Biological oxidations_REACTOME ; 6253694_Phase 1 - Functionalization of compounds_REACTOME ; 6253809_Cytochrome P450 - arranged by substrate type_REACTOME ; ath00906_Carotenoid biosynthesis_KEGG ; ko00906_Carotenoid biosynthesis_KEGG ; 6254115_Vitamins_REACTOME ; ARA_PWY-5271_phaseic acid biosynthesis_BIOCYC ; META_PWY-5271_phaseic acid biosynthesis_BIOCYC
664	Bju_CS52_R_26802	AT4G22010	SKU5 similar 4 (sks4); FUNCTIONS IN: oxidoreductase activity, copper ion binding; INVOLVED IN: oxidation reduction; LOCATED IN: membrane, plant-type cell wall; EXPRESSED IN: 22 plant structures; EXPRESSED DURING: 14 growth stages; CONTAINS InterPro DOMAIN/s: Multicopper oxidase, type 3 (InterPro:IPR011707), Cupredoxin (InterPro:IPR008972), Multicopper oxidase, type 2 (InterPro:IPR011706), Multico…	#N/A	0.498598	0.0043058	NP_001145891.1	SKU5 similar 4 (sks4); FUNCTIONS IN: oxidoreductase activity, copper ion binding; INVOLVED IN: oxidation reduction; LOCATED IN: membrane, plant-type cell wall; EXPRESSED IN: 22 plant structures; EXPRESSED DURING: 14 growth stages; CONTAINS InterPro DOMAIN/s: Multicopper oxidase, type 3 (InterPro:IPR011707), Cupredoxin (InterPro:IPR008972), Multicopper oxidase, type 2 (InterPro:IPR011706), Multico…	Bra013582	SKU5 similar 4	GO:0000271 ; GO:0005576 ; GO:0009505 ; GO:0009506 ; GO:0009825 ; GO:0009932 ; GO:0010075 ; GO:0010817 ; GO:0016020 ; GO:0016126 ; GO:0043481 ; GO:0048653 ; GO:0048767 ; GO:0071555	#N/A
665	Bju_CS52_R_23498	AT4G15760	Encodes a protein with similarity to monooxygenases that are known to degrade salicylic acid (SA).	#N/A	0.502732	0.0150043	NP_193311.6	Encodes a protein with similarity to monooxygenases that are known to degrade salicylic acid (SA).	Bra038068	monooxygenase 1	GO:0005739 ; GO:0005783 ; GO:0009617	#N/A
666	Bju_CS52_R_25930	AT4G38420	SKU5 similar 9 (sks9); FUNCTIONS IN: oxidoreductase activity, copper ion binding; INVOLVED IN: oxidation reduction; LOCATED IN: plant-type cell wall; EXPRESSED IN: 12 plant structures; EXPRESSED DURING: 9 growth stages; CONTAINS InterPro DOMAIN/s: Multicopper oxidase, type 3 (InterPro:IPR011707), Cupredoxin (InterPro:IPR008972), Multicopper oxidase, type 2 (InterPro:IPR011706), Multicopper oxidas…	#N/A	0.507012	0.011368	NP_197609.1	SKU5 similar 9 (sks9); FUNCTIONS IN: oxidoreductase activity, copper ion binding; INVOLVED IN: oxidation reduction; LOCATED IN: plant-type cell wall; EXPRESSED IN: 12 plant structures; EXPRESSED DURING: 9 growth stages; CONTAINS InterPro DOMAIN/s: Multicopper oxidase, type 3 (InterPro:IPR011707), Cupredoxin (InterPro:IPR008972), Multicopper oxidase, type 2 (InterPro:IPR011706), Multicopper oxidas…	Bra033564	SKU5 similar 9	GO:0005576 ; GO:0009505 ; GO:0009506	#N/A
667	Bju_CS52_R_8121	AT5G60040	Encodes a subunit of RNA polymerase III (aka RNA polymerase C).	#N/A	0.0940211	0.00147897	NP_014986.3	#N/A	Bra020267	nuclear RNA polymerase C1	GO:0000278 ; GO:0003677 ; GO:0003899 ; GO:0005634 ; GO:0006302 ; GO:0006310 ; GO:0006312 ; GO:0006351 ; GO:0006354 ; GO:0006396 ; GO:0007062 ; GO:0007126 ; GO:0007129 ; GO:0007131 ; GO:0009560 ; GO:0010332 ; GO:0010564 ; GO:0016567 ; GO:0032204 ; GO:0042138 ; GO:0043247 ; GO:0045132	6253698_Gene Expression_REACTOME ; 6253763_Immune System_REACTOME ; ko00230_Purine metabolism_KEGG ; 6253762_Innate Immune System_REACTOME ; ath00230_Purine metabolism_KEGG ; ko00240_Pyrimidine metabolism_KEGG ; ath00240_Pyrimidine metabolism_KEGG ; ko03020_RNA polymerase_KEGG ; ath03020_RNA polymerase_KEGG ; 6254355_Cytosolic sensors of pathogen-associated DNA_REACTOME ; 6253806_RNA Polymerase I…
[truncated: 215 more rows]
