# Supplementary material for: De Novo Assembly and Characterization of Stress Transcriptome in a Salinity-Tolerant Variety CS52 of Brassica juncea
Source: PLoS One. 2015 May 13;10(5):e0126783. doi: 10.1371/journal.pone.0126783 (PMC4429966; doi:10.1371/journal.pone.0126783)
Supplement: S3 Table — (XLSX) [file pone.0126783.s003.xlsx]

## Sheet: RPKM>100WT
Table S3. List of transcripts with normalized RPKM ≥100
S. No.	Unigene ID	Normalized RPKM_CTRL	Normalized RPKM_SS	B_RAPA_CDS/Protein blast_ID	B.rapa annotations	NRDB_annotation	Corresponding Arabidopsis ID	ATID-Annotations	CDD-Domain_Name	RefSeq_ID	Description
1	Bju_CS52_R_15698	240.401	89.0848	Bra021417	thioredoxin F-type 1	unknown [Zea mays]	AT5G16400	Encodes an f-type thioredoxin (Trx-f2) localized in chloroplast stroma.	#N/A	NA	thioredoxin F-type 1
2	Bju_CS52_NR_17493	133.047	76.3546	#N/A	#N/A	#N/A	AT2G43910	HARMLESS TO OZONE LAYER 1 (HOL1); FUNCTIONS IN: methyltransferase activity, thiopurine S-methyltransferase activity; INVOLVED IN: metabolic process; LOCATED IN: plasma membrane; EXPRESSED IN: guard cell, cultured cell, leaf; CONTAINS InterPro DOMAIN/s: Thiopurine S-methyltransferase (InterPro:IPR008854); BEST Arabidopsis thaliana protein match is: S-adenosyl-L-methionine-dependent methyltransfera…	thiopurine S-methyltransferase	NA	NA
3	Bju_CS52_R_20133	1707.81	939.026	Bra025297	photosystem II light harvesting complex gene 2.3	#N/A	AT3G27690	Encodes Lhcb2.4. Belongs to the Lhc super-gene family encodes the light-harvesting chlorophyll a/b-binding (LHC) proteins that constitute the antenna system of the photosynthetic apparatus.	#N/A	XP_004234241.1	photosystem II light harvesting complex gene 2.3
4	Bju_CS52_R_18308	698.811	400.462	Bra025297	photosystem II light harvesting complex gene 2.3	#N/A	AT3G27690	Encodes Lhcb2.4. Belongs to the Lhc super-gene family encodes the light-harvesting chlorophyll a/b-binding (LHC) proteins that constitute the antenna system of the photosynthetic apparatus.	#N/A	XP_004956924.1	photosystem II light harvesting complex gene 2.3
5	Bju_CS52_R_18634	103.819	60.5141	Bra015274	FASCICLIN-like arabinoogalactan 9	#N/A	AT1G03870	fasciclin-like arabinogalactan-protein 9 (Fla9)	Secreted and surface protein containing fasciclin-like repeats [Cell envelope biogenesis	NA	FASCICLIN-like arabinoogalactan 9
6	Bju_CS52_R_20333	170.471	100.424	Bra006814	xyloglucan endotransglucosylase/hydrolase 12	#N/A	AT4G03210	encodes a member of xyloglucan endotransglucosylase/hydrolases (XTHs) that catalyze the cleavage and molecular grafting of xyloglucan chains function in loosening and rearrangement of the cell wall. Gene is expressed in shoot apex region, flower buds, flower stalks and internodes bearing flowers.	Probable xyloglucan endotransglucosylase/hydrolase protein; Provisional	NA	xyloglucan endotransglucosylase/hydrolase 12
7	Bju_CS52_R_16364	113.375	46.7866	Bra021222	Pollen Ole e 1 allergen and extensin family protein	#N/A	#N/A	#N/A	Pollen proteins Ole e I like	NA	Pollen Ole e 1 allergen and extensin family protein
8	Bju_CS52_NR_13340	145.095	50.2513	#N/A	#N/A	#N/A	AT5G59310	Encodes a member of the lipid transfer protein family. Proteins of this family are generally small (~9 kD), basic, expressed abundantly and contain eight Cys residues. The proteins can bind fatty acids and acylCoA esters and can transfer several different phospholipids. They are localized to the cell wall. The mRNA is present in flowers and siliques, and is strongly up-regulated by abscisic acid.…	Probable lipid transfer. The members of this family are probably involved in lipid transfer. The family has several highly conserved cysteines	NA	NA
9	Bju_CS52_NR_13716	617.861	183.577	#N/A	#N/A	#N/A	AT2G45180	Bifunctional inhibitor/lipid-transfer protein/seed storage 2S albumin superfamily protein; FUNCTIONS IN: lipid binding; INVOLVED IN: lipid transport; LOCATED IN: chloroplast thylakoid membrane; EXPRESSED IN: 22 plant structures; EXPRESSED DURING: 13 growth stages; CONTAINS InterPro DOMAIN/s: Bifunctional inhibitor/plant lipid transfer protein/seed storage (InterPro:IPR016140), Plant lipid transfe…	Probable lipid transfer. The members of this family are probably involved in lipid transfer. The family has several highly conserved cysteines	NA	NA
10	Bju_CS52_NR_12399	209.34	61.8134	#N/A	#N/A	uncharacterized protein [Arabidopsis thaliana]	#N/A	#N/A	#N/A	NA	NA
11	Bju_CS52_R_22364	229.087	141.383	Bra035787	TRAF-like family protein	#N/A	#N/A	#N/A	#N/A	NP_566660.1	TRAF-like family protein
12	Bju_CS52_R_22994	103.791	39.0041	Bra015981	TRAF-like family protein	#N/A	#N/A	#N/A	#N/A	NP_564729.1	TRAF-like family protein
13	Bju_CS52_R_19788	109.871	54.1622	Bra007240	0	#N/A	#N/A	#N/A	Protein of unknown function (DUF3984). This family of proteins is functionally uncharacterized. This family of proteins is found in eukaryotes. Proteins in this family are typically between 393 and 442 amino acids in length	NA	unknown protein
14	Bju_CS52_NR_19241	182.44	125.425	#N/A	#N/A	#N/A	#N/A	#N/A	#N/A	XP_003071652.1	hygromycin-B
15	Bju_CS52_NR_22928	222.448	449.624	#N/A	#N/A	#N/A	ATCG00950	chloroplast-encoded 23S ribosomal RNA	Domain of unknown function (DUF4323). This family of proteins is functionally uncharacterized. This family of proteins is found in bacteria and eukaryotes. Proteins in this family are typically between 85 and 171 amino acids in length	NA	NA
16	Bju_CS52_NR_22298	142.916	181.201	#N/A	#N/A	#N/A	ATCG00920	chloroplast-encoded 16S ribosomal RNA	Protein of unknown function (DUF2647). This eukaryotic family of proteins are annotated as ycf68 but have no known function	NA	NA
17	Bju_CS52_R_21980	110.376	56.0783	Bra004721	DNAJ heat shock N-terminal domain-containing protein	#N/A	AT2G42750	DNAJ heat shock N-terminal domain-containing protein; FUNCTIONS IN: unfolded protein binding, heat shock protein binding; INVOLVED IN: protein folding; LOCATED IN: chloroplast; EXPRESSED IN: 22 plant structures; EXPRESSED DURING: 13 growth stages; CONTAINS InterPro DOMAIN/s: Molecular chaperone, heat shock protein, Hsp40, DnaJ (InterPro:IPR015609), 4Fe-4S ferredoxin, iron-sulpur binding domain (I…	#N/A	NP_565982.1	DNAJ heat shock N-terminal domain-containing protein
18	Bju_CS52_R_28910	341.018	951.795	Bra021970	Replication factor-A protein 1-related	#N/A	AT2G06510	Encodes a homolog of Replication Protein A that is involved in meiosis I in pollen mother cells. rpa1a mutants have a reduced number of class I crossovers. The protein is located in chromatin-associated foci in early leptotene and can be detected in these foci until late pachytene of meiosis I.	#N/A	NP_567576.2	Replication factor-A protein 1-related
19	Bju_CS52_R_14326	118.347	154.442	Bra016703	ubiquitin carrier protein 1	#N/A	AT4G27960	ubiquitin conjugating enzyme	Ubiquitin-protein ligase [Posttranslational modification	NA	ubiquitin carrier protein 1
20	Bju_CS52_NR_15705	430.404	447.025	#N/A	#N/A	#N/A	AT5G53300	Encodes a ubiquitin conjugating enzyme.	Ubiquitin-protein ligase [Posttranslational modification	NA	NA
21	Bju_CS52_NR_14576	124.612	109.322	#N/A	#N/A	#N/A	AT1G64230	ubiquitin-conjugating enzyme 28 (UBC28); FUNCTIONS IN: ubiquitin-protein ligase activity; INVOLVED IN: ubiquitin-dependent protein catabolic process; LOCATED IN: plasma membrane; EXPRESSED IN: 24 plant structures; EXPRESSED DURING: 15 growth stages; CONTAINS InterPro DOMAIN/s: Ubiquitin-conjugating enzyme/RWD-like (InterPro:IPR016135), Ubiquitin-conjugating enzyme, E2 (InterPro:IPR000608); BEST A…	#N/A	XP_003616052.1	Ubiquitin carrier protein
22	Bju_CS52_NR_16151	219.801	259.984	#N/A	#N/A	#N/A	AT1G75950	SKP1 is core component of the SCF family of E3 ubiquitin ligases and serves to tether the rest of the complex to an F-box protein, which provides specificity in binding to ubiquitin ligase substrate proteins. Predominately expressed from leptotene to pachytene. Negatively regulates recombination. Interacts with P0, a silencing suppressor protein encoded by poleroviruses by means of a conserved mi…	SCF ubiquitin ligase	NA	NA
23	Bju_CS52_R_21471	130.602	200.533	Bra006516	Mitochondrial substrate carrier family protein	#N/A	AT5G19760	Encodes a novel mitochondrial carrier capable of transporting both dicarboxylates (such as malate, oxaloacetate, oxoglutarate, and maleate) and tricarboxylates (such as citrate, isocitrate, cis-aconitate, and trans-aconitate).	ADP/ATP transporter on adenylate translocase; Provisional	NA	Mitochondrial substrate carrier family protein
24	Bju_CS52_R_13139	105.041	105.45	Bra037461	cytochrome B5 isoform D	unknown [Picea sitchensis]	AT5G48810	Encodes a cytochrome b5 isoform that localizes to the ER. The C-terminal portion of the protein appears to be capable of inserting into a plant microsomal membrane in vitro and the protein appears to be subject to glycosylation.	#N/A	NA	cytochrome B5 isoform D
25	Bju_CS52_R_24482	590.971	1327.74	Bra009397	peroxisomal NAD-malate dehydrogenase 2	#N/A	AT5G09660	encodes a microbody NAD-dependent malate dehydrogenase encodes an peroxisomal NAD-malate dehydrogenase that is involved in fatty acid beta-oxidation through providing NAD to the process of converting fatty acyl CoA to acetyl CoA.	#N/A	NP_001238487.1	peroxisomal NAD-malate dehydrogenase 2
26	Bju_CS52_R_7135	380.815	239.392	Bra028624	peroxisomal NAD-malate dehydrogenase 2	#N/A	AT5G09660	encodes a microbody NAD-dependent malate dehydrogenase encodes an peroxisomal NAD-malate dehydrogenase that is involved in fatty acid beta-oxidation through providing NAD to the process of converting fatty acyl CoA to acetyl CoA.	#N/A	NP_196528.1	peroxisomal NAD-malate dehydrogenase 2
27	Bju_CS52_NR_21292	178.859	469.506	#N/A	#N/A	#N/A	AT1G43670	Encodes a fructose-1,6-bisphosphatase. This enzyme, in addition to catalyzing the formation of fructose-6-phosphate for sucrose biosynthesis, appears to play a role in fructose-mediated signaling that is independent of its enzymatic activity. atcfbp-1/fins1 mutants have reduced photosynthetic rates, elevated levels of starch and reduced levels of sucrose during the day. Although the protein is ex…	fructose-1	NA	NA
28	Bju_CS52_R_23184	180.59	345.906	Bra015314	Lactate/malate dehydrogenase family protein	#N/A	AT1G04410	predicted to encode a cytosolic malate dehydrogenase.	#N/A	NP_001064860.1	Lactate/malate dehydrogenase family protein
29	Bju_CS52_R_22998	104.224	168.222	Bra030951	Lactate/malate dehydrogenase family protein	#N/A	AT1G53240	mMDH1 encodes a mitochrondrial malate dehydrogenase. It is expressed at higher levels than the other mitochrondrial isoform mMDH2 (At3G15020) according to transcript and proteomic analyses.	Cytoplasmic and cytosolic Malate dehydrogenases. MDH is one of the key enzymes in the citric acid cycle	NA	Lactate/malate dehydrogenase family protein
30	Bju_CS52_R_215	205.868	90.3841	Bra007192	sedoheptulose-bisphosphatase	sedoheptulose-1,7-bisphosphatase, chloroplast, putative [Ricinus communis]	AT3G55800	Encodes the chloroplast enzyme sedoheptulose-1,7-bisphosphatase (SBPase), involved in the carbon reduction of the Calvin cycle. Increase in SBPase activity in transgenic lines accumulate up to 50% more sucrose and starch than wild-type.	#N/A	NA	sedoheptulose-bisphosphatase
31	Bju_CS52_R_23993	353.785	654.553	Bra007041	high cyclic electron flow 1	#N/A	AT3G54050	Encodes a chloroplastic fructose 1,6-bisphosphate phosphatase. also known as HCEF1 (High Cyclic Electron Flow 1). hcef1 mutants have constitutively elevated electron flow (CEFI) and plants with antisense suppression of this enzyme have higher levels of net leaf photosynthesis and increased sucrose biosynthesis.	#N/A	NP_001190083.1	high cyclic electron flow 1
32	Bju_CS52_R_9205	395.211	270.378	Bra019722	glyceraldehyde-3-phosphate dehydrogenase of plastid 1	#N/A	AT3G26650	Encodes one of the two subunits forming the photosynthetic glyceraldehyde-3-phosphate dehydrogenase (GAPDH) and as such a constituent of the supramolecular complex with phosphoribulokinase (PRK) thought to be linked by a small peptide encoded by CP12-2. GapA-1 is coordinately expressed by light with PRK and CP12-2. The enzyme activity, tested in leaf protein extracts dropped significantly after e…	#N/A	NP_586008.1	glyceraldehyde-3-phosphate dehydrogenase of plastid 1
33	Bju_CS52_R_24441	2179.81	4125.07	Bra032939	glyceraldehyde 3-phosphate dehydrogenase A subunit	#N/A	AT1G12900	glyceraldehyde 3-phosphate dehydrogenase A subunit 2 (GAPA-2); FUNCTIONS IN: glyceraldehyde-3-phosphate dehydrogenase activity; INVOLVED IN: glycolysis; LOCATED IN: apoplast, chloroplast, membrane; EXPRESSED IN: 22 plant structures; EXPRESSED DURING: 14 growth stages; CONTAINS InterPro DOMAIN/s: Glyceraldehyde 3-phosphate dehydrogenase, catalytic domain (InterPro:IPR020829), Glyceraldehyde 3-phos…	#N/A	NP_001238484.1	glyceraldehyde 3-phosphate dehydrogenase A subunit
34	Bju_CS52_R_26030	928.45	2166.07	Bra034927	glyceraldehyde-3-phosphate dehydrogenase B subunit	#N/A	AT1G42970	Encodes chloroplast localized glyceraldehyde-3-phosphate dehydrogenase that can use both NADH and NADPH to reduce 1,3-diphosphate glycerate. It forms A2B2 heterotetramers with GapA forms of the GADPH enzyme. These complexes are active in the light under reducing conditions, but show reduced NADPH-dependent activity in response to oxidized thioredoxins and increased NAD(H)/NADP(H) ratios due to th…	#N/A	NP_001237135.1	glyceraldehyde-3-phosphate dehydrogenase B subunit
35	Bju_CS52_R_25028	655.345	1340.67	Bra014720	sedoheptulose-bisphosphatase	#N/A	AT3G55800	Encodes the chloroplast enzyme sedoheptulose-1,7-bisphosphatase (SBPase), involved in the carbon reduction of the Calvin cycle. Increase in SBPase activity in transgenic lines accumulate up to 50% more sucrose and starch than wild-type.	#N/A	NP_001267658.1	sedoheptulose-bisphosphatase
36	Bju_CS52_R_24874	703.131	1355.84	Bra016729	glyceraldehyde-3-phosphate dehydrogenase C subunit 1	#N/A	AT1G13440	glyceraldehyde-3-phosphate dehydrogenase C2 (GAPC2); FUNCTIONS IN: copper ion binding, glyceraldehyde-3-phosphate dehydrogenase activity, zinc ion binding; INVOLVED IN: response to oxidative stress, response to cadmium ion, gluconeogenesis, defense response to bacterium, glycolysis; LOCATED IN: in 8 components; EXPRESSED IN: 27 plant structures; EXPRESSED DURING: 15 growth stages; CONTAINS InterP…	cytosolic glyceraldehyde 3-phosphate dehydrogenase; Provisional	NA	glyceraldehyde-3-phosphate dehydrogenase C subunit 1
37	Bju_CS52_R_20533	221.31	337.008	Bra014744	triosephosphate isomerase	#N/A	AT3G55440	Encodes triosephosphate isomerase.	#N/A	XP_004147017.1	triosephosphate isomerase
38	Bju_CS52_R_23367	145.143	239.025	Bra017233	ENTH/VHS family protein	#N/A	AT3G52930	Aldolase superfamily protein; FUNCTIONS IN: copper ion binding; INVOLVED IN: response to cadmium ion, response to karrikin, response to salt stress, pentose-phosphate shunt; LOCATED IN: in 8 components; EXPRESSED IN: 29 plant structures; EXPRESSED DURING: 15 growth stages; CONTAINS InterPro DOMAIN/s: Aldolase-type TIM barrel (InterPro:IPR013785), Fructose-bisphosphate aldolase, class-I (InterPro:…	#N/A	NP_001060880.1	ENTH/VHS family protein
39	Bju_CS52_R_24016	232.974	495.426	Bra030316	triosephosphate isomerase	#N/A	AT2G21170	Encodes a plastidic triose phosphate isomerase. Mutants with reduced pdTPI levels have difficulty transitioning from heterotrophic to autotrophic growth. The related phenotypes, such as chlorosis in light-grown seedlings may result from an accumulation of dihydroxyacetone phosphate (DHAP) and methylglyoxal (MG) in these mutants. Both splice variants appear to be expressed, but the At2g21170.2 var…	triosephosphate isomerase	NA	triosephosphate isomerase
40	Bju_CS52_R_19313	136.963	177.907	Bra040406	Ribose 5-phosphate isomerase, type A protein	#N/A	#N/A	#N/A	#N/A	NP_187130.1	Ribose 5-phosphate isomerase, type A protein
41	Bju_CS52_R_26808	1279.53	3604.08	Bra016147	serine hydroxymethyltransferase 2	#N/A	AT4G37930	Encodes a protein with mitochondrial serine hydroxymethyltransferase activity, which functions in the photorespiratory pathway, catalyzes the conversion of serine and tetrahydrofolate to glycine and 5,10-methylene tetrahydrofolate. Involved in controlling cell damage caused by abiotic stress, such as high light and salt and the hypersensitive defense response of plants.	#N/A	NP_568488.2	serine hydroxymethyltransferase 2
42	Bju_CS52_NR_7477	169.016	97.1822	#N/A	#N/A	hypothetical protein ARALYDRAFT_492157 [Arabidopsis lyrata subsp. lyrata]	AT2G21330	fructose-bisphosphate aldolase 1 (FBA1); FUNCTIONS IN: fructose-bisphosphate aldolase activity, catalytic activity; INVOLVED IN: response to cadmium ion, pentose-phosphate shunt; LOCATED IN: in 8 components; EXPRESSED IN: 25 plant structures; EXPRESSED DURING: 15 growth stages; CONTAINS InterPro DOMAIN/s: Aldolase-type TIM barrel (InterPro:IPR013785), Fructose-bisphosphate aldolase, class-I (Inte…	#N/A	NA	NA
43	Bju_CS52_R_12125	236.853	176.201	Bra031181	fructose-bisphosphate aldolase 1	#N/A	AT2G21330	fructose-bisphosphate aldolase 1 (FBA1); FUNCTIONS IN: fructose-bisphosphate aldolase activity, catalytic activity; INVOLVED IN: response to cadmium ion, pentose-phosphate shunt; LOCATED IN: in 8 components; EXPRESSED IN: 25 plant structures; EXPRESSED DURING: 15 growth stages; CONTAINS InterPro DOMAIN/s: Aldolase-type TIM barrel (InterPro:IPR013785), Fructose-bisphosphate aldolase, class-I (Inte…	#N/A	NP_001140770.1	fructose-bisphosphate aldolase 1
44	Bju_CS52_R_21400	119.739	139.454	Bra019307	plasma membrane intrinsic protein 1;4	aquaporin PIP1 [Dimocarpus longan]	AT1G01620	a member of the plasma membrane intrinsic protein subfamily PIP1. localizes to the plasma membrane and exhibits water transport activity in Xenopus oocyte. expressed ubiquitously and protein level decreases slightly during leaf development.	#N/A	NA	plasma membrane intrinsic protein 1;4
45	Bju_CS52_R_21050	678.188	866.871	Bra019307	plasma membrane intrinsic protein 1;4	#N/A	AT2G45960	a member of the plasma membrane intrinsic protein subfamily PIP1. localizes to the plasma membrane and exhibits water transport activity in Xenopus oocyte. expressed ubiquitously and protein level decreases slightly during leaf development.	#N/A	NP_001131324.1	plasma membrane intrinsic protein 1;4
46	Bju_CS52_R_16463	443.647	350.184	Bra011585	plasma membrane intrinsic protein 3	#N/A	AT2G16850	plasma membrane intrinsic protein 2;8 (PIP2;8); FUNCTIONS IN: water channel activity; INVOLVED IN: transport, transmembrane transport; LOCATED IN: membrane; EXPRESSED IN: root, flower, cultured cell, leaf; CONTAINS InterPro DOMAIN/s: Major intrinsic protein, conserved site (InterPro:IPR022357), Aquaporin (InterPro:IPR012269), Major intrinsic protein (InterPro:IPR000425); BEST Arabidopsis thaliana…	aquaglyceroporin; Provisional	NA	plasma membrane intrinsic protein 3
47	Bju_CS52_R_21321	438.264	514.364	Bra019307	plasma membrane intrinsic protein 1;4	#N/A	AT2G45960	a member of the plasma membrane intrinsic protein subfamily PIP1. localizes to the plasma membrane and exhibits water transport activity in Xenopus oocyte. expressed ubiquitously and protein level decreases slightly during leaf development.	#N/A	NP_001105638.1	plasma membrane intrinsic protein 1;4
48	Bju_CS52_R_20532	361.856	498.825	Bra020238	plasma membrane intrinsic protein 2;4	#N/A	AT2G45960	a member of the plasma membrane intrinsic protein subfamily PIP1. localizes to the plasma membrane and exhibits water transport activity in Xenopus oocyte. expressed ubiquitously and protein level decreases slightly during leaf development.	#N/A	XP_004149243.1	plasma membrane intrinsic protein 2;4
49	Bju_CS52_R_19759	236.85	239.681	Bra011585	plasma membrane intrinsic protein 3	#N/A	AT4G00430	a member of the plasma membrane intrinsic protein subfamily PIP1.	#N/A	NP_001183726.1	plasma membrane intrinsic protein 3
50	Bju_CS52_R_20351	177.009	217.633	Bra019307	plasma membrane intrinsic protein 1;4	#N/A	AT1G01620	a member of the plasma membrane intrinsic protein subfamily PIP1. localizes to the plasma membrane and exhibits water transport activity in Xenopus oocyte. expressed ubiquitously and protein level decreases slightly during leaf development.	#N/A	NP_116601.1	plasma membrane intrinsic protein 1;4
51	Bju_CS52_R_25051	619.218	1733.83	Bra004055	hydroxypyruvate reductase	#N/A	AT1G68010	Encodes hydroxypyruvate reductase.	#N/A	NP_001185349.1	hydroxypyruvate reductase
52	Bju_CS52_R_13392	116.828	92.9826	Bra028345	S-adenosyl-l-homocysteine (SAH) hydrolase 2	adenosylhomocysteinase [Rhodopirellula sp. SWK7]	AT4G13940	Encodes a S-adenosyl-L-homocysteine hydrolase required for DNA methylation-dependent gene silencing.	#N/A	NA	S-adenosyl-l-homocysteine (SAH) hydrolase 2
53	Bju_CS52_R_26519	310.863	678.858	Bra001921	S-adenosyl-l-homocysteine (SAH) hydrolase 2	#N/A	AT4G13940	Encodes a S-adenosyl-L-homocysteine hydrolase required for DNA methylation-dependent gene silencing.	#N/A	NP_010961.3	S-adenosyl-l-homocysteine (SAH) hydrolase 2
54	Bju_CS52_NR_10421	711.382	527.146	#N/A	#N/A	hypothetical protein MPER_08668 [Moniliophthora perniciosa FA553]	AT3G14420	Aldolase-type TIM barrel family protein; FUNCTIONS IN: glycolate oxidase activity; INVOLVED IN: oxidation reduction, metabolic process; LOCATED IN: apoplast, chloroplast, peroxisome, membrane; EXPRESSED IN: cotyledon, guard cell, leaf; EXPRESSED DURING: seedling growth; CONTAINS InterPro DOMAIN/s: Aldolase-type TIM barrel (InterPro:IPR013785), FMN-dependent alpha-hydroxy acid dehydrogenase, activ…	#N/A	NA	NA
55	Bju_CS52_NR_12262	930.149	928.461	#N/A	#N/A	hypothetical protein SELMODRAFT_402239 [Selaginella moellendorffii]	AT3G14420	Aldolase-type TIM barrel family protein; FUNCTIONS IN: glycolate oxidase activity; INVOLVED IN: oxidation reduction, metabolic process; LOCATED IN: apoplast, chloroplast, peroxisome, membrane; EXPRESSED IN: cotyledon, guard cell, leaf; EXPRESSED DURING: seedling growth; CONTAINS InterPro DOMAIN/s: Aldolase-type TIM barrel (InterPro:IPR013785), FMN-dependent alpha-hydroxy acid dehydrogenase, activ…	#N/A	NA	NA
56	Bju_CS52_NR_10047	531.99	443.245	#N/A	#N/A	hypothetical protein VITISV_005886 [Vitis vinifera]	AT3G14415	Aldolase-type TIM barrel family protein; FUNCTIONS IN: glycolate oxidase activity, oxidoreductase activity, FMN binding, catalytic activity; INVOLVED IN: oxidation reduction, metabolic process; LOCATED IN: peroxisome; EXPRESSED IN: guard cell, leaf; CONTAINS InterPro DOMAIN/s: Aldolase-type TIM barrel (InterPro:IPR013785), FMN-dependent alpha-hydroxy acid dehydrogenase, active site (InterPro:IPR0…	#N/A	NA	NA
57	Bju_CS52_R_25086	1276.84	2987.56	Bra021556	Aldolase-type TIM barrel family protein	#N/A	AT3G14415	Aldolase-type TIM barrel family protein; FUNCTIONS IN: glycolate oxidase activity, oxidoreductase activity, FMN binding, catalytic activity; INVOLVED IN: oxidation reduction, metabolic process; LOCATED IN: peroxisome; EXPRESSED IN: guard cell, leaf; CONTAINS InterPro DOMAIN/s: Aldolase-type TIM barrel (InterPro:IPR013785), FMN-dependent alpha-hydroxy acid dehydrogenase, active site (InterPro:IPR0…	heme/flavin dehydrogenase	NA	Aldolase-type TIM barrel family protein
58	Bju_CS52_NR_21473	110.149	230.363	#N/A	#N/A	#N/A	AT3G53130	Lutein-deficient 1 (LUT1) required for lutein biosynthesis, member of the xanthophyll class of carotenoids. Involved in epsilon ring hydroxylation. Maps at 67.3 cM on chromosome 3.	#N/A	NP_001235534.1	cytochrome P450 97B2, chloroplastic
59	Bju_CS52_R_16061	116.144	113.246	Bra008746	ADP-ribosylation factor A1B	#N/A	AT2G47170	Gene encoding ADP-ribosylation factor and similar to other ARFs and ARF-like proteins. Members of this family are known to be essential for vesicle coating and uncoating and functions in GTP-binding. The gene is shown to play a role in cell division, cell expansion and cellulose production using antisense construct.	Sar1p-like members of the Ras-family of small GTPases. Yeast SAR1 is an essential gene required for transport of secretory proteins from the endoplasmic reticulum to the Golgi apparatus	NA	ADP-ribosylation factor A1B
60	Bju_CS52_R_15762	211.384	287.675	Bra014403	ADP-ribosylation factor A1E	#N/A	AT3G62290	A member of ARF GTPase family. A thaliana has 21 members of this family, known to be essential for vesicle coating and uncoating and functions in GTP-binding. The gene is shown to play a role in cell division, cell expansion and cellulose production using antisense construct.	Sar1 is an essential component of COPII vesicle coats. Sar1 is an essential component of COPII vesicle coats involved in export of cargo from the ER. The GTPase activity of Sar1 functions as a molecular switch to control protein-protein and protein-lipid interactions that direct vesicle budding from the ER. Activation of the GDP to the GTP-bound form of Sar1 involves the membrane-associated guani…	NA	ADP-ribosylation factor A1E
61	Bju_CS52_NR_16863	155.696	167.211	#N/A	#N/A	#N/A	AT1G23490	Gene encoding ADP-ribosylation factor and similar to other ARFs and ARF-like proteins. A member of ARF GTPase family. Arabidopsis has 21 known members, known to be essential for vesicle coating and uncoating and functions in GTP-binding. The gene is shown to play a role in cell division, cell expansion and cellulose production using antisense construct.	Sar1 is an essential component of COPII vesicle coats. Sar1 is an essential component of COPII vesicle coats involved in export of cargo from the ER. The GTPase activity of Sar1 functions as a molecular switch to control protein-protein and protein-lipid interactions that direct vesicle budding from the ER. Activation of the GDP to the GTP-bound form of Sar1 involves the membrane-associated guani…	NA	NA
62	Bju_CS52_R_29861	517.989	1713.41	Bra004060	lipoxygenase 2	#N/A	AT3G45140	Chloroplast lipoxygenase required for wound-induced jasmonic acid accumulation in Arabidopsis.Mutants are resistant to Staphylococcus aureus and accumulate salicylic acid upon infection.	#N/A	NP_566875.1	lipoxygenase 2
63	Bju_CS52_R_17805	215.684	307.912	Bra033140	glutathione peroxidase 6	#N/A	AT4G11600	Encodes glutathione peroxidase.	#N/A	NP_192897.2	glutathione peroxidase 6
64	Bju_CS52_R_24130	208.602	369.056	Bra008826	ADP/ATP carrier 2	#N/A	AT5G13490	Encodes mitochondrial ADP/ATP carrier	#N/A	NP_001031876.1	ADP/ATP carrier 2
65	Bju_CS52_R_25406	106.741	204.575	Bra027294	0	#N/A	AT3G14930	HEME1; FUNCTIONS IN: uroporphyrinogen decarboxylase activity; INVOLVED IN: response to cadmium ion; LOCATED IN: chloroplast stroma, chloroplast; EXPRESSED IN: 23 plant structures; EXPRESSED DURING: 14 growth stages; CONTAINS InterPro DOMAIN/s: Uroporphyrinogen decarboxylase HemE (InterPro:IPR006361), Uroporphyrinogen decarboxylase (URO-D) (InterPro:IPR000257); BEST Arabidopsis thaliana protein ma…	#N/A	NP_566495.1	unknown protein
66	Bju_CS52_R_23183	100.671	129.716	Bra016989	Uroporphyrinogen decarboxylase	#N/A	AT2G40490	HEME2; FUNCTIONS IN: uroporphyrinogen decarboxylase activity; INVOLVED IN: porphyrin biosynthetic process; LOCATED IN: chloroplast, chloroplast stroma, chloroplast envelope; EXPRESSED IN: 25 plant structures; EXPRESSED DURING: 14 growth stages; CONTAINS InterPro DOMAIN/s: Uroporphyrinogen decarboxylase HemE (InterPro:IPR006361), Uroporphyrinogen decarboxylase (URO-D) (InterPro:IPR000257); BEST Ar…	#N/A	NP_001043610.1	Uroporphyrinogen decarboxylase
67	Bju_CS52_R_28661	158.209	500.295	Bra018700	mitochondrial lipoamide dehydrogenase 1	#N/A	AT1G48030	Encodes a mitochondrial lipoamide dehydrogenase whose expression is induced by light.	lipoamide dehydrogenase; Provisional	NA	mitochondrial lipoamide dehydrogenase 1
68	Bju_CS52_R_24808	1568.19	4188.22	Bra013148	alanine:glyoxylate aminotransferase	#N/A	AT2G13360	Encodes a peroxisomal photorespiratory enzyme that catalyzes transamination reactions with multiple substrates. It is involved in photorespiration.	#N/A	NP_001148339.1	alanine:glyoxylate aminotransferase
69	Bju_CS52_R_24788	185.393	310.603	Bra005236	methionine adenosyltransferase 3	#N/A	AT2G36880	methionine adenosyltransferase 3 (MAT3); FUNCTIONS IN: copper ion binding, methionine adenosyltransferase activity; INVOLVED IN: one-carbon metabolic process, S-adenosylmethionine biosynthetic process; LOCATED IN: plasma membrane; EXPRESSED IN: 27 plant structures; EXPRESSED DURING: 17 growth stages; CONTAINS InterPro DOMAIN/s: S-adenosylmethionine synthetase (InterPro:IPR002133), S-adenosylmethi…	#N/A	NP_001118458.1	methionine adenosyltransferase 3
70	Bju_CS52_R_24038	226.943	585.062	Bra000914	S-adenosylmethionine synthetase 2	#N/A	AT4G01850	S-adenosylmethionine synthetase 2 (SAM-2); FUNCTIONS IN: copper ion binding, methionine adenosyltransferase activity; INVOLVED IN: one-carbon metabolic process, S-adenosylmethionine biosynthetic process; LOCATED IN: nucleolus, cell wall; EXPRESSED IN: 27 plant structures; EXPRESSED DURING: 17 growth stages; CONTAINS InterPro DOMAIN/s: S-adenosylmethionine synthetase (InterPro:IPR002133), S-adenos…	#N/A	NP_001042794.1	S-adenosylmethionine synthetase 2
71	Bju_CS52_R_25138	225.885	447.498	Bra020813	Tyrosine transaminase family protein	#N/A	#N/A	#N/A	#N/A	NP_194090.2	Tyrosine transaminase family protein
72	Bju_CS52_R_23790	184.763	239.681	Bra000914	S-adenosylmethionine synthetase 2	#N/A	AT3G17390	S-adenosylmethionine synthetase	#N/A	NP_001054575.1	S-adenosylmethionine synthetase 2
73	Bju_CS52_R_27167	1183.72	2918.87	Bra035392	glutamine synthetase 2	#N/A	AT5G35630	chloroplastic glutamine synthetase	glutamine synthetase; Provisional	NA	glutamine synthetase 2
74	Bju_CS52_R_22263	116.193	260.154	Bra029966	branched-chain aminotransferase 3	#N/A	AT3G19710	Belongs to the branched-chain amino acid aminotransferase gene family. Encodes a methionine-oxo-acid transaminase. Involved in the methionine chain elongation pathway that leads to the ultimate biosynthesis of methionine-derived glucosinolates.	#N/A	NP_001239909.1	branched-chain aminotransferase 3
75	Bju_CS52_R_26935	134.03	358.531	Bra032708	isopropyl malate isomerase large subunit 1	#N/A	AT4G13430	Encodes a methylthioalkylmalate isomerase involved in glucosinolate biosynthesis.	#N/A	NP_567405.1	isopropyl malate isomerase large subunit 1
76	Bju_CS52_NR_22310	141.562	424.045	#N/A	#N/A	#N/A	AT1G20260	One of three genes encoding the vacuolar ATP synthase subunit B1. The protein binds to and co-localizes with F-actin, bundles F-actin to form higher-order structure, and stabilizes actin filaments in vitro.	Archaeal/vacuolar-type H+-ATPase subunit B [Energy production and conversion]	NA	NA
77	Bju_CS52_R_19969	100.895	150.098	Bra014555	vacuolar ATP synthase subunit D (VATD) / V-ATPase D subunit / vacuolar proton pump D subunit (VATPD)	#N/A	AT3G58730	vacuolar ATP synthase subunit D (VATD) / V-ATPase D subunit / vacuolar proton pump D subunit (VATPD); FUNCTIONS IN: ATPase activity, coupled to transmembrane movement of substances, proton-transporting ATPase activity, rotational mechanism; INVOLVED IN: ATP synthesis coupled proton transport; LOCATED IN: vacuolar membrane, plasma membrane, vacuole, membrane, plant-type vacuole; EXPRESSED IN: 26 p…	Archaeal/vacuolar-type H+-ATPase subunit D [Energy production and conversion]	NA	vacuolar ATP synthase subunit D (VATD) / V-ATPase D subunit / vacuolar proton pump D subunit (VATPD)
78	Bju_CS52_R_13746	129.16	98.2584	Bra002368	calmodulin 5	#N/A	AT5G21274	Encodes a calmodulin isoform. Expressed in leaves.	calmodulin; Provisional	NA	calmodulin 5
79	Bju_CS52_NR_18204	158.55	123.01	#N/A	#N/A	unknown [Glycine max]	AT3G16240	Delta tonoplast intrinsic protein, functions as a water channel and ammonium (NH3) transporter. Highly expressed in flower, shoot, and stem. Expression shows diurnal regulation and is induced by ammonium (NH3). Protein localized to vacuolar membrane.	#N/A	NA	NA
80	Bju_CS52_R_20926	1684.69	1712.42	Bra017222	gamma tonoplast intrinsic protein	#N/A	AT3G26520	gamma tonoplast intrinsic protein 2 (TIP2). expressed throughout the plant and transcript level is increased upon NaCl or ABA treatments. NaCl stress-sensitive yeast mutant strains exhibit more resistance to salt when expressing this protein.	aquaporin TIP; Provisional	NA	gamma tonoplast intrinsic protein
81	Bju_CS52_R_19396	255.415	170.584	Bra016014	Aquaporin-like superfamily protein	#N/A	AT3G16240	Delta tonoplast intrinsic protein, functions as a water channel and ammonium (NH3) transporter. Highly expressed in flower, shoot, and stem. Expression shows diurnal regulation and is induced by ammonium (NH3). Protein localized to vacuolar membrane.	The Major Facilitator Superfamily (MFS) is a large and diverse group of secondary transporters that includes uniporters	NA	Aquaporin-like superfamily protein
82	Bju_CS52_NR_7593	203.302	108.797	#N/A	#N/A	2-Cys peroxiredoxin BAS1 [Medicago truncatula]	AT3G11630	Encodes a 2-Cys peroxiredoxin (2-Cys PrxA) that contains two catalytic Cys residues.	#N/A	NA	NA
83	Bju_CS52_R_15839	108.475	77.2339	Bra011971	copper/zinc superoxide dismutase 2	copper/zinc superoxide dismutase 2 [Arabidopsis thaliana]	AT1G08830	Encodes a cytosolic copper/zinc superoxide dismutase CSD1 that can detoxify superoxide radicals. Its expression is affected by miR398-directed mRNA cleavage. Regulated by biotic and abiotic stress. Activation of CSD1 in the cytoplasm involves both a CCS-dependent and -independent pathway.	#N/A	NA	copper/zinc superoxide dismutase 2
84	Bju_CS52_R_19076	102.676	149.691	Bra034154	manganese superoxide dismutase 1	#N/A	AT3G10920	manganese superoxide dismutase (MSD1)	iron superoxide dismutase	NA	manganese superoxide dismutase 1
85	Bju_CS52_NR_13149	110.264	72.8375	#N/A	#N/A	Putative ubiquitin / ribosomal protein CEP52 [Oryza sativa Japonica Group]	AT2G36170	Ubiquitin supergroup;Ribosomal protein L40e; FUNCTIONS IN: structural constituent of ribosome; INVOLVED IN: translation; LOCATED IN: cytosolic large ribosomal subunit, nucleolus; EXPRESSED IN: 24 plant structures; EXPRESSED DURING: 13 growth stages; CONTAINS InterPro DOMAIN/s: Ribosomal protein L40e (InterPro:IPR001975), Ubiquitin subgroup (InterPro:IPR019956), Ubiquitin conserved site (InterPro:…	#N/A	NA	NA
86	Bju_CS52_R_28738	124.749	315.8	Bra013104	poly(A) binding protein 2	#N/A	AT4G34110	Putative poly-A binding protein. Member of a gene family .Expressed in stele and root meristem and post-fertilization ovules.Member of the class II family of PABP proteins.	#N/A	NP_001185184.1	poly(A) binding protein 2
87	Bju_CS52_R_29778	156.46	466.173	Bra020542	Ribosomal protein S5/Elongation factor G/III/V family protein	#N/A	AT1G56070	encodes a translation elongation factor 2-like protein that is involved in cold-induced translation. Mutations in this gene specifically blocks low temperature-induced transcription of cold-responsive genes but induces the expression of CBF genes and mutants carrying the recessive mutations fail to acclimate to cold and is freezing sensitive.	#N/A	NP_001050786.1	Ribosomal protein S5/Elongation factor G/III/V family protein
88	Bju_CS52_R_11492	228.262	137.748	Bra006661	GTP binding Elongation factor Tu family protein	translation elongation factor eEF-1 alpha chain [Arabidopsis thaliana]	AT5G60390	GTP binding Elongation factor Tu family protein; FUNCTIONS IN: calmodulin binding, translation elongation factor activity; INVOLVED IN: translational elongation; LOCATED IN: mitochondrion, nucleus, plasma membrane, vacuole, cytoplasm; EXPRESSED IN: 6 plant structures; EXPRESSED DURING: L mature pollen stage, M germinated pollen stage, seed development stages; CONTAINS InterPro DOMAIN/s: Translati…	#N/A	NA	GTP binding Elongation factor Tu family protein
89	Bju_CS52_R_9868	103.449	43.02	Bra010805	Ribosomal protein L18ae/LX family protein	hypothetical protein OsJ_02939 [Oryza sativa Japonica Group]	AT3G14600	Ribosomal protein L18ae/LX family protein; FUNCTIONS IN: structural constituent of ribosome; INVOLVED IN: N-terminal protein myristoylation, translation, ribosome biogenesis; LOCATED IN: cytosolic ribosome, ribosome, cytosolic large ribosomal subunit, membrane; EXPRESSED IN: 23 plant structures; EXPRESSED DURING: 13 growth stages; CONTAINS InterPro DOMAIN/s: Ribosomal protein L18ae/LX (InterPro:I…	#N/A	NA	Ribosomal protein L18ae/LX family protein
90	Bju_CS52_R_7914	135.091	59.543	Bra004225	Ribosomal protein L22p/L17e family protein	PREDICTED: 60S ribosomal protein L17-like [Ovis aries]	AT1G67430	Ribosomal protein L22p/L17e family protein; FUNCTIONS IN: structural constituent of ribosome; INVOLVED IN: translation; LOCATED IN: in 6 components; EXPRESSED IN: 23 plant structures; EXPRESSED DURING: 13 growth stages; CONTAINS InterPro DOMAIN/s: Ribosomal protein L22/L17 (InterPro:IPR001063), Ribosomal protein L22/L17, eukaryotic/archaeal (InterPro:IPR005721), Ribosomal protein L22/L17, conserv…	#N/A	NA	Ribosomal protein L22p/L17e family protein
91	Bju_CS52_R_13395	121.12	73.4805	Bra005038	ribosomal protein L23AA	PREDICTED: 60S ribosomal protein L23a [Vitis vinifera]	AT2G39460	Encodes a 60S ribosomal protein L23aA (AtrpL23aA). Paralog of RLPL23aB.	#N/A	NA	ribosomal protein L23AA
92	Bju_CS52_R_14787	185.981	127.498	Bra006969	Ribosomal protein L24e family protein	unnamed protein product [Vitis vinifera]	AT3G53020	RPL24B encodes ribosomal protein L24, homolog of cytosolic RPL24, found in archaea and higher eukaryotes. Arabidopsis has two RPL24 homologs, RPL24A (AT2G36620) and RPL24B. Mutants showed defects in apical-basal gynoecium patterning similar to previously described ett and mp mutants. Transformation of stv1-1 mutant with a uORF-eliminated ETT construct partially suppressed the stv1 gynoecium pheno…	#N/A	NA	Ribosomal protein L24e family protein
93	Bju_CS52_NR_14547	156.101	134.087	#N/A	#N/A	#N/A	AT3G11510	Ribosomal protein S11 family protein; FUNCTIONS IN: structural constituent of ribosome; INVOLVED IN: translation; LOCATED IN: cytosolic small ribosomal subunit, cytosolic ribosome, nucleolus; EXPRESSED IN: 25 plant structures; EXPRESSED DURING: 13 growth stages; CONTAINS InterPro DOMAIN/s: Ribosomal protein S11 (InterPro:IPR001971), Ribosomal S11, conserved site (InterPro:IPR018102); BEST Arabido…	40S ribosomal protein S14; Provisional	NA	NA
94	Bju_CS52_R_14382	158.255	121.829	Bra015299	cytosolic ribosomal protein S15	#N/A	AT5G09510	Ribosomal protein S19 family protein; FUNCTIONS IN: structural constituent of ribosome; INVOLVED IN: translation; LOCATED IN: cytosolic small ribosomal subunit, cytosolic ribosome, nucleolus, plasma membrane; EXPRESSED IN: 23 plant structures; EXPRESSED DURING: 14 growth stages; CONTAINS InterPro DOMAIN/s: Ribosomal protein S15, eukaryotic/archaeal (InterPro:IPR005713), Ribosomal protein S19/S15 …	40S ribosomal protein S15; Provisional	NA	cytosolic ribosomal protein S15
95	Bju_CS52_NR_13210	123.357	101.776	#N/A	#N/A	#N/A	AT1G07770	Encodes cytoplasmic ribosomal protein S15a.	ribosomal protein S8	NA	NA
96	Bju_CS52_R_14305	110.288	84.8064	Bra037884	S18 ribosomal protein	#N/A	AT1G34030	Ribosomal protein S13/S18 family; FUNCTIONS IN: structural constituent of ribosome, protein binding; INVOLVED IN: translation; LOCATED IN: in 6 components; EXPRESSED IN: 23 plant structures; EXPRESSED DURING: 13 growth stages; CONTAINS InterPro DOMAIN/s: Ribosomal protein S13-like, H2TH (InterPro:IPR010979), Ribosomal protein S13, conserved site (InterPro:IPR018269), Ribosomal protein S13 (InterP…	40S ribosomal protein S18; Provisional	NA	S18 ribosomal protein
97	Bju_CS52_R_12162	107.459	67.3254	Bra012980	Ribosomal protein S19e family protein	#N/A	AT3G02080	Ribosomal protein S19e family protein; FUNCTIONS IN: structural constituent of ribosome; INVOLVED IN: translation; LOCATED IN: cytosolic small ribosomal subunit, cytosolic ribosome, ribosome, cell wall; EXPRESSED IN: 24 plant structures; EXPRESSED DURING: 13 growth stages; CONTAINS InterPro DOMAIN/s: Ribosomal protein S19e, conserved site (InterPro:IPR018277), Ribosomal protein S19e (InterPro:IPR…	#N/A	XP_001483478.1	Ribosomal protein S19e family protein
98	Bju_CS52_R_12477	162.72	86.4863	Bra034077	Ribosomal protein S12/S23 family protein	#N/A	AT5G02960	Ribosomal protein S12/S23 family protein; FUNCTIONS IN: structural constituent of ribosome; INVOLVED IN: translation; LOCATED IN: cytosolic small ribosomal subunit, cytosolic ribosome, ribosome; EXPRESSED IN: guard cell, leaf; CONTAINS InterPro DOMAIN/s: Ribosomal protein S23, eukaryotic/archaeal (InterPro:IPR005680), Ribosomal protein S12/S23 (InterPro:IPR006032), Nucleic acid-binding, OB-fold-l…	40S ribosomal S23; Provisional	NA	Ribosomal protein S12/S23 family protein
99	Bju_CS52_R_18485	149.162	163.904	Bra021722	Ribosomal protein S3 family protein	#N/A	AT3G53870	Ribosomal protein S3 family protein; FUNCTIONS IN: structural constituent of ribosome, RNA binding; INVOLVED IN: response to salt stress, translation; LOCATED IN: cytosolic small ribosomal subunit, cytosolic ribosome, membrane; EXPRESSED IN: root, leaf; CONTAINS InterPro DOMAIN/s: K Homology, prokaryotic type (InterPro:IPR009019), K Homology, type 2 (InterPro:IPR004044), K Homology (InterPro:IPR0…	#N/A	NP_190955.1	Ribosomal protein S3 family protein
100	Bju_CS52_R_19511	130.549	119.191	Bra001127	Ribosomal protein S3Ae	#N/A	AT3G04840	Ribosomal protein S3Ae; FUNCTIONS IN: structural constituent of ribosome; INVOLVED IN: translation; LOCATED IN: cytosolic small ribosomal subunit, cytosolic ribosome, plasma membrane, chloroplast; EXPRESSED IN: 27 plant structures; EXPRESSED DURING: 16 growth stages; CONTAINS InterPro DOMAIN/s: Ribosomal protein S3Ae, conserved site (InterPro:IPR018281), Ribosomal protein S3Ae (InterPro:IPR001593…	Ribosomal protein S3AE [Translation	NA	Ribosomal protein S3Ae
101	Bju_CS52_R_19055	147.449	158.681	Bra020369	Ribosomal protein S4 (RPS4A) family protein	#N/A	AT5G58420	Ribosomal protein S4 (RPS4A) family protein; FUNCTIONS IN: structural constituent of ribosome; INVOLVED IN: translation; LOCATED IN: cytosolic small ribosomal subunit, cytosolic ribosome, nucleolus, membrane; EXPRESSED IN: 25 plant structures; EXPRESSED DURING: 13 growth stages; CONTAINS InterPro DOMAIN/s: Ribosomal protein S4e, central (InterPro:IPR013845), Ribosomal protein S4e, N-terminal, con…	#N/A	NP_568179.1	Ribosomal protein S4 (RPS4A) family protein
102	Bju_CS52_R_18046	188.868	204.982	Bra028590	Ribosomal protein S6e	#N/A	AT5G10360	RPS6A and RPS6B are fully redundant and essential during gametogenesis.	40S ribosomal protein S6e; Provisional	NA	Ribosomal protein S6e
103	Bju_CS52_R_17299	159.624	136.003	Bra002290	Ribosomal protein S8e family protein	#N/A	AT5G20290	Ribosomal protein S8e family protein; FUNCTIONS IN: structural constituent of ribosome; INVOLVED IN: translation, ribosome biogenesis; LOCATED IN: in 8 components; EXPRESSED IN: 26 plant structures; EXPRESSED DURING: 14 growth stages; CONTAINS InterPro DOMAIN/s: Ribosomal protein S8e (InterPro:IPR001047), Ribosomal protein S8e, conserved site (InterPro:IPR018283), Ribosomal protein S8e/ribosomal …	40S ribosomal protein S8; Provisional	NA	Ribosomal protein S8e family protein
104	Bju_CS52_R_16526	151.377	132.512	Bra006289	Ribosomal protein S4	#N/A	AT5G15200	Ribosomal protein S4; FUNCTIONS IN: structural constituent of ribosome; INVOLVED IN: translation; LOCATED IN: in 7 components; EXPRESSED IN: 26 plant structures; EXPRESSED DURING: 14 growth stages; CONTAINS InterPro DOMAIN/s: Ribosomal protein S4 (InterPro:IPR001912), Ribosomal protein S4, conserved site (InterPro:IPR018079), Ribosomal protein S4/S9, eukaryotic/archaeal (InterPro:IPR005710), RNA-…	40S ribosomal protein S9; Provisional	NA	Ribosomal protein S4
105	Bju_CS52_R_16268	182.204	148.746	Bra003984	senescence associated gene 24	#N/A	AT1G66580	senescence associated gene 24 (SAG24); FUNCTIONS IN: structural constituent of ribosome; INVOLVED IN: response to UV-B, translation; LOCATED IN: cytosolic ribosome, ribosome, cytosolic large ribosomal subunit, plasma membrane, vacuole; EXPRESSED IN: 25 plant structures; EXPRESSED DURING: 15 growth stages; CONTAINS InterPro DOMAIN/s: Ribosomal protein L10e (InterPro:IPR001197), Ribosomal protein L…	#N/A	NP_564878.1	senescence associated gene 24
106	Bju_CS52_R_5695	102.259	35.605	Bra016706	Ribosomal protein L16p/L10e family protein	#N/A	AT1G66580	senescence associated gene 24 (SAG24); FUNCTIONS IN: structural constituent of ribosome; INVOLVED IN: response to UV-B, translation; LOCATED IN: cytosolic ribosome, ribosome, cytosolic large ribosomal subunit, plasma membrane, vacuole; EXPRESSED IN: 25 plant structures; EXPRESSED DURING: 15 growth stages; CONTAINS InterPro DOMAIN/s: Ribosomal protein L10e (InterPro:IPR001197), Ribosomal protein L…	#N/A	NP_594315.1	Ribosomal protein L16p/L10e family protein
107	Bju_CS52_R_15519	132.849	94.2031	Bra003134	Ribosomal protein L11 family protein	#N/A	AT3G53430	Ribosomal protein L11 family protein; FUNCTIONS IN: structural constituent of ribosome; INVOLVED IN: translation, ribosome biogenesis; LOCATED IN: ribosome, cytosolic large ribosomal subunit, membrane; EXPRESSED IN: 23 plant structures; EXPRESSED DURING: 13 growth stages; CONTAINS InterPro DOMAIN/s: Ribosomal protein L11, C-terminal domain (InterPro:IPR020783), Ribosomal protein L11, N-terminal d…	60S ribosomal protein L12; Provisional	NA	Ribosomal protein L11 family protein
108	Bju_CS52_R_11994	185.356	112.891	Bra038852	Ribosomal protein L14	#N/A	AT4G27090	Ribosomal protein L14; FUNCTIONS IN: structural constituent of ribosome; INVOLVED IN: translation, ribosome biogenesis; LOCATED IN: in 8 components; EXPRESSED IN: 24 plant structures; EXPRESSED DURING: 13 growth stages; CONTAINS InterPro DOMAIN/s: Ribosomal protein L14 (InterPro:IPR002784); BEST Arabidopsis thaliana protein match is: Ribosomal protein L14 (TAIR:AT2G20450.1); Has 1807 Blast hits t…	60S ribosomal protein L14; Provisional	NA	Ribosomal protein L14
109	Bju_CS52_R_15635	148.11	86.5913	Bra012694	Ribosomal protein L23/L15e family protein	#N/A	AT4G16720	Ribosomal protein L23/L15e family protein; FUNCTIONS IN: structural constituent of ribosome; INVOLVED IN: translation; LOCATED IN: cytosolic ribosome, ribosome, cytosolic large ribosomal subunit, plasma membrane; EXPRESSED IN: 23 plant structures; EXPRESSED DURING: 13 growth stages; CONTAINS InterPro DOMAIN/s: Ribosomal protein L15e (InterPro:IPR000439), Ribosomal protein L23/L15e, core (InterPro…	#N/A	NP_586444.1	Ribosomal protein L23/L15e family protein
110	Bju_CS52_R_14336	108.711	76.499	Bra010943	Ribosomal protein L22p/L17e family protein	#N/A	AT1G27400	Ribosomal protein L22p/L17e family protein; FUNCTIONS IN: structural constituent of ribosome; INVOLVED IN: translation; LOCATED IN: ribosome, cytosolic large ribosomal subunit, plasma membrane, chloroplast, vacuole; EXPRESSED IN: 23 plant structures; EXPRESSED DURING: 13 growth stages; CONTAINS InterPro DOMAIN/s: Ribosomal protein L22/L17 (InterPro:IPR001063), Ribosomal protein L22/L17, eukaryoti…	60S ribosomal protein L17; Provisional	NA	Ribosomal protein L22p/L17e family protein
111	Bju_CS52_R_15485	204.853	151.095	Bra009940	ribosomal protein L18	#N/A	AT5G27850	Ribosomal protein L18e/L15 superfamily protein; FUNCTIONS IN: structural constituent of ribosome; INVOLVED IN: translation; LOCATED IN: cytosolic ribosome, cytosolic large ribosomal subunit, vacuole, large ribosomal subunit, membrane; EXPRESSED IN: 23 plant structures; EXPRESSED DURING: 13 growth stages; CONTAINS InterPro DOMAIN/s: Ribosomal protein L18e (InterPro:IPR000039), Ribosomal protein L1…	#N/A	XP_004231286.1	ribosomal protein L18
112	Bju_CS52_R_14543	103.954	65.475	Bra005421	Ribosomal protein L18ae/LX family protein	#N/A	AT1G29965	Ribosomal protein L18ae/LX family protein; FUNCTIONS IN: structural constituent of ribosome; INVOLVED IN: translation, ribosome biogenesis; LOCATED IN: ribosome, cytosolic large ribosomal subunit; CONTAINS InterPro DOMAIN/s: Ribosomal protein L18ae/LX (InterPro:IPR021138), Ribosomal protein L18ae (InterPro:IPR002670); BEST Arabidopsis thaliana protein match is: 60S ribosomal protein L18A-1 (TAIR:…	#N/A	XP_758626.1	Ribosomal protein L18ae/LX family protein
113	Bju_CS52_R_17279	169.08	161.135	Bra030509	Ribosomal protein L19e family protein	#N/A	AT1G02780	embryo defective 2386 (emb2386); FUNCTIONS IN: structural constituent of ribosome; INVOLVED IN: translation, ribosome biogenesis, embryo development ending in seed dormancy; LOCATED IN: in 6 components; EXPRESSED IN: 25 plant structures; EXPRESSED DURING: 14 growth stages; CONTAINS InterPro DOMAIN/s: Ribosomal protein L19/L19e (InterPro:IPR000196), Ribosomal protein L19/L19e, domain 3 (InterPro:I…	60S ribosomal protein L19-like protein; Provisional	NA	Ribosomal protein L19e family protein
114	Bju_CS52_R_13929	117.464	71.0264	Bra020000	Translation protein SH3-like family protein	#N/A	AT1G09590	Translation protein SH3-like family protein; FUNCTIONS IN: structural constituent of ribosome; INVOLVED IN: translation; LOCATED IN: cytosolic ribosome, ribosome, cytosolic large ribosomal subunit, nucleolus, chloroplast; EXPRESSED IN: guard cell, juvenile leaf; CONTAINS InterPro DOMAIN/s: Translation protein SH3-like (InterPro:IPR008991), Ribosomal protein L21e (InterPro:IPR001147), Ribosomal pr…	60S ribosomal protein L21; Provisional	NA	Translation protein SH3-like family protein
115	Bju_CS52_R_13424	147.708	89.2554	Bra012916	Translation protein SH3-like family protein	#N/A	AT3G49910	Translation protein SH3-like family protein; FUNCTIONS IN: structural constituent of ribosome; INVOLVED IN: response to cold, translation; LOCATED IN: in 8 components; EXPRESSED IN: 24 plant structures; EXPRESSED DURING: 13 growth stages; CONTAINS InterPro DOMAIN/s: Translation protein SH3-like (InterPro:IPR008991), Ribosomal protein L26, eukaryotic/archaeal (InterPro:IPR005756), Ribosomal protei…	60S ribosomal protein L26; Provisional	NA	Translation protein SH3-like family protein
116	Bju_CS52_R_13270	115.912	77.3127	Bra016354	Ribosomal protein L18e/L15 superfamily protein	#N/A	AT1G70600	Ribosomal protein L18e/L15 superfamily protein; FUNCTIONS IN: structural constituent of ribosome; INVOLVED IN: translation; LOCATED IN: cytosolic ribosome, ribosome, cytosolic large ribosomal subunit, membrane; EXPRESSED IN: guard cell, leaf; CONTAINS InterPro DOMAIN/s: Ribosomal protein L18e/L15 (InterPro:IPR021131), Ribosomal protein L15, conserved site (InterPro:IPR001196); BEST Arabidopsis th…	50S ribosomal protein L15; Reviewed	NA	Ribosomal protein L18e/L15 superfamily protein
117	Bju_CS52_R_13106	131.396	83.1003	Bra024145	Ribosomal L28e protein family	#N/A	AT2G19730	Ribosomal L28e protein family; FUNCTIONS IN: structural constituent of ribosome; INVOLVED IN: translation, ribosome biogenesis; LOCATED IN: in 6 components; EXPRESSED IN: 23 plant structures; EXPRESSED DURING: 14 growth stages; CONTAINS InterPro DOMAIN/s: Ribosomal protein L28e (InterPro:IPR002672); BEST Arabidopsis thaliana protein match is: Ribosomal L28e protein family (TAIR:AT4G29410.2); Has …	Ribosomal L28e protein family	NA	Ribosomal L28e protein family
118	Bju_CS52_R_22880	158.725	185.873	Bra024986	ribosomal protein 1	#N/A	AT1G43170	Encodes a cytoplasmic ribosomal protein.	#N/A	NP_597630.1	ribosomal protein 1
119	Bju_CS52_NR_11453	113.45	58.6243	#N/A	#N/A	#N/A	AT3G18740	The gene encodes a putative leucine-rich repeat (LRR)Receptor-like kinase (RLK).	Ribosomal protein HS6-type (S12/L30/L7a) [Translation	NA	NA
120	Bju_CS52_R_11290	107.254	57.3907	Bra017545	Ribosomal protein L32e	#N/A	AT4G18100	Ribosomal protein L32e; FUNCTIONS IN: structural constituent of ribosome; INVOLVED IN: translation, ribosome biogenesis; LOCATED IN: cytosolic ribosome, ribosome, cytosolic large ribosomal subunit, nucleolus; EXPRESSED IN: callus, pollen tube, leaf; CONTAINS InterPro DOMAIN/s: Ribosomal protein L32e (InterPro:IPR001515), Ribosomal protein L32e, conserved site (InterPro:IPR018263); BEST Arabidopsi…	60S ribosomal protein L32; Provisional	NA	Ribosomal protein L32e
121	Bju_CS52_R_11148	127.982	90.5022	Bra003991	ribosomal protein L34	#N/A	AT1G69620	putative 60S ribosomal protein L34	60S ribosomal protein L34; Provisional	NA	ribosomal protein L34
122	Bju_CS52_NR_12960	101.051	80.9218	#N/A	#N/A	#N/A	AT1G69620	putative 60S ribosomal protein L34	60S ribosomal protein L34; Provisional	NA	NA
123	Bju_CS52_NR_12124	184.882	101.264	#N/A	#N/A	#N/A	AT1G74270	Ribosomal protein L35Ae family protein; FUNCTIONS IN: structural constituent of ribosome; INVOLVED IN: translation, ribosome biogenesis; LOCATED IN: ribosome, cytosolic large ribosomal subunit; EXPRESSED IN: 22 plant structures; EXPRESSED DURING: 13 growth stages; CONTAINS InterPro DOMAIN/s: Ribosomal protein L35Ae (InterPro:IPR001780), Ribosomal protein L35Ae, conserved site (InterPro:IPR018266)…	60S ribosomal protein L35a; Provisional	NA	NA
124	Bju_CS52_R_10636	182.87	93.665	Bra000009	Ribosomal protein L36e family protein	#N/A	AT2G37600	Ribosomal protein L36e family protein; FUNCTIONS IN: structural constituent of ribosome; INVOLVED IN: translation; LOCATED IN: ribosome, cytosolic large ribosomal subunit; EXPRESSED IN: 22 plant structures; EXPRESSED DURING: 13 growth stages; CONTAINS InterPro DOMAIN/s: Ribosomal protein L36e (InterPro:IPR000509); BEST Arabidopsis thaliana protein match is: Ribosomal protein L36e family protein (…	60S ribosomal protein L36; Provisional	NA	Ribosomal protein L36e family protein
125	Bju_CS52_NR_9952	185.868	86.8012	#N/A	#N/A	#N/A	AT3G60245	Zinc-binding ribosomal protein family protein; FUNCTIONS IN: structural constituent of ribosome; INVOLVED IN: translation, ribosome biogenesis; LOCATED IN: ribosome, cytosolic large ribosomal subunit; EXPRESSED IN: 25 plant structures; EXPRESSED DURING: 15 growth stages; CONTAINS InterPro DOMAIN/s: Ribosomal protein, zinc-binding domain (InterPro:IPR011332), Ribosomal protein L37ae (InterPro:IPR0…	ribosomal protein L37a. This model finds eukaryotic ribosomal protein L37a and its archaeal orthologs. The nomeclature is tricky because eukaryotes have proteins called both L37 and L37a [Protein synthesis	NA	NA
126	Bju_CS52_R_16686	107.839	75.0816	Bra025895	Ribosomal protein L6 family protein	#N/A	AT1G74050	Ribosomal protein L6 family protein; FUNCTIONS IN: structural constituent of ribosome; INVOLVED IN: translation; LOCATED IN: ribosome, cytosolic large ribosomal subunit, intracellular, plasma membrane, membrane; EXPRESSED IN: leaf; CONTAINS InterPro DOMAIN/s: Ribosomal protein L6, N-terminal (InterPro:IPR005568), Ribosomal protein L6E (InterPro:IPR000915); BEST Arabidopsis thaliana protein match …	#N/A	NP_173289.1	Ribosomal protein L6 family protein
127	Bju_CS52_R_17899	155.506	127.643	Bra003583	Ribosomal protein L30/L7 family protein	#N/A	AT2G01250	Ribosomal protein L30/L7 family protein; FUNCTIONS IN: structural constituent of ribosome, transcription regulator activity; INVOLVED IN: translation; LOCATED IN: in 8 components; EXPRESSED IN: 27 plant structures; EXPRESSED DURING: 14 growth stages; CONTAINS InterPro DOMAIN/s: Ribosomal protein L30, N-terminal (InterPro:IPR012988), Ribosomal protein L7, eukaryotic (InterPro:IPR005998), Ribosomal…	#N/A	NP_595736.1	Ribosomal protein L30/L7 family protein
128	Bju_CS52_R_19109	129.007	118.417	Bra014387	Ribosomal protein L7Ae/L30e/S12e/Gadd45 family protein	#N/A	AT2G47610	Ribosomal protein L7Ae/L30e/S12e/Gadd45 family protein; FUNCTIONS IN: structural constituent of ribosome; INVOLVED IN: translation; LOCATED IN: cytosolic ribosome, cytosolic large ribosomal subunit, nucleolus, plasma membrane, chloroplast; EXPRESSED IN: 24 plant structures; EXPRESSED DURING: 13 growth stages; CONTAINS InterPro DOMAIN/s: Ribosomal protein L7A/L8 (InterPro:IPR001921), Ribosomal pro…	#N/A	NP_983334.1	Ribosomal protein L7Ae/L30e/S12e/Gadd45 family protein
129	Bju_CS52_NR_19565	120.896	152.263	#N/A	#N/A	#N/A	AT4G36130	Ribosomal protein L2 family; FUNCTIONS IN: structural constituent of ribosome; INVOLVED IN: translation; LOCATED IN: cytosolic ribosome, ribosome, cytosolic large ribosomal subunit, plasma membrane, vacuole; EXPRESSED IN: guard cell, cultured cell; CONTAINS InterPro DOMAIN/s: Nucleic acid-binding, OB-fold (InterPro:IPR012340), Ribosomal protein L2 (InterPro:IPR002171), Translation protein SH3-lik…	Ribosomal protein L2 [Translation	NA	NA
130	Bju_CS52_R_16143	106.538	83.7959	Bra037917	Ribosomal protein L6 family	#N/A	AT1G33120	Ribosomal protein L6 family; FUNCTIONS IN: structural constituent of ribosome, rRNA binding; INVOLVED IN: translation; LOCATED IN: in 7 components; EXPRESSED IN: fruit, cultured cell, leaf; CONTAINS InterPro DOMAIN/s: Ribosomal protein L6 (InterPro:IPR000702), Ribosomal protein L6, alpha-beta domain (InterPro:IPR020040), Ribosomal protein L6, conserved site-2 (InterPro:IPR002359); BEST Arabidopsi…	60S ribosomal protein L6; Provisional	NA	Ribosomal protein L6 family
131	Bju_CS52_R_21545	141.845	160.334	Bra001324	Ribosomal protein L10 family protein	#N/A	AT3G09200	Ribosomal protein L10 family protein; FUNCTIONS IN: structural constituent of ribosome, copper ion binding; INVOLVED IN: in 6 processes; LOCATED IN: in 7 components; EXPRESSED IN: 25 plant structures; EXPRESSED DURING: 15 growth stages; CONTAINS InterPro DOMAIN/s: Ribosomal protein 60S (InterPro:IPR001813), Ribosomal protein L10 (InterPro:IPR001790); BEST Arabidopsis thaliana protein match is: Ri…	acidic ribosomal protein P0; Validated	NA	Ribosomal protein L10 family protein
132	Bju_CS52_R_19520	172.623	229.471	Bra000953	Ribosomal L5P family protein	#N/A	AT4G01310	Ribosomal L5P family protein; FUNCTIONS IN: structural constituent of ribosome; INVOLVED IN: translation; LOCATED IN: in 6 components; EXPRESSED IN: 24 plant structures; EXPRESSED DURING: 13 growth stages; CONTAINS InterPro DOMAIN/s: Ribosomal protein L5 (InterPro:IPR002132), Ribosomal protein L5, conserved site (InterPro:IPR020929), Ribosomal protein L5, C-terminal (InterPro:IPR020928), Ribosoma…	Ribosomal protein L5 [Translation	NA	Ribosomal L5P family protein
133	Bju_CS52_R_20041	277.128	317.991	Bra021879	Ribosomal protein S5 family protein	#N/A	#N/A	#N/A	#N/A	NP_180936.1	Ribosomal protein S5 family protein
134	Bju_CS52_R_21205	189.4	255.469	Bra009396	pyrophosphorylase 6	#N/A	AT5G09650	Encodes a protein with inorganic pyrophosphatase activity.	#N/A	NP_196527.1	pyrophosphorylase 6
135	Bju_CS52_R_28322	115.775	293.24	Bra038734	heat shock protein 70	#N/A	AT5G02490	Heat shock protein 70 (Hsp 70) family protein; FUNCTIONS IN: protein binding; INVOLVED IN: protein folding, response to cadmium ion, response to heat, response to bacterium; LOCATED IN: cytosol, cell wall, plasma membrane; EXPRESSED IN: 19 plant structures; EXPRESSED DURING: 10 growth stages; CONTAINS InterPro DOMAIN/s: Heat shock protein 70, conserved site (InterPro:IPR018181), Heat shock protei…	#N/A	NP_001031305.1	heat shock protein 70
136	Bju_CS52_R_14553	246.016	252.398	Bra024702	Eukaryotic translation initiation factor 5A-1 (eIF-5A 1) protein	#N/A	AT1G26630	Eukaryotic translation initiation factor 5A-2. Involved in programmed cell death triggered as a response to pseudomonas syringae infection. Loss of function mutants are more resistant to infection.	eukaryotic initiation factor 5a; Provisional	NA	Eukaryotic translation initiation factor 5A-1 (eIF-5A 1) protein
137	Bju_CS52_NR_15392	235.425	256.362	#N/A	#N/A	#N/A	AT1G26630	Eukaryotic translation initiation factor 5A-2. Involved in programmed cell death triggered as a response to pseudomonas syringae infection. Loss of function mutants are more resistant to infection.	eukaryotic initiation factor 5a; Provisional	NA	NA
138	Bju_CS52_R_27626	138.006	265.286	Bra011985	chaperonin-60alpha	#N/A	AT2G28000	Encodes chaperonin-60 alpha, a molecular chaperone involved in Rubisco folding. Mutants display aberrant chloroplast and embryo development.	#N/A	NP_180367.1	chaperonin-60alpha
139	Bju_CS52_R_26698	448.366	797.59	Bra014232	tubulin alpha-2 chain	#N/A	AT4G14960	Encodes an alpha-tubulin isoform required for right handed helical growth.	#N/A	NP_001169076.1	tubulin alpha-2 chain
140	Bju_CS52_R_25573	354.336	671.535	Bra027544	tubulin beta chain 4	#N/A	AT5G44340	beta tubulin gene	#N/A	NP_013313.1	tubulin beta chain 4
141	Bju_CS52_R_25171	198.415	256.768	Bra006517	tubulin alpha-3	#N/A	AT5G19770	tubulin 3	#N/A	NP_001054698.1	tubulin alpha-3
142	Bju_CS52_R_25326	178.643	290.405	Bra010114	tubulin beta chain 3	#N/A	AT5G62690	encodes tubulin beta-2/beta-3 chain	#N/A	NP_596147.1	tubulin beta chain 3
143	Bju_CS52_R_25637	130.141	266.309	Bra008903	beta-6 tubulin	#N/A	AT5G12250	Encodes a beta-tubulin. Expression of TUB6 has been shown to decrease in response to cold treatment.	#N/A	NP_596774.1	beta-6 tubulin
144	Bju_CS52_R_27044	128.709	305.025	Bra009363	ATP synthase alpha/beta family protein	#N/A	AT5G08670	Encodes the mitochondrial ATP synthase beta-subunit. This subunit is encoded by a multigene family of three members (At5g08670, At5g08680, At5g08690) that shared 98% sequence identity at the amino acid level.	#N/A	NP_001043900.1	ATP synthase alpha/beta family protein
145	Bju_CS52_R_29469	109.516	364.004	Bra030858	chaperonin 60 beta	#N/A	AT1G55490	encodes the beta subunit of the chloroplast chaperonin 60, a homologue of bacterial GroEL. Mutants in this gene develops lesions on its leaves, expresses systemic acquired resistance (SAR) and develops accelerated cell death to heat shock stress. The protein has molecular chaperone activity for suppressing protein aggregation in vitro.	Chaperonin-60 beta subunit; Provisional	NA	chaperonin 60 beta
146	Bju_CS52_R_24831	109.012	141.935	Bra038166	calreticulin 1a	#N/A	AT1G56340	Encodes one of three Arabidopsis calreticulins. In CRT-deficient mouse fibroblasts, this protein restores ER Ca2+ levels.	Calreticulin family	NA	calreticulin 1a
147	Bju_CS52_R_27016	107.667	137.499	Bra019613	calnexin 1	#N/A	AT5G61790	calnexin 1 (CNX1); FUNCTIONS IN: unfolded protein binding, calcium ion binding; INVOLVED IN: protein folding; LOCATED IN: in 8 components; EXPRESSED IN: 26 plant structures; EXPRESSED DURING: 15 growth stages; CONTAINS InterPro DOMAIN/s: Calreticulin/calnexin, P (InterPro:IPR009033), Calreticulin/calnexin (InterPro:IPR001580), Calreticulin/calnexin, conserved site (InterPro:IPR018124), Concanaval…	#N/A	NP_200987.1	calnexin 1
148	Bju_CS52_R_26737	220.759	628.161	Bra016805	aspartic proteinase A1	#N/A	AT1G11910	Encodes an aspartic proteinase that forms a heterodimer and is stable over a broad pH range (ph 3-8).	#N/A	NP_001031219.1	aspartic proteinase A1
149	Bju_CS52_R_22723	348.223	678.123	Bra033545	Papain family cysteine protease	#N/A	AT4G16190	Papain family cysteine protease; FUNCTIONS IN: cysteine-type peptidase activity, cysteine-type endopeptidase activity; INVOLVED IN: proteolysis; LOCATED IN: vacuole; EXPRESSED IN: 23 plant structures; EXPRESSED DURING: 13 growth stages; CONTAINS InterPro DOMAIN/s: Peptidase C1A, papain (InterPro:IPR013128), Proteinase inhibitor I29, cathepsin propeptide (InterPro:IPR013201), Peptidase C1A, papain…	#N/A	NP_001267989.1	Papain family cysteine protease
150	Bju_CS52_R_15646	139.059	131.645	Bra006784	temperature-induced lipocalin	#N/A	AT5G58070	Encodes a temperature-induced lipocalin TIL1. Involved in thermotolerance. Peripherally associated with plasma membrane.	outer membrane lipoprotein Blc; Provisional	NA	temperature-induced lipocalin
151	Bju_CS52_R_23753	288.025	313.07	Bra027168	GDSL-like Lipase/Acylhydrolase superfamily protein	#N/A	AT3G16370	GDSL-like Lipase/Acylhydrolase superfamily protein; FUNCTIONS IN: hydrolase activity, acting on ester bonds, carboxylesterase activity; INVOLVED IN: lipid metabolic process; LOCATED IN: apoplast; EXPRESSED IN: 22 plant structures; EXPRESSED DURING: 14 growth stages; CONTAINS InterPro DOMAIN/s: Lipase, GDSL (InterPro:IPR001087); BEST Arabidopsis thaliana protein match is: GDSL-like Lipase/Acylhydr…	#N/A	NP_001057870.1	GDSL-like Lipase/Acylhydrolase superfamily protein
152	Bju_CS52_R_18332	107.328	125.202	Bra030155	GDSL-like Lipase/Acylhydrolase superfamily protein	#N/A	AT1G29660	GDSL-like Lipase/Acylhydrolase superfamily protein; FUNCTIONS IN: hydrolase activity, acting on ester bonds, carboxylesterase activity; INVOLVED IN: lipid metabolic process; LOCATED IN: apoplast, nucleus; EXPRESSED IN: 19 plant structures; EXPRESSED DURING: 10 growth stages; CONTAINS InterPro DOMAIN/s: Lipase, GDSL (InterPro:IPR001087); BEST Arabidopsis thaliana protein match is: GDSL-like Lipase…	#N/A	NP_974029.1	GDSL-like Lipase/Acylhydrolase superfamily protein
153	Bju_CS52_R_23012	107.002	140.019	Bra010820	GDSL-like Lipase/Acylhydrolase superfamily protein	#N/A	AT1G29670	GDSL-like Lipase/Acylhydrolase superfamily protein; FUNCTIONS IN: hydrolase activity, acting on ester bonds, carboxylesterase activity; INVOLVED IN: lipid metabolic process; LOCATED IN: apoplast, cell wall, chloroplast; EXPRESSED IN: 23 plant structures; EXPRESSED DURING: 14 growth stages; CONTAINS InterPro DOMAIN/s: Lipase, GDSL (InterPro:IPR001087); BEST Arabidopsis thaliana protein match is: G…	#N/A	NP_001141971.1	GDSL-like Lipase/Acylhydrolase superfamily protein
154	Bju_CS52_NR_20361	158.158	276.887	#N/A	#N/A	#N/A	AT1G29660	GDSL-like Lipase/Acylhydrolase superfamily protein; FUNCTIONS IN: hydrolase activity, acting on ester bonds, carboxylesterase activity; INVOLVED IN: lipid metabolic process; LOCATED IN: apoplast, nucleus; EXPRESSED IN: 19 plant structures; EXPRESSED DURING: 10 growth stages; CONTAINS InterPro DOMAIN/s: Lipase, GDSL (InterPro:IPR001087); BEST Arabidopsis thaliana protein match is: GDSL-like Lipase…	#N/A	NP_001057870.1	Os06g0560700
155	Bju_CS52_R_16039	213.387	243.933	Bra006777	oxidoreductases, acting on NADH or NADPH, quinone or similar compound as acceptor	#N/A	AT5G58260	Encodes subunit NDH-N of NAD(P)H:plastoquinone dehydrogenase complex (Ndh complex) present in the thylakoid membrane of chloroplasts. This subunit is thought to be required for Ndh complex assembly.	NADH-quinone oxidoreductase cyanobacterial subunit N. The proton-pumping NADH:ubiquinone oxidoreductase catalyzes the electron transfer from NADH to ubiquinone linked with proton translocation across the membrane. It is the largest	NA	oxidoreductases, acting on NADH or NADPH, quinone or similar compound as acceptor
156	Bju_CS52_R_16922	198.973	234.93	Bra010621	subunit NDH-M of NAD(P)H:plastoquinone dehydrogenase complex	#N/A	AT4G37925	Encodes subunit NDH-M of NAD(P)H:plastoquinone dehydrogenase complex (Ndh complex) present in the thylakoid membrane of chloroplasts. This subunit is thought to be required for Ndh complex assembly.	#N/A	NP_001031804.1	subunit NDH-M of NAD(P)H:plastoquinone dehydrogenase complex
157	Bju_CS52_R_15146	136.496	148.247	Bra016189	inorganic carbon transport protein-related	#N/A	AT1G70760	a subunit of the chloroplast NAD(P)H dehydrogenase complex, involved in PSI cyclic electron transport. Located on the thylakoid membrane. Mutant has impaired NAD(P)H dehydrogenase activity.	#N/A	NP_177233.1	inorganic carbon transport protein-related
158	Bju_CS52_R_22225	246.12	523.445	Bra040923	nitrile specifier protein 1	#N/A	AT1G54040	Epithiospecifier protein, interacts with WRKY53. Involved in pathogen resistance and leaf senescence.	#N/A	NP_001189663.1	nitrile specifier protein 1
159	Bju_CS52_R_12158	767.783	626.717	Bra000451	CP12 domain-containing protein 1	#N/A	AT3G62410	CP12-2 encodes a small peptide found in the chloroplast stroma. It belongs to the CP12 gene family thought to be involved in the formation of a supramolecular complex with glyceraldehyde-3-phosphate dehydrogenase (GAPDH) and phosphoribulokinase (PRK) embedded in the Calvin cycle. CP12-2 is coordinately regulated by light with the photosynthetic GAPDH and PRK. The annotation of this gene is based …	CP12 gene family protein; Provisional	NA	CP12 domain-containing protein 1
160	Bju_CS52_R_6361	359.334	237.437	Bra003499	CP12 domain-containing protein 2	#N/A	AT3G62410	CP12-2 encodes a small peptide found in the chloroplast stroma. It belongs to the CP12 gene family thought to be involved in the formation of a supramolecular complex with glyceraldehyde-3-phosphate dehydrogenase (GAPDH) and phosphoribulokinase (PRK) embedded in the Calvin cycle. CP12-2 is coordinately regulated by light with the photosynthetic GAPDH and PRK. The annotation of this gene is based …	CP12 gene family protein; Provisional	NA	CP12 domain-containing protein 2
161	Bju_CS52_NR_12849	597.918	520.191	#N/A	#N/A	#N/A	AT2G47400	CP12-1 encodes a small peptide found in the chloroplast stroma. It belongs to the CP12 gene family thought to be involved in the formation of a supramolecular complex with glyceraldehyde-3-phosphate dehydrogenase (GAPDH) and phosphoribulokinase (PRK) embedded in the Calvin cycle.	CP12 gene family protein; Provisional	NA	NA
162	Bju_CS52_NR_6468	536.132	274.958	#N/A	#N/A	#N/A	AT2G47400	CP12-1 encodes a small peptide found in the chloroplast stroma. It belongs to the CP12 gene family thought to be involved in the formation of a supramolecular complex with glyceraldehyde-3-phosphate dehydrogenase (GAPDH) and phosphoribulokinase (PRK) embedded in the Calvin cycle.	CP12 domain. The function of this domain is unknown	NA	NA
163	Bju_CS52_NR_14849	475.364	550.467	#N/A	#N/A	#N/A	AT2G47400	CP12-1 encodes a small peptide found in the chloroplast stroma. It belongs to the CP12 gene family thought to be involved in the formation of a supramolecular complex with glyceraldehyde-3-phosphate dehydrogenase (GAPDH) and phosphoribulokinase (PRK) embedded in the Calvin cycle.	CP12 gene family protein; Provisional	NA	NA
164	Bju_CS52_NR_14031	226.726	220.468	#N/A	#N/A	#N/A	AT2G47400	CP12-1 encodes a small peptide found in the chloroplast stroma. It belongs to the CP12 gene family thought to be involved in the formation of a supramolecular complex with glyceraldehyde-3-phosphate dehydrogenase (GAPDH) and phosphoribulokinase (PRK) embedded in the Calvin cycle.	CP12 gene family protein; Provisional	NA	NA
165	Bju_CS52_R_22593	221.478	428.862	Bra024616	Oxidoreductase, zinc-binding dehydrogenase family protein	#N/A	AT1G23740	AOR is an alkenal/one oxidoreductase that acts on compounds with unsaturated alpha,beta-carbonyls. The activity of this enzyme with a number of substrates, including acrolein and 3-buten-2-one, was demonstrated in vitro using a truncated form of the protein that lacked approximately 80 of the first amino acids. This protein appears to localize to the chloroplast where it likely helps to maintain …	crotonyl-CoA reductase. Crotonyl-CoA reductase	NA	Oxidoreductase, zinc-binding dehydrogenase family protein
166	Bju_CS52_R_25397	165.963	354.148	Bra016862	alpha/beta-Hydrolases superfamily protein	#N/A	AT2G42690	alpha/beta-Hydrolases superfamily protein; FUNCTIONS IN: triglyceride lipase activity; INVOLVED IN: lipid metabolic process; LOCATED IN: chloroplast; EXPRESSED IN: 22 plant structures; EXPRESSED DURING: 13 growth stages; CONTAINS InterPro DOMAIN/s: Lipase, class 3 (InterPro:IPR002921); BEST Arabidopsis thaliana protein match is: alpha/beta-Hydrolases superfamily protein (TAIR:AT4G18550.1); Has 77…	#N/A	NP_564590.1	alpha/beta-Hydrolases superfamily protein
167	Bju_CS52_R_18481	155.686	216.216	Bra008188	dehydroascorbate reductase 2	#N/A	AT5G16710	The protein undergoes thiolation following treatment with the oxidant tert-butylhydroperoxide.	#N/A	NP_001236929.1	dehydroascorbate reductase 2
168	Bju_CS52_R_19383	109.68	98.4684	Bra036007	HAD superfamily, subfamily IIIB acid phosphatase	#N/A	AT5G44020	HAD superfamily, subfamily IIIB acid phosphatase ; FUNCTIONS IN: acid phosphatase activity; INVOLVED IN: biological_process unknown; LOCATED IN: chloroplast, vacuole, membrane; EXPRESSED IN: 23 plant structures; EXPRESSED DURING: 13 growth stages; CONTAINS InterPro DOMAIN/s: Acid phosphatase (Class B) (InterPro:IPR005519), Vegetative storage protein/acid phosphatase (InterPro:IPR014403), Acid pho…	#N/A	NP_563698.1	HAD superfamily, subfamily IIIB acid phosphatase
169	Bju_CS52_R_23938	2979.73	5142.91	Bra029007	thiazole biosynthetic enzyme, chloroplast (ARA6) (THI1) (THI4)	#N/A	AT5G54770	Encodes a thiamine biosynthetic gene that has a dual function in thiamine biosynthesis and mitochondrial DNA damage tolerance. It appears to be involved in producing the thiazole portion of thiamine (vitamin B1). A crystal structure of the protein reveals that it forms a 2-ring homo-octamer.	#N/A	NP_200288.1	thiazole biosynthetic enzyme, chloroplast (ARA6) (THI1) (THI4)
170	Bju_CS52_R_29944	150.044	574.602	Bra018372	thiaminC	#N/A	AT2G29630	Encodes a protein involved in thiamin biosynthesis. The protein is an iron-sulfur cluster protein predicted to catalyze the conversion of 5-aminoimidazole ribonucleotide (AIR) to hydroxymethylpyrimidine (HMP) or hydroxymethylpyrimidine phosphate (HMP-P). A severe reduction of THIC levels in plants decreases vitamin B1 (thiamin diphosphate (TPP)) levels and also leads to changes in the levels of n…	HMP-P synthase	NA	thiaminC
171	Bju_CS52_R_23507	122.716	257.674	Bra028288	GroES-like zinc-binding alcohol dehydrogenase family protein	#N/A	AT5G51970	Encodes a putative sorbitol dehydrogenase that can be thiolated in vitro.	#N/A	NP_595070.1	GroES-like zinc-binding alcohol dehydrogenase family protein
172	Bju_CS52_NR_5398	684.232	289.854	#N/A	#N/A	chl a/b-binding protein [Retama raetam]	AT4G10340	photosystem II encoding the light-harvesting chlorophyll a/b binding protein CP26 of the antenna system of the photosynthetic apparatus	#N/A	NA	NA
173	Bju_CS52_NR_9464	6989.19	3427.7	#N/A	#N/A	chlorophyll a/b binding protein [Brassica oleracea]	AT1G29930	Subunit of light-harvesting complex II (LHCII),which absorbs light and transfers energy to the photosynthetic reaction center.	#N/A	NA	NA
174	Bju_CS52_NR_5132	12872.5	3979.5	#N/A	#N/A	chlorophyll a/b-binding protein Cab-1A, partial [Solanum lycopersicum]	AT2G34420	Photosystem II type I chlorophyll a/b-binding protein	#N/A	NA	NA
175	Bju_CS52_R_8530	342.251	162.736	Bra026099	light harvesting complex photosystem II subunit 6	light-harvesting complex I protein [Coccomyxa subellipsoidea C-169]	AT1G15820	Lhcb6 protein (Lhcb6), light harvesting complex of photosystem II.	#N/A	NA	light harvesting complex photosystem II subunit 6
176	Bju_CS52_R_9508	12779.6	4689.88	Bra022976	light-harvesting chlorophyll-protein complex II subunit B1	putative chlorophyll a/b-binding protein [Phalaenopsis hybrid cultivar]	AT2G34430	Photosystem II type I chlorophyll a/b-binding protein	#N/A	NA	light-harvesting chlorophyll-protein complex II subunit B1
177	Bju_CS52_R_20542	3555.13	5248.76	Bra014433	photosystem I light harvesting complex gene 2	#N/A	AT3G61470	Encodes a component of the light harvesting antenna complex of photosystem I.	photosystem light-harvesting complex -chlorophyll a/b binding protein Lhcb7; Provisional	NA	photosystem I light harvesting complex gene 2
178	Bju_CS52_R_19179	3250.13	3371.69	Bra003198	photosystem I light harvesting complex gene 1	#N/A	AT3G54890	Encodes a component of the light harvesting complex associated with photosystem I.	photosystem I light harvesting complex Lhca2/4	NA	photosystem I light harvesting complex gene 1
179	Bju_CS52_R_20810	2423.04	2995.06	Bra027083	photosystem I light harvesting complex gene 3	#N/A	AT1G61520	PSI type III chlorophyll a/b-binding protein (Lhca3*1)	photosystem II light-harvesting complex II protein Lhcb4; Provisional	NA	photosystem I light harvesting complex gene 3
180	Bju_CS52_R_18783	157.444	209.837	Bra016522	photosystem I light harvesting complex gene 6	#N/A	AT1G19150	PSI type II chlorophyll a/b-binding protein (Lhca2*1) mRNA,	photosystem II light-harvesting complex II protein Lhcb4; Provisional	NA	photosystem I light harvesting complex gene 6
181	Bju_CS52_R_18994	103.673	126.16	Bra014048	photosystem I light harvesting complex gene 5	#N/A	AT1G45474	Encodes a component of the light harvesting complex of photosystem I.	#N/A	XP_002980072.1	photosystem I light harvesting complex gene 5
182	Bju_CS52_NR_19429	4485.63	5643.5	#N/A	#N/A	#N/A	AT3G47470	Encodes a chlorophyll a/b-binding protein that is more similar to the PSI Cab proteins than the PSII cab proteins. The predicted protein is about 20 amino acids shorter than most known Cab proteins.	photosystem II light-harvesting complex II protein Lhcb4; Provisional	NA	NA
183	Bju_CS52_R_20128	25597.9	28629.1	Bra005425	light-harvesting chlorophyll-protein complex II subunit B1	#N/A	AT1G29930	Subunit of light-harvesting complex II (LHCII),which absorbs light and transfers energy to the photosynthetic reaction center.	photosystem II light-harvesting complex II protein Lhcb4; Provisional	NA	light-harvesting chlorophyll-protein complex II subunit B1
184	Bju_CS52_R_21717	4036.22	5825.66	Bra037913	light harvesting complex of photosystem II 5	#N/A	AT4G10340	photosystem II encoding the light-harvesting chlorophyll a/b binding protein CP26 of the antenna system of the photosynthetic apparatus	photosystem II light-harvesting-Chl-binding protein Lhcb6 (CP24); Provisional	NA	light harvesting complex of photosystem II 5
185	Bju_CS52_R_20600	2686.73	3774.17	Bra029732	light harvesting complex photosystem II	#N/A	AT3G08940	Lhcb4.2 protein (Lhcb4.2, protein involved in the light harvesting complex of photosystem II	#N/A	XP_004506774.1	light harvesting complex photosystem II
186	Bju_CS52_R_19611	1859.56	1980.84	Bra026099	light harvesting complex photosystem II subunit 6	#N/A	AT1G15820	Lhcb6 protein (Lhcb6), light harvesting complex of photosystem II.	photosystem II light-harvesting complex II protein Lhcb4; Provisional	NA	light harvesting complex photosystem II subunit 6
187	Bju_CS52_R_9332	1240.03	415.095	Bra030182	chlorophyll A/B binding protein 1	#N/A	AT2G05070	Encodes Lhcb2.2. Belongs to the Lhc super-gene family encodes the light-harvesting chlorophyll a/b-binding (LHC) proteins that constitute the antenna system of the photosynthetic apparatus.	#N/A	NP_174286.1	chlorophyll A/B binding protein 1
188	Bju_CS52_R_20967	1217.86	1486.61	Bra028906	light harvesting complex photosystem II	#N/A	AT5G01530	light harvesting complex photosystem II (LHCB4.1); FUNCTIONS IN: chlorophyll binding; INVOLVED IN: response to blue light, response to red light, response to far red light, photosynthesis; LOCATED IN: in 6 components; EXPRESSED IN: 27 plant structures; EXPRESSED DURING: 14 growth stages; CONTAINS InterPro DOMAIN/s: Chlorophyll A-B binding protein (InterPro:IPR001344); BEST Arabidopsis thaliana pr…	Photosystem I light-harvesting complex type 4 protein; Provisional	NA	light harvesting complex photosystem II
189	Bju_CS52_R_20791	673.822	1165.2	Bra004989	light harvesting complex photosystem II	#N/A	AT2G40100	Lhcb4:3 protein (Lhcb4.3, light harvesting complex of photosystem II	#N/A	XP_004236014.1	light harvesting complex photosystem II
190	Bju_CS52_R_26111	203.232	621.192	Bra006397	glutamate decarboxylase	#N/A	AT1G65960	glutamate decarboxylase (GAD2)	#N/A	NP_001061998.1	glutamate decarboxylase
191	Bju_CS52_R_24982	130.141	223.171	Bra008476	P-loop containing nucleoside triphosphate hydrolases superfamily protein	#N/A	AT1G80380	encodes a glycerate kinase which catalyzes the last step of photorespiration C2 cycle.	#N/A	NP_001242834.1	P-loop containing nucleoside triphosphate hydrolases superfamily protein
192	Bju_CS52_R_15616	479.764	539.653	Bra005347	Single hybrid motif superfamily protein	#N/A	AT1G32470	Single hybrid motif superfamily protein; FUNCTIONS IN: glycine dehydrogenase (decarboxylating) activity; INVOLVED IN: glycine catabolic process, glycine decarboxylation via glycine cleavage system; LOCATED IN: mitochondrion, glycine cleavage complex, chloroplast; EXPRESSED IN: 23 plant structures; EXPRESSED DURING: 13 growth stages; CONTAINS InterPro DOMAIN/s: 2-oxo acid dehydrogenase, lipoyl-bin…	Glycine cleavage system H protein (lipoate-binding) [Amino acid transport and metabolism]	NA	Single hybrid motif superfamily protein
193	Bju_CS52_R_24249	804.045	1490.08	Bra021681	nitrilase 2	#N/A	AT3G44310	Mutants are resistant to indole-3-acetonitrile (IAN). NIT1 catalyzes the terminal activation step in indole-acetic acid biosynthesis. Predominantly expressed isoform of nitrilase isoenzyme family. Aggregation of NIT1 in cells directly abutting wound sites is one of the earliest events associated with wound and herbicide-induced cell death. The protein undergoes thiolation following treatment with…	nitrilase	NA	nitrilase 2
194	Bju_CS52_R_25587	126.444	223.578	Bra035836	glutamate-1-semialdehyde-2,1-aminomutase	#N/A	AT5G63570	Encodes a protein with homology to glutamate-1-semialdehyde 2,1-aminomutase catalyzing the conversion of glutamate-1-semialdehyde (GSA) into 5-amino levulinate. The expression of this gene was demonstrated to be light-induced.	#N/A	NP_201162.1	glutamate-1-semialdehyde-2,1-aminomutase
195	Bju_CS52_R_1717	167.682	54.8053	Bra003256	dicarboxylate diiron protein, putative (Crd1)	AT103 [Arabidopsis thaliana]	AT3G56940	Encodes a putative ZIP protein with varying mRNA accumulation in leaves, stems and roots. Has a consensus carboxylate-bridged di-iron binding site.	#N/A	NA	dicarboxylate diiron protein, putative (Crd1)
196	Bju_CS52_R_30470	142.998	910.796	Bra006208	magnesium-chelatase subunit chlH, chloroplast, putative / Mg-protoporphyrin IX chelatase, putative (CHLH)	#N/A	AT5G13630	Encodes magnesium chelatase involved in plastid-to-nucleus signal transduction.	#N/A	NP_001237903.1	magnesium-chelatase subunit chlH, chloroplast, putative / Mg-protoporphyrin IX chelatase, putative (CHLH)
197	Bju_CS52_NR_18815	249.468	342.257	#N/A	#N/A	#N/A	AT4G25080	Encodes a protein with methyltransferase activity responsible for the methylation of magnesium protoporphyrin IX. Mutants defective in this gene are affected in chlorophyll biosynthesis and show a reduction in the accumulation of a number of major thylakoid-associated proteins including components of PSI (LHCI), PSII (LHCII, D1, CP43) and the cytochrome b6f complex (Cytf). By contrast, no signifi…	#N/A	NP_001190832.1	magnesium-protoporphyrin IX methyltransferase
198	Bju_CS52_R_23751	214.624	340.315	Bra003004	protochlorophyllide oxidoreductase A	#N/A	AT1G03630	Encodes for a protein with protochlorophyllide oxidoreductase activity. The enzyme is NADPH- and light-dependent.	#N/A	NP_200230.1	protochlorophyllide oxidoreductase A
199	Bju_CS52_R_23620	901.436	1407.57	Bra007284	dicarboxylate diiron protein, putative (Crd1)	#N/A	AT3G56940	Encodes a putative ZIP protein with varying mRNA accumulation in leaves, stems and roots. Has a consensus carboxylate-bridged di-iron binding site.	#N/A	NP_191253.1	dicarboxylate diiron protein, putative (Crd1)
200	Bju_CS52_R_24529	497.434	730.724	Bra003004	protochlorophyllide oxidoreductase A	#N/A	AT4G27440	light-dependent NADPH:protochlorophyllide oxidoreductase B	#N/A	NP_200230.1	protochlorophyllide oxidoreductase A
201	Bju_CS52_R_15893	141.718	141.515	Bra030540	protochlorophyllide oxidoreductase C	#N/A	AT4G27440	light-dependent NADPH:protochlorophyllide oxidoreductase B	#N/A	NP_001132676.1	protochlorophyllide oxidoreductase C
202	Bju_CS52_R_25371	605.747	1238.41	Bra008152	Pyridine nucleotide-disulphide oxidoreductase family protein	#N/A	AT1G74470	Encodes for a multifunctional protein with geranylgeranyl reductase activity shown to catalyze the reduction of prenylated geranylgeranyl-chlorophyll a to phytyl-chlorophyll a (chlorophyll a) and free geranylgeranyl pyrophosphate to phytyl pyrophosphate.	#N/A	NP_177587.1	Pyridine nucleotide-disulphide oxidoreductase family protein
203	Bju_CS52_R_27483	114.168	263.777	Bra013378	nine-cis-epoxycarotenoid dioxygenase 4	#N/A	AT4G19170	chloroplast-targeted member of a family of enzymes similar to nine-cis-epoxycarotenoid dioxygenase	#N/A	NP_001234433.1	nine-cis-epoxycarotenoid dioxygenase 4
204	Bju_CS52_NR_13415	133.307	111.067	#N/A	#N/A	Carbonic anhydrase [Medicago truncatula]	AT1G70410	Encodes a putative beta-carbonic anhydrase betaCA4. Together with betaCA1 (At3g01500) regulates CO2-controlled stomatal movements in guard cells.	#N/A	NA	NA
205	Bju_CS52_R_27572	132.869	339.961	Bra015227	nitrite reductase 1	#N/A	AT2G15620	Involved in the second step of nitrate assimilation. Its expression is induced by nitrate.	#N/A	NP_179164.1	nitrite reductase 1
206	Bju_CS52_R_26461	107.248	229.025	Bra027670	monodehydroascorbate reductase 6	#N/A	AT1G63940	monodehydroascorbate reductase 6 (MDAR6); FUNCTIONS IN: ATP binding; INVOLVED IN: response to cadmium ion, response to cold; LOCATED IN: mitochondrion, stromule, chloroplast stroma, chloroplast; EXPRESSED IN: 25 plant structures; EXPRESSED DURING: 15 growth stages; CONTAINS InterPro DOMAIN/s: FAD-dependent pyridine nucleotide-disulphide oxidoreductase (InterPro:IPR013027), Pyridine nucleotide-dis…	#N/A	NP_849839.1	monodehydroascorbate reductase 6
207	Bju_CS52_R_22581	195.749	326.692	Bra003524	S-adenosyl-L-methionine-dependent methyltransferases superfamily protein	#N/A	AT3G63410	Encodes a MPBQ/MSBQ methyltransferase located in the chloroplast inner envelope membrane. Mutant plants lack plastoquinone (PQ), suggesting that the APG1 protein is involved in the methylation step of PQ biosynthesis. The gene product is also involved in tocopherol (vitamin E) biosynthesis.	#N/A	NP_001240248.1	S-adenosyl-L-methionine-dependent methyltransferases superfamily protein
208	Bju_CS52_NR_16059	121.307	145.819	#N/A	#N/A	#N/A	AT3G52300	ATP synthase D chain, mitochondrial (ATPQ); FUNCTIONS IN: copper ion binding, zinc ion binding; INVOLVED IN: response to salt stress; LOCATED IN: mitochondrion, cytosolic ribosome, nucleolus, chloroplast, plasma membrane; EXPRESSED IN: 27 plant structures; EXPRESSED DURING: 16 growth stages; Has 35333 Blast hits to 34131 proteins in 2444 species: Archae - 798; Bacteria - 22429; Metazoa - 974; Fun…	ATP synthase D chain	NA	NA
209	Bju_CS52_R_29860	218.155	736.091	Bra026115	Inorganic H pyrophosphatase family protein	#N/A	AT1G15690	Encodes a H(+)-translocating (pyrophosphate-energized) inorganic pyrophosphatase (H(+)-PPase; EC 3.6.1.1) located in the vacuolar membrane. Expression is found in all tissues examined, including meristems and floral organ primordium. Expression is particularly enhanced in pollen, and is repressed by light. Over expression and loss of function phenotypes suggest AVP1 is involved in regulation of a…	#N/A	NP_001058184.1	Inorganic H pyrophosphatase family protein
210	Bju_CS52_NR_11802	100.951	88.5598	#N/A	#N/A	hypothetical protein PRUPE_ppa012208mg [Prunus persica]	AT3G01390	Subunit G of the vacuolar membrane ATPAse complex	#N/A	NA	NA
211	Bju_CS52_NR_11277	237.1	166.397	#N/A	#N/A	ATP synthase subunit gamma [Synechococcus sp. RS9917]	AT4G04640	One of two genes (with ATPC2) encoding the gamma subunit of Arabidopsis chloroplast ATP synthase.	#N/A	NA	NA
212	Bju_CS52_R_24119	864.505	1626.02	Bra029511	ATPase, F1 complex, gamma subunit protein	#N/A	AT4G04640	One of two genes (with ATPC2) encoding the gamma subunit of Arabidopsis chloroplast ATP synthase.	#N/A	NP_567265.1	ATPase, F1 complex, gamma subunit protein
213	Bju_CS52_R_19478	789.399	1047.76	Bra038377	ATP synthase delta-subunit gene	#N/A	AT4G09650	Encodes the chloroplast ATPase delta-subunit.	F0F1 ATP synthase subunit delta; Provisional	NA	ATP synthase delta-subunit gene
214	Bju_CS52_NR_16110	1448.86	2514.18	#N/A	#N/A	#N/A	AT1G60950	encodes a major leaf ferredoxin	ferredoxin; Provisional	NA	NA
215	Bju_CS52_NR_16063	169.191	222.279	#N/A	#N/A	#N/A	AT1G76100	One of two Arabidopsis plastocyanin genes. Expressed at 1/10th level of PETE2. Does not respond to increased copper levels and is thought to be the isoform that participates in electron transport under copper-limiting conditions. Mutation of this gene does not have obvious effect on photosynthesis.	Plastocyanin [Energy production and conversion]	NA	NA
216	Bju_CS52_NR_14281	1898.21	1531.75	#N/A	#N/A	#N/A	AT1G52230	Phosphorylation of this protein is dependent on calcium.	Photosystem I reaction centre subunit VI. Photosystem I (PSI) is an integral membrane protein complex that uses light energy to mediate electron transfer from plastocyanin to ferredoxin	NA	NA
217	Bju_CS52_R_20268	4053.51	5468.54	Bra030660	photosystem II subunit P-1	#N/A	AT1G06680	Encodes a 23 kD extrinsic protein that is part of photosystem II and participates in the regulation of oxygen evolution. Phosphorylation of this protein is dependent on calcium.	PsbP domain-containing protein 6; Provisional	NA	photosystem II subunit P-1
218	Bju_CS52_R_17658	2779.25	3150.83	Bra029563	photosystem II subunit Q-2	#N/A	AT4G05180	Encodes the PsbQ subunit of the oxygen evolving complex of photosystem II.	#N/A	NP_001236143.1	photosystem II subunit Q-2
219	Bju_CS52_R_15637	451.413	476.055	Bra033412	photosystem II family protein	#N/A	AT1G03600	PSB27; FUNCTIONS IN: molecular_function unknown; INVOLVED IN: photosystem II repair; LOCATED IN: thylakoid, chloroplast thylakoid membrane, chloroplast thylakoid lumen, chloroplast photosystem II, chloroplast; EXPRESSED IN: 23 plant structures; EXPRESSED DURING: 13 growth stages; Has 273 Blast hits to 273 proteins in 82 species: Archae - 0; Bacteria - 114; Metazoa - 0; Fungi - 0; Plants - 63; Vir…	photosystem II protein Psb27; Provisional	NA	photosystem II family protein
220	Bju_CS52_R_19395	206.631	265.365	Bra014755	PsbP-like protein 1	#N/A	AT3G55330	PsbP-like protein 1 (PPL1); FUNCTIONS IN: calcium ion binding; INVOLVED IN: photosynthesis; LOCATED IN: in 6 components; EXPRESSED IN: 24 plant structures; EXPRESSED DURING: 14 growth stages; CONTAINS InterPro DOMAIN/s: Photosystem II oxygen evolving complex protein PsbP (InterPro:IPR002683), Mog1/PsbP/DUF1795, alpha/beta/alpha sandwich (InterPro:IPR016124), Mog1/PsbP, alpha/beta/alpha sandwich (…	PsbP domain-containing protein 6; Provisional	NA	PsbP-like protein 1
221	Bju_CS52_R_15127	110.99	104.847	Bra011047	photosystem II reaction center PSB28 protein	#N/A	AT4G28660	Similar to PsbW subunit of photosystem II.	#N/A	XP_004157580.1	photosystem II reaction center PSB28 protein
222	Bju_CS52_NR_14516	122.118	120.713	#N/A	#N/A	ferredoxin C1 [Arabidopsis thaliana]	AT4G14890	2Fe-2S ferredoxin-like superfamily protein; FUNCTIONS IN: electron carrier activity, iron-sulfur cluster binding, 2 iron, 2 sulfur cluster binding; INVOLVED IN: electron transport chain; LOCATED IN: chloroplast; EXPRESSED IN: 23 plant structures; EXPRESSED DURING: 13 growth stages; CONTAINS InterPro DOMAIN/s: Ferredoxin (InterPro:IPR001041), Ferredoxin [2Fe-2S], plant (InterPro:IPR010241), Beta-g…	#N/A	NA	NA
223	Bju_CS52_R_19564	1554.3	2471.18	Bra000837	photosynthetic electron transfer C	#N/A	AT4G03280	Encodes the Rieske FeS center of cytochrome b6f complex. Gene is expressed in shoot but not in root. Mutant has reduced electron transport at saturating light intensities and Q-cycle activity is hypersensitive to acidification of the thylakoid lumen.	cytochrome b6-f complex iron-sulfur subunit; Provisional	NA	photosynthetic electron transfer C
224	Bju_CS52_R_24014	1436.88	2730.3	Bra037182	ferredoxin-NADP(+)-oxidoreductase 1	#N/A	AT5G66190	Encodes a leaf-type ferredoxin:NADP(H) oxidoreductase. It is present in both chloroplast stroma and thylakoid membranes but is more abundant in the thylakoid. The affinity of this enzyme for ferredoxin is slightly, but significantly, higher than AtLFNR2, an isoform of the same enzyme. AtLFNR1 forms a heterodimer with AtFNR2 and is also a prerequisite to attach AtFNR2 to the thylakoid membrane.	ferredoxin--NADP(+) reductase; Provisional	NA	ferredoxin-NADP(+)-oxidoreductase 1
225	Bju_CS52_R_23801	967.99	1648.86	Bra012203	ferredoxin-NADP(+)-oxidoreductase 2	#N/A	AT1G20020	Encodes a leaf-type ferredoxin:NADP(H) oxidoreductase. It is present in both chloroplast stroma and thylakoid membranes but is more abundant in the stroma	#N/A	NP_001077565.1	ferredoxin-NADP(+)-oxidoreductase 2
226	Bju_CS52_NR_18259	113.139	185.676	#N/A	#N/A	#N/A	AT1G14150	Encodes a subunit of the NAD(P)H dehydrogenase complex located in the chloroplast thylakoid lumen.	Oxygen evolving enhancer protein 3 (PsbQ). This family consists of the plant specific oxygen evolving enhancer protein 3 (PsbQ). Photosystem II (PSII)1 is a pigment-protein complex	NA	NA
227	Bju_CS52_NR_15249	2202.45	2082.18	#N/A	#N/A	photosystem I psaE [Morus alba var. multicaulis]	AT4G28750	mutant has Decreased effective quantum yield of photosystem II; Pale green plants; Reduced growth rate; Subunit E of Photosystem I	#N/A	NA	NA
228	Bju_CS52_R_18668	3004.55	3792.08	Bra014908	photosystem I subunit F	#N/A	AT1G31330	Encodes subunit F of photosystem I.	photosystem I reaction center subunit III; Provisional	NA	photosystem I subunit F
229	Bju_CS52_R_20250	1609.21	2321.13	Bra014024	Chlorophyll A-B binding family protein	chloroplast photosystem II 22 kDa component [Nicotiana benthamiana]	AT1G44575	Encoding PSII-S (CP22), a ubiquitous pigment-binding protein associated with photosystem II (PSII) of higher plants. Involved in nonphotochemical quenching rather than in photosynthesis. Mutant has a normal violaxanthin cycle but has a limited capacity of quenching singlet excited chlorophylls and is tolerant to lipid peroxidation.	#N/A	NA	Chlorophyll A-B binding family protein
230	Bju_CS52_R_19516	1967.28	2418.39	Bra032672	photosystem I subunit l	#N/A	AT4G12800	Encodes subunit L of photosystem I reaction center.	photosystem I reaction center subunit XI (PsaL); Provisional	NA	photosystem I subunit l
231	Bju_CS52_R_15503	1144.82	1150.49	Bra024261	photosystem I reaction center subunit PSI-N, chloroplast, putative / PSI-N, putative (PSAN)	#N/A	AT5G64040	Encodes the only subunit of photosystem I located entirely in the thylakoid lumen. May be involved in the interaction between plastocyanin and the photosystem I complex. Phosphorylation of this protein is dependent on calcium.	Photosystem I reaction centre subunit N (PSAN or PSI-N). This family contains several Photosystem I reaction centre subunit N (PSI-N) proteins. The protein has no known function although it is localised in the thylakoid lumen. PSI-N is a small extrinsic subunit at the lumen side and is very likely involved in the docking of plastocyanin	NA	photosystem I reaction center subunit PSI-N, chloroplast, putative / PSI-N, putative (PSAN)
232	Bju_CS52_NR_14604	2077.41	2430.12	#N/A	#N/A	#N/A	AT1G08380	Encodes subunit O of photosystem I.	photosystem I reaction center subunit O; Provisional	NA	NA
233	Bju_CS52_NR_15214	1141.26	1101.64	#N/A	#N/A	#N/A	AT3G16140	Encodes subunit H of photosystem I reaction center subunit VI.	Photosystem I reaction centre subunit VI. Photosystem I (PSI) is an integral membrane protein complex that uses light energy to mediate electron transfer from plastocyanin to ferredoxin	NA	NA
234	Bju_CS52_NR_16191	940.803	1065.11	#N/A	#N/A	#N/A	AT5G64040	Encodes the only subunit of photosystem I located entirely in the thylakoid lumen. May be involved in the interaction between plastocyanin and the photosystem I complex. Phosphorylation of this protein is dependent on calcium.	Photosystem I reaction centre subunit N (PSAN or PSI-N). This family contains several Photosystem I reaction centre subunit N (PSI-N) proteins. The protein has no known function although it is localised in the thylakoid lumen. PSI-N is a small extrinsic subunit at the lumen side and is very likely involved in the docking of plastocyanin	NA	NA
235	Bju_CS52_R_17836	975.304	1187.91	Bra013517	photosystem II subunit QA	#N/A	AT4G21280	Encodes the PsbQ subunit of the oxygen evolving complex of photosystem II.	PSII-Q subunit	NA	photosystem II subunit QA
236	Bju_CS52_NR_14188	2891.62	2446.03	#N/A	#N/A	#N/A	AT2G30570	Encodes PsbW, a protein similar to photosystem II reaction center subunit W. Loss of PsbW destabilizes the supramolecular organization of PSII.	photosystem I reaction center subunit V (PsaG); Provisional	NA	NA
237	Bju_CS52_NR_14060	2665.27	2444.15	#N/A	#N/A	#N/A	AT1G79040	Encodes for the 10 kDa PsbR subunit of photosystem II (PSII). This subunit appears to be involved in the stable assembly of PSII, particularly that of the oxygen-evolving complex subunit PsbP. Mutants defective in this gene have reduced amounts of subunits PsbP and PsbQ in PSII. In turn, assembly of PsbR is dependent on the presence of PsbJ.	photosystem II subunit R; Provisional	NA	NA
238	Bju_CS52_R_13269	138.388	84.2552	Bra027579	Nucleoside diphosphate kinase family protein	#N/A	AT4G09320	nucleoside diphosphate kinase type 1 (NDPK1) gene, complete	nucleoside diphosphate kinase; Provisional	NA	Nucleoside diphosphate kinase family protein
239	Bju_CS52_NR_21182	134.399	346.483	#N/A	#N/A	#N/A	AT1G62380	Encodes a protein similar to 1-aminocyclopropane-1-carboxylic oxidase (ACC oxidase). Expression of the AtACO2 transcripts is affected by ethylene.	1-aminocyclopropane-1-carboxylate oxidase	NA	NA
240	Bju_CS52_R_27119	103.01	251.585	Bra011232	Cytosol aminopeptidase family protein	#N/A	AT2G24200	Cytosol aminopeptidase family protein; FUNCTIONS IN: manganese ion binding, metalloexopeptidase activity, aminopeptidase activity; INVOLVED IN: response to cadmium ion, proteolysis; LOCATED IN: vacuole; EXPRESSED IN: 25 plant structures; EXPRESSED DURING: 14 growth stages; CONTAINS InterPro DOMAIN/s: Peptidase M17, leucyl aminopeptidase, C-terminal (InterPro:IPR000819), Peptidase M17, leucyl amin…	#N/A	NP_001066684.1	Cytosol aminopeptidase family protein
241	Bju_CS52_R_17841	418.906	463.916	Bra021673	glutathione S-transferase PHI 9	#N/A	AT2G30860	Encodes glutathione transferase belonging to the phi class of GSTs. Naming convention according to Wagner et al. (2002).	glutathione S-transferase	NA	glutathione S-transferase PHI 9
242	Bju_CS52_R_13101	195.315	141.672	Bra021673	glutathione S-transferase PHI 9	#N/A	AT2G30860	Encodes glutathione transferase belonging to the phi class of GSTs. Naming convention according to Wagner et al. (2002).	glutathione S-transferase	NA	glutathione S-transferase PHI 9
243	Bju_CS52_R_27512	117.025	204.037	Bra019332	glutamate-cysteine ligase	#N/A	AT4G23100	Encodes the enzyme glutamate-cysteine ligase catalyzing the first, and rate-limiting, step of glutathione biosynthesis. Required for cell proliferation at the root tip. Involved in susceptibility to the bacterial pathogen Pseudomonas syringae. Mutants are phytoalexin defective.	#N/A	NP_001190808.1	glutamate-cysteine ligase
244	Bju_CS52_NR_17551	1084.45	1635.52	#N/A	#N/A	#N/A	AT1G78370	Encodes glutathione transferase belonging to the tau class of GSTs. Naming convention according to Wagner et al. (2002).	maleylacetoacetate isomerase. Maleylacetoacetate isomerase is an enzyme of tyrosine and phenylalanine catabolism. It requires glutathione and belongs by homology to the zeta family of glutathione S-transferases. The enzyme (EC 5.2.1.2) is described as active also on maleylpyruvate	NA	NA
245	Bju_CS52_R_14434	222.172	217.646	Bra003644	glutathione S-transferase TAU 19	#N/A	AT1G78380	Encodes a glutathione transferase that is a member of Tau GST gene family. Expression is induced by drought stress, oxidative stress, and high doses of auxin and cytokinin. naming convention according to Wagner et al. (2002) The expression of this gene is upregulated by herbicide safeners such as benoxacor and fenclorim.	Glutathione S-transferase [Posttranslational modification	NA	glutathione S-transferase TAU 19
246	Bju_CS52_R_11606	141.744	115.529	Bra016253	glutathione S-transferase TAU 12	#N/A	AT1G78380	Encodes a glutathione transferase that is a member of Tau GST gene family. Expression is induced by drought stress, oxidative stress, and high doses of auxin and cytokinin. naming convention according to Wagner et al. (2002) The expression of this gene is upregulated by herbicide safeners such as benoxacor and fenclorim.	#N/A	NP_001176247.1	glutathione S-transferase TAU 12
247	Bju_CS52_NR_2677	123.264	52.7054	#N/A	#N/A	#N/A	AT1G78380	Encodes a glutathione transferase that is a member of Tau GST gene family. Expression is induced by drought stress, oxidative stress, and high doses of auxin and cytokinin. naming convention according to Wagner et al. (2002) The expression of this gene is upregulated by herbicide safeners such as benoxacor and fenclorim.	Glutathione S-transferase	NA	NA
248	Bju_CS52_R_25905	301.817	465.713	Bra000663	ascorbate peroxidase 4	#N/A	AT4G09010	Encodes a thylakoid lumen protein that was initially believed to act as a microsomal ascorbate peroxidase APX4 but to date, no evidence of enzymatic activity has been found.	L-ascorbate peroxidase	NA	ascorbate peroxidase 4
249	Bju_CS52_R_19512	184.308	378.282	Bra018677	ascorbate peroxidase 1	hypothetical protein ZEAMMB73_022439 [Zea mays]	AT1G07890	Encodes a cytosolic ascorbate peroxidase APX1. Ascorbate peroxidases are enzymes that scavenge hydrogen peroxide in plant cells. Eight types of APX have been described for Arabidopsis: three cytosolic (APX1, APX2, APX6), two chloroplastic types (stromal sAPX, thylakoid tAPX), and three microsomal (APX3, APX4, APX5) isoforms. At least part of the induction of heat shock proteins during light stres…	#N/A	NA	ascorbate peroxidase 1
250	Bju_CS52_R_4990	126.956	54.8709	Bra013053	ascorbate peroxidase 3	#N/A	AT4G35000	Encodes a microsomal ascorbate peroxidase APX3. Ascorbate peroxidases are enzymes that scavenge hydrogen peroxide in plant cells. Eight types of APX have been described for Arabidopsis: three cytosolic (APX1, APX2, APX6), two chloroplastic types (stromal sAPX, thylakoid tAPX), and three microsomal (APX3, APX4, APX5) isoforms. The APX3 protein interacts with AKR2 (ankyrin-containing protein that i…	#N/A	NP_001234631.1	ascorbate peroxidase 3
251	Bju_CS52_R_27622	139.904	445.765	Bra005551	beta glucosidase 33	#N/A	AT2G32860	beta glucosidase 33 (BGLU33); FUNCTIONS IN: cation binding, hydrolase activity, hydrolyzing O-glycosyl compounds, catalytic activity; INVOLVED IN: carbohydrate metabolic process; LOCATED IN: endomembrane system; EXPRESSED IN: 20 plant structures; EXPRESSED DURING: 10 growth stages; CONTAINS InterPro DOMAIN/s: Glycoside hydrolase, family 1 (InterPro:IPR001360), Glycoside hydrolase, family 1, activ…	#N/A	NP_973587.1	beta glucosidase 33
252	Bju_CS52_R_25026	175.944	266.939	Bra010011	GDP-D-mannose 3\',5\'-epimerase	#N/A	AT5G28840	Encodes a protein with GDP-D-mannose 3',5'-epimerase activity. The enzyme is involved in ascorbate biosynthesis. It catalyzes the conversion of GDP-D-mannose to GDP-L-galactose.	GDP-D-mannose-3'	NA	GDP-D-mannose 3\',5\'-epimerase
253	Bju_CS52_R_25757	101.401	185.821	Bra012788	hydroperoxide lyase 1	#N/A	AT4G15440	Encodes a hydroperoxide lyase. Also a member of the CYP74B cytochrome p450 family. In the ecotype Columbia (Col) the gene contains a 10-nucleotide deletion in its first exon that causes it to code for a truncated protein that results in a non-functional hydroperoxide lyase.	#N/A	NP_001051386.1	hydroperoxide lyase 1
254	Bju_CS52_R_21382	198.698	411.551	Bra004214	Glyoxalase/Bleomycin resistance protein/Dioxygenase superfamily protein	#N/A	AT1G11840	Encodes a glyoxalase I homolog ATGLX1.	lactoylglutathione lyase	NA	Glyoxalase/Bleomycin resistance protein/Dioxygenase superfamily protein
255	Bju_CS52_R_24310	191.117	409.228	Bra004214	Glyoxalase/Bleomycin resistance protein/Dioxygenase superfamily protein	#N/A	AT1G67280	Glyoxalase/Bleomycin resistance protein/Dioxygenase superfamily protein; FUNCTIONS IN: lactoylglutathione lyase activity, metal ion binding; INVOLVED IN: response to cold, carbohydrate metabolic process; LOCATED IN: thylakoid, thylakoid lumen, stromule, chloroplast, chloroplast stroma; EXPRESSED IN: 24 plant structures; EXPRESSED DURING: 15 growth stages; CONTAINS InterPro DOMAIN/s: Glyoxalase I …	lactoylglutathione lyase	NA	Glyoxalase/Bleomycin resistance protein/Dioxygenase superfamily protein
256	Bju_CS52_R_30537	269.459	1844.28	Bra009483	glutamate synthase 1	#N/A	AT5G04140	Encodes a gene whose sequence is similar to ferredoxin dependent glutamate synthase (Fd-GOGAT). Expression in leaves is induced by light and sucrose. Proposed to be involved in photorespiration and nitrogen assimilation.	#N/A	NP_850763.1	glutamate synthase 1
257	Bju_CS52_R_23083	441.336	780.962	Bra035349	2-phosphoglycolate phosphatase 1	#N/A	AT5G36700	2-phosphoglycolate phosphatase 1 (PGLP1); FUNCTIONS IN: phosphoglycolate phosphatase activity; INVOLVED IN: metabolic process; LOCATED IN: chloroplast stroma, chloroplast; EXPRESSED IN: 7 plant structures; CONTAINS InterPro DOMAIN/s: HAD-superfamily hydrolase, subfamily IIA (InterPro:IPR006357), 2-phosphoglycolate phosphatase, eukaryotic (InterPro:IPR006349); BEST Arabidopsis thaliana protein mat…	#N/A	NP_001119316.1	2-phosphoglycolate phosphatase 1
258	Bju_CS52_NR_9087	128.454	64.7925	#N/A	#N/A	1-deoxy-D-xylulose 5-phosphate synthase [Coccomyxa subellipsoidea C-169]	AT4G15560	Encodes a protein with 1-deoxyxylulose 5-phosphate synthase activity involved in the MEP pathway. It is essential for chloroplast development in Arabidopsis	#N/A	NA	NA
259	Bju_CS52_R_29392	103.408	259.039	Bra012779	Deoxyxylulose-5-phosphate synthase	#N/A	AT4G15560	Encodes a protein with 1-deoxyxylulose 5-phosphate synthase activity involved in the MEP pathway. It is essential for chloroplast development in Arabidopsis	#N/A	NP_193291.1	Deoxyxylulose-5-phosphate synthase
260	Bju_CS52_R_25945	109.295	469.769	Bra029505	APS reductase 1	#N/A	AT1G62180	encodes a adenosine 5'-phosphosulfate reductase, involved in sulfate assimilation. Is a major effect locus for natural variation of shoot sulfate content in Arabidopsis.	#N/A	NP_001185293.1	APS reductase 1
261	Bju_CS52_R_20220	149.136	178.196	Bra017624	S-adenosyl-L-methionine-dependent methyltransferases superfamily protein	#N/A	AT4G34050	caffeoyl coenzyme A O-methyltransferase 1 (CCoAOMT1); FUNCTIONS IN: caffeoyl-CoA O-methyltransferase activity; INVOLVED IN: coumarin biosynthetic process, response to cadmium ion; LOCATED IN: cytosol; EXPRESSED IN: 24 plant structures; EXPRESSED DURING: 14 growth stages; CONTAINS InterPro DOMAIN/s: O-methyltransferase, family 3 (InterPro:IPR002935); BEST Arabidopsis thaliana protein match is: S-a…	caffeoyl-CoA O-methyltransferase	NA	S-adenosyl-L-methionine-dependent methyltransferases superfamily protein
262	Bju_CS52_R_24958	392.91	1162.42	Bra013576	Peroxidase superfamily protein	#N/A	AT4G21960	Encodes AT4g21960 (AT4g21960/T8O5_170).	cationic peroxidase; Provisional	NA	Peroxidase superfamily protein
263	Bju_CS52_R_24909	1000.82	2185.19	Bra023235	phosphoribulokinase	#N/A	AT1G32060	phosphoribulokinase (PRK); FUNCTIONS IN: protein binding, phosphoribulokinase activity, ATP binding; INVOLVED IN: response to cold, defense response to bacterium, biosynthetic process, peptidyl-cysteine S-nitrosylation; LOCATED IN: in 8 components; EXPRESSED IN: 24 plant structures; EXPRESSED DURING: 15 growth stages; CONTAINS InterPro DOMAIN/s: Phosphoribulokinase/uridine kinase (InterPro:IPR006…	#N/A	NP_001047825.1	phosphoribulokinase
264	Bju_CS52_R_25374	705.866	1516.82	Bra019830	arogenate dehydratase 1	#N/A	AT1G11860	Glycine cleavage T-protein family; FUNCTIONS IN: aminomethyltransferase activity; INVOLVED IN: response to cadmium ion; LOCATED IN: in 6 components; EXPRESSED IN: 26 plant structures; EXPRESSED DURING: 15 growth stages; CONTAINS InterPro DOMAIN/s: Glycine cleavage system T protein (InterPro:IPR006223), Glycine cleavage T-protein, N-terminal (InterPro:IPR006222), Glycine cleavage T-protein, C-term…	#N/A	NP_001184969.1	arogenate dehydratase 1
265	Bju_CS52_NR_22153	127.91	435.896	#N/A	#N/A	#N/A	AT5G58330	lactate/malate dehydrogenase family protein; FUNCTIONS IN: in 6 functions; INVOLVED IN: in 6 processes; LOCATED IN: thylakoid, mitochondrion, apoplast, chloroplast; EXPRESSED IN: 23 plant structures; EXPRESSED DURING: 14 growth stages; CONTAINS InterPro DOMAIN/s: Malate dehydrogenase, NAD/NADP (InterPro:IPR010945), Lactate/malate dehydrogenase, C-terminal (InterPro:IPR022383), Malate dehydrogenas…	malate dehydrogenase (NADP); Provisional	NA	NA
266	Bju_CS52_R_30404	123.183	696.024	Bra001575	phosphoenolpyruvate carboxylase 3	#N/A	AT2G42600	Encodes one of four Arabidopsis phosphoenolpyruvate carboxylase proteins.	#N/A	NP_001042358.1	phosphoenolpyruvate carboxylase 3
267	Bju_CS52_NR_17014	50474.1	63215.2	#N/A	#N/A	#N/A	AT5G38410	Encodes a member of the Rubisco small subunit (RBCS) multigene family: RBCS1A (At1g67090), RBCS1B (At5g38430), RBCS2B (At5g38420), and RBCS3B (At5g38410). Functions to yield sufficient Rubisco content for leaf photosynthetic capacity.	ribulose-bisphosphate carboxylase small chain	NA	NA
268	Bju_CS52_R_25123	185.07	404.202	Bra034777	fatty acid desaturase 2	#N/A	AT3G12120	Major enzyme responsible for the synthesis of 18:2 fatty acids in the endoplasmic reticulum. Contains His-rich motifs, which contribute to the interaction with the electron donor cytochrome b5. Mutations in this gene suppress the low temperature-induced phenotype of Arabidopsis tocopherol-deficient mutant vte2.	#N/A	NP_001149122.1	fatty acid desaturase 2
269	Bju_CS52_R_26445	137.02	303.634	Bra034863	fatty acid desaturase 7	#N/A	AT3G11170	Chloroplastic enzyme responsible for the synthesis of 16:3 and 18:3 fatty acids from galactolipids, sulpholipids and phosphatidylglycerol. Uses ferredoxin as electron donor. Gene expression is induced by wounding in shoot and root. The wound-response in shoot is independent of jasmonic acid mediated pathway whereas the root response is mediated by jasmonic acid.	#N/A	NP_001237838.2	fatty acid desaturase 7
270	Bju_CS52_R_25315	119.138	233.526	Bra010264	fatty acid desaturase 6	#N/A	AT4G30950	Chloroplastic enzyme responsible for the synthesis of 16:2 and 18:2 fatty acids from galactolipids, sulpholipids and phosphatidylglycerol. Uses ferredoxin as electron donor. Gene mutation resulted in reduced level of unsaturated fatty acids leading to susceptibility to photoinhibition.	#N/A	NP_194824.1	fatty acid desaturase 6
271	Bju_CS52_R_22965	154.723	173.117	Bra001609	fatty acid desaturase 5	#N/A	AT3G15850	Chloroplastic enzyme responsible for the synthesis of 16:1 fatty acids from galactolipids and sulpholipids. Uses ferredoxin as electron donor.	#N/A	NP_566529.1	fatty acid desaturase 5
272	Bju_CS52_R_29287	324.861	793.508	Bra001090	methionine synthase 2	#N/A	AT5G17920	Encodes a cytosolic cobalamin-independent methionine synthase, involved in methionine regeneration via the activated methyl cycle (SAM cycle). The protein undergoes thiolation following treatment with the oxidant tert-butylhydroperoxide.	#N/A	NP_593352.1	methionine synthase 2
273	Bju_CS52_R_27156	266.844	608.619	Bra001020	Pyridoxal phosphate (PLP)-dependent transferases superfamily protein	#N/A	AT3G01120	encodes a cystathionine gamma-synthase, which performs the first committed step in methionine biosynthesis. A conserved motif of 13 amino acids in the first exon is required for posttranscriptional autoregulation. This enzyme shares the same substrate as threonine synthase (TS) and its absence transcriptionally affects 8 genes in the genome.	#N/A	NP_186761.1	Pyridoxal phosphate (PLP)-dependent transferases superfamily protein
274	Bju_CS52_R_26818	1058.72	2725.83	Bra001470	phosphoglycerate kinase 1	#N/A	AT3G12780	nuclear phosphoglycerate kinase (PGK1)	#N/A	NP_187884.1	phosphoglycerate kinase 1
275	Bju_CS52_R_11523	120.601	92.7726	Bra040417	cysteine synthase D1	#N/A	AT3G61440	Encodes a cysteine synthase isomer CysC1. The isomer is however less effective in cysteine biosynthesis. It is involved in beta-cyanoalanine biosynthesis, an intermediate of cyanide detoxification pathway.	#N/A	NP_593343.1	cysteine synthase D1
276	Bju_CS52_R_23957	114.541	213.223	Bra014529	O-acetylserine (thiol) lyase isoform C	#N/A	AT2G43750	Arabidopsis thaliana O-acetylserine (thiol) lyase (OAS-TL) isoform oasB, the key enzyme for fixation of inorganic sulfide. It catalyzes the formation of cysteine from O-acetylserine and inorganic sulfide.	#N/A	NP_191535.2	O-acetylserine (thiol) lyase isoform C
277	Bju_CS52_NR_20679	116.424	200.283	#N/A	#N/A	#N/A	AT3G61440	Encodes a cysteine synthase isomer CysC1. The isomer is however less effective in cysteine biosynthesis. It is involved in beta-cyanoalanine biosynthesis, an intermediate of cyanide detoxification pathway.	#N/A	NP_191703.1	cysteine synthase C1
278	Bju_CS52_R_22991	409.824	925.639	Bra012963	D-ribulose-5-phosphate-3-epimerase	#N/A	AT5G61410	Arabidopsis thaliana ribulose-5-phosphate-3-epimerase mRNA	ribulose-phosphate 3-epimerase	NA	D-ribulose-5-phosphate-3-epimerase
279	Bju_CS52_R_21764	177.702	330.84	Bra012963	D-ribulose-5-phosphate-3-epimerase	#N/A	AT5G61410	Arabidopsis thaliana ribulose-5-phosphate-3-epimerase mRNA	ribulose-phosphate 3-epimerase	NA	D-ribulose-5-phosphate-3-epimerase
280	Bju_CS52_R_21608	152.685	286.927	Bra009244	D-ribulose-5-phosphate-3-epimerase	#N/A	AT5G61410	Arabidopsis thaliana ribulose-5-phosphate-3-epimerase mRNA	ribulose-phosphate 3-epimerase	NA	D-ribulose-5-phosphate-3-epimerase
281	Bju_CS52_R_29096	668.449	2123.11	Bra014473	Transketolase	#N/A	AT3G60750	Transketolase; FUNCTIONS IN: catalytic activity, transketolase activity; INVOLVED IN: response to cadmium ion, response to salt stress; LOCATED IN: chloroplast stroma, chloroplast, chloroplast envelope; EXPRESSED IN: 27 plant structures; EXPRESSED DURING: 17 growth stages; CONTAINS InterPro DOMAIN/s: Transketolase, bacterial-like (InterPro:IPR005478), Transketolase, N-terminal (InterPro:IPR005474…	#N/A	NP_001190145.1	Transketolase
282	Bju_CS52_R_25676	157.04	278.423	Bra017231	Enolase	#N/A	AT2G36530	Involved in light-dependent cold tolerance and encodes an enolase. Protein is tyrosine-phosphorylated and its phosphorylation state is modulated in response to ABA in Arabidopsis thaliana seeds.	#N/A	NP_001064223.1	Enolase
283	Bju_CS52_R_27793	161.102	392.404	Bra003345	ketol-acid reductoisomerase	#N/A	AT3G58610	ketol-acid reductoisomerase; FUNCTIONS IN: copper ion binding, ketol-acid reductoisomerase activity; INVOLVED IN: response to cadmium ion, branched chain family amino acid biosynthetic process; LOCATED IN: in 6 components; EXPRESSED IN: 26 plant structures; EXPRESSED DURING: 15 growth stages; CONTAINS InterPro DOMAIN/s: Acetohydroxy acid isomeroreductase, catalytic (InterPro:IPR013116), 6-phospho…	#N/A	NP_001078309.1	ketol-acid reductoisomerase
284	Bju_CS52_R_16382	267.948	261.388	Bra025304	ribosomal protein L12-C	50S ribosomal protein L12-1 [Zea mays]	AT3G27830	50S ribosomal protein L12-A	#N/A	NA	ribosomal protein L12-C
285	Bju_CS52_NR_8200	116.606	54.0572	#N/A	#N/A	50S ribosomal protein L13 [Arabidopsis thaliana]	AT1G78630	embryo defective 1473 (emb1473); FUNCTIONS IN: structural constituent of ribosome; INVOLVED IN: translation, embryo development ending in seed dormancy; LOCATED IN: thylakoid, ribosome, chloroplast, chloroplast stroma; EXPRESSED IN: 23 plant structures; EXPRESSED DURING: 13 growth stages; CONTAINS InterPro DOMAIN/s: Ribosomal protein L13, bacterial-type (InterPro:IPR005823), Ribosomal protein L13…	#N/A	NA	NA
286	Bju_CS52_R_17139	307.228	301.114	Bra023302	plastid ribosomal protein l11	hypothetical protein ARALYDRAFT_331540 [Arabidopsis lyrata subsp. lyrata]	AT1G32990	mutant has Decreased effective quantum yield of photosystem II; Pale green plants; Reduced growth rate; Plastid Ribosomal Protein L11	#N/A	NA	plastid ribosomal protein l11
287	Bju_CS52_NR_16940	229.755	234.76	#N/A	#N/A	#N/A	AT3G13120	Ribosomal protein S10p/S20e family protein; FUNCTIONS IN: structural constituent of ribosome, RNA binding; INVOLVED IN: translation; LOCATED IN: small ribosomal subunit, chloroplast; EXPRESSED IN: 22 plant structures; EXPRESSED DURING: 13 growth stages; CONTAINS InterPro DOMAIN/s: Ribosomal protein S10 subgroup (InterPro:IPR005731), Ribosomal protein S10, conserved site (InterPro:IPR018268), Ribo…	40S ribosomal protein S20; Provisional	NA	NA
288	Bju_CS52_R_14910	405.289	363.728	Bra006248	Ribosomal protein S13/S18 family	#N/A	AT5G14320	Ribosomal protein S13/S18 family; FUNCTIONS IN: structural constituent of ribosome, RNA binding, nucleic acid binding; INVOLVED IN: translation; LOCATED IN: small ribosomal subunit, chloroplast, chloroplast envelope; EXPRESSED IN: 22 plant structures; EXPRESSED DURING: 13 growth stages; CONTAINS InterPro DOMAIN/s: Ribosomal protein S13, bacterial-type (InterPro:IPR019980), Ribosomal protein S13-l…	archaeal ribosomal protein S13P. This model describes exclusively the archaeal ribosomal protein S13P. It excludes the homologous eukaryotic 40S ribosomal protein S18 and bacterial 30S ribosomal protein S13 [Protein synthesis	NA	Ribosomal protein S13/S18 family
289	Bju_CS52_R_19121	210.631	221.701	Bra035054	Ribosomal protein L13 family protein	#N/A	AT1G78630	embryo defective 1473 (emb1473); FUNCTIONS IN: structural constituent of ribosome; INVOLVED IN: translation, embryo development ending in seed dormancy; LOCATED IN: thylakoid, ribosome, chloroplast, chloroplast stroma; EXPRESSED IN: 23 plant structures; EXPRESSED DURING: 13 growth stages; CONTAINS InterPro DOMAIN/s: Ribosomal protein L13, bacterial-type (InterPro:IPR005823), Ribosomal protein L13…	50S ribosomal protein L13P; Reviewed	NA	Ribosomal protein L13 family protein
290	Bju_CS52_R_16659	226.721	239.025	Bra003176	Ribosomal protein L17 family protein	#N/A	AT3G54210	Ribosomal protein L17 family protein; FUNCTIONS IN: structural constituent of ribosome; INVOLVED IN: translation; LOCATED IN: ribosome, chloroplast; EXPRESSED IN: 22 plant structures; EXPRESSED DURING: 13 growth stages; CONTAINS InterPro DOMAIN/s: Ribosomal protein L17 (InterPro:IPR000456); BEST Arabidopsis thaliana protein match is: Ribosomal protein L17 family protein (TAIR:AT5G09770.1); Has 80…	Ribosomal protein L17 [Translation	NA	Ribosomal protein L17 family protein
291	Bju_CS52_R_16585	182.266	198.617	Bra003176	Ribosomal protein L17 family protein	#N/A	AT3G54210	Ribosomal protein L17 family protein; FUNCTIONS IN: structural constituent of ribosome; INVOLVED IN: translation; LOCATED IN: ribosome, chloroplast; EXPRESSED IN: 22 plant structures; EXPRESSED DURING: 13 growth stages; CONTAINS InterPro DOMAIN/s: Ribosomal protein L17 (InterPro:IPR000456); BEST Arabidopsis thaliana protein match is: Ribosomal protein L17 family protein (TAIR:AT5G09770.1); Has 80…	#N/A	NP_001236786.1	Ribosomal protein L17 family protein
292	Bju_CS52_R_16830	144.236	155.82	Bra003176	Ribosomal protein L17 family protein	#N/A	AT3G54210	Ribosomal protein L17 family protein; FUNCTIONS IN: structural constituent of ribosome; INVOLVED IN: translation; LOCATED IN: ribosome, chloroplast; EXPRESSED IN: 22 plant structures; EXPRESSED DURING: 13 growth stages; CONTAINS InterPro DOMAIN/s: Ribosomal protein L17 (InterPro:IPR000456); BEST Arabidopsis thaliana protein match is: Ribosomal protein L17 family protein (TAIR:AT5G09770.1); Has 80…	Ribosomal protein L17 [Translation	NA	Ribosomal protein L17 family protein
293	Bju_CS52_R_15007	252.949	196.281	Bra014131	Ribosomal L18p/L5e family protein	#N/A	AT1G48350	Ribosomal L18p/L5e family protein; FUNCTIONS IN: structural constituent of ribosome; INVOLVED IN: translation, ribosome biogenesis; LOCATED IN: ribosome, chloroplast, chloroplast envelope; EXPRESSED IN: 22 plant structures; EXPRESSED DURING: 13 growth stages; CONTAINS InterPro DOMAIN/s: Ribosomal protein L18/L5 (InterPro:IPR005484), Ribosomal protein L18, bacterial (InterPro:IPR004389); BEST Arab…	Ribosomal protein L18 [Translation	NA	Ribosomal L18p/L5e family protein
294	Bju_CS52_R_17000	158.48	132.735	Bra024957	Ribosomal protein L19 family protein	#N/A	AT5G47190	Ribosomal protein L19 family protein; FUNCTIONS IN: structural constituent of ribosome; INVOLVED IN: translation, ribosome biogenesis; LOCATED IN: ribosome, chloroplast stroma, chloroplast, membrane, chloroplast envelope; EXPRESSED IN: 23 plant structures; EXPRESSED DURING: 13 growth stages; CONTAINS InterPro DOMAIN/s: Ribosomal protein L19 (InterPro:IPR001857); BEST Arabidopsis thaliana protein …	#N/A	NP_568677.1	Ribosomal protein L19 family protein
295	Bju_CS52_R_15722	348.048	302.978	Bra036763	Ribosomal protein L21	#N/A	AT1G35680	Encodes a chloroplast ribosomal protein L21 that is required for chloroplast development and embryogenesis.	#N/A	NP_174808.1	Ribosomal protein L21
296	Bju_CS52_R_16001	204.934	205.205	Bra002973	Translation protein SH3-like family protein	#N/A	AT5G54600	Translation protein SH3-like family protein; FUNCTIONS IN: structural constituent of ribosome; INVOLVED IN: translation; LOCATED IN: chloroplast stroma, chloroplast, large ribosomal subunit; EXPRESSED IN: 22 plant structures; EXPRESSED DURING: 13 growth stages; CONTAINS InterPro DOMAIN/s: Translation protein SH3-like (InterPro:IPR008991), KOW (InterPro:IPR005824), Ribosomal protein L24 (InterPro:…	60S ribosomal protein L26; Provisional	NA	Translation protein SH3-like family protein
297	Bju_CS52_R_16320	412.746	403.782	Bra025534	ribosomal protein large subunit 27	#N/A	AT5G40950	ribosomal protein large subunit 27 (RPL27); FUNCTIONS IN: structural constituent of ribosome; INVOLVED IN: translation; LOCATED IN: thylakoid, ribosome, chloroplast stroma, chloroplast; EXPRESSED IN: 22 plant structures; EXPRESSED DURING: 13 growth stages; CONTAINS InterPro DOMAIN/s: Ribosomal protein L27 (InterPro:IPR001684), Ribosomal protein L27, conserved site (InterPro:IPR018261); BEST Arabi…	Ribosomal protein L27 [Translation	NA	ribosomal protein large subunit 27
298	Bju_CS52_R_22220	140.951	108.219	Bra000285	Ribosomal protein L3 family protein	#N/A	AT2G43030	Ribosomal protein L3 family protein; FUNCTIONS IN: structural constituent of ribosome; INVOLVED IN: translation; LOCATED IN: ribosome, chloroplast stroma, chloroplast, membrane; EXPRESSED IN: 23 plant structures; EXPRESSED DURING: 13 growth stages; CONTAINS InterPro DOMAIN/s: Ribosomal protein L3 (InterPro:IPR000597), Ribosomal protein L3, bacterial/organelle-type (InterPro:IPR019927), Ribosomal …	Ribosomal protein L3 [Translation	NA	Ribosomal protein L3 family protein
299	Bju_CS52_R_19704	217.208	238.316	Bra015574	ribosomal protein L4	#N/A	AT1G07320	encodes a plastid ribosomal protein L4	#N/A	NP_001030985.1	ribosomal protein L4
300	Bju_CS52_R_17484	371.644	367.888	Bra015397	Ribosomal protein L6 family	#N/A	AT1G05190	embryo defective 2394 (emb2394); FUNCTIONS IN: structural constituent of ribosome, rRNA binding; INVOLVED IN: translation, embryo development ending in seed dormancy; LOCATED IN: chloroplast stroma, chloroplast, large ribosomal subunit, membrane, chloroplast envelope; EXPRESSED IN: 24 plant structures; EXPRESSED DURING: 13 growth stages; CONTAINS InterPro DOMAIN/s: Ribosomal protein L6 (InterPro:…	50S ribosomal protein L6; Validated	NA	Ribosomal protein L6 family
301	Bju_CS52_R_16937	313.385	311.862	Bra037609	ribosomal protein L9	#N/A	AT3G44890	Plastid ribosomal protein CL9	ribosomal protein L9; Provisional	NA	ribosomal protein L9
302	Bju_CS52_R_23898	324.218	599.603	Bra010018	ribosomal protein S1	#N/A	AT5G30510	ribosomal protein S1 (RPS1); FUNCTIONS IN: RNA binding; LOCATED IN: thylakoid, chloroplast stroma, chloroplast, membrane; EXPRESSED IN: 24 plant structures; EXPRESSED DURING: 14 growth stages; CONTAINS InterPro DOMAIN/s: Nucleic acid-binding, OB-fold-like (InterPro:IPR016027), Nucleic acid-binding, OB-fold (InterPro:IPR012340), Ribosomal protein S1, RNA-binding domain (InterPro:IPR003029); BEST A…	#N/A	NP_850903.1	ribosomal protein S1
303	Bju_CS52_NR_15123	228.881	192.37	#N/A	#N/A	#N/A	AT2G24090	Ribosomal protein L35; FUNCTIONS IN: structural constituent of ribosome; INVOLVED IN: translation; LOCATED IN: ribosome, chloroplast; EXPRESSED IN: 22 plant structures; EXPRESSED DURING: 13 growth stages; CONTAINS InterPro DOMAIN/s: Ribosomal protein L35, conserved site (InterPro:IPR018265), Ribosomal protein L35, non-mitochondrial (InterPro:IPR001706), Ribosomal protein L35 (InterPro:IPR021137);…	ribosomal protein L35	NA	NA
304	Bju_CS52_NR_12358	133.299	89.7016	#N/A	#N/A	#N/A	AT5G54940	Translation initiation factor SUI1 family protein; FUNCTIONS IN: translation initiation factor activity; INVOLVED IN: translational initiation, translation; LOCATED IN: cellular_component unknown; EXPRESSED IN: 24 plant structures; EXPRESSED DURING: 15 growth stages; CONTAINS InterPro DOMAIN/s: Translation initiation factor SUI1 (InterPro:IPR001950), Eukaryotic translation initiation factor SUI1 …	translation initiation factor SUI1	NA	NA
305	Bju_CS52_R_18495	154.368	169.757	Bra006903	RNA-binding (RRM/RBD/RNP motifs) family protein	#N/A	AT3G52150	RNA-binding (RRM/RBD/RNP motifs) family protein; FUNCTIONS IN: RNA binding, nucleotide binding, nucleic acid binding; LOCATED IN: thylakoid, chloroplast thylakoid membrane, chloroplast stroma, chloroplast, chloroplast envelope; EXPRESSED IN: 24 plant structures; EXPRESSED DURING: 14 growth stages; CONTAINS InterPro DOMAIN/s: RNA recognition motif, RNP-1 (InterPro:IPR000504), Nucleotide-binding, a…	#N/A	NP_001239665.1	RNA-binding (RRM/RBD/RNP motifs) family protein
306	Bju_CS52_R_18492	122.007	125.084	Bra033451	RNA-binding (RRM/RBD/RNP motifs) family protein	#N/A	AT3G52150	RNA-binding (RRM/RBD/RNP motifs) family protein; FUNCTIONS IN: RNA binding, nucleotide binding, nucleic acid binding; LOCATED IN: thylakoid, chloroplast thylakoid membrane, chloroplast stroma, chloroplast, chloroplast envelope; EXPRESSED IN: 24 plant structures; EXPRESSED DURING: 14 growth stages; CONTAINS InterPro DOMAIN/s: RNA recognition motif, RNP-1 (InterPro:IPR000504), Nucleotide-binding, a…	#N/A	NP_001242808.1	RNA-binding (RRM/RBD/RNP motifs) family protein
307	Bju_CS52_R_17316	139.832	107.852	Bra007002	chloroplast RNA-binding protein 29	#N/A	#N/A	#N/A	#N/A	NP_001061515.1	chloroplast RNA-binding protein 29
308	Bju_CS52_R_26313	215.055	491.056	Bra035669	63 kDa inner membrane family protein	#N/A	AT2G28800	member of Chloroplast membrane protein ALBINO3 family. Similar to pea PPF1 and may play a role in plant senescence.	#N/A	NP_001189626.1	63 kDa inner membrane family protein
309	Bju_CS52_R_27842	708.066	1968.15	Bra008393	recA DNA recombination family protein	#N/A	AT1G79050	recA DNA recombination family protein; FUNCTIONS IN: in 6 functions; INVOLVED IN: DNA repair, SOS response, DNA recombination, DNA metabolic process; LOCATED IN: chloroplast; EXPRESSED IN: 22 plant structures; EXPRESSED DURING: 13 growth stages; CONTAINS InterPro DOMAIN/s: DNA recombination/repair protein RecA/RadB, ATP-binding domain (InterPro:IPR020588), ATPase, AAA+ type, core (InterPro:IPR003…	recombinase A; Provisional	NA	recA DNA recombination family protein
310	Bju_CS52_R_5610	142.984	69.3596	Bra038805	RAB GTPase homolog E1B	chloroplast elongation factor tub [Arabidopsis lyrata subsp. lyrata]	AT4G20360	RAB GTPase homolog E1B (RABE1b); FUNCTIONS IN: GTP binding, translation elongation factor activity, GTPase activity; INVOLVED IN: peptidyl-cysteine S-nitrosylation; LOCATED IN: in 9 components; EXPRESSED IN: 26 plant structures; EXPRESSED DURING: 15 growth stages; CONTAINS InterPro DOMAIN/s: Translation elongation factor EFTu/EF1A, bacterial/organelle (InterPro:IPR004541), Translation elongation …	#N/A	NA	RAB GTPase homolog E1B
311	Bju_CS52_R_25938	509.59	1024.45	Bra033753	RAB GTPase homolog E1B	#N/A	AT4G20360	RAB GTPase homolog E1B (RABE1b); FUNCTIONS IN: GTP binding, translation elongation factor activity, GTPase activity; INVOLVED IN: peptidyl-cysteine S-nitrosylation; LOCATED IN: in 9 components; EXPRESSED IN: 26 plant structures; EXPRESSED DURING: 15 growth stages; CONTAINS InterPro DOMAIN/s: Translation elongation factor EFTu/EF1A, bacterial/organelle (InterPro:IPR004541), Translation elongation …	Elongation factor Tu; Provisional	NA	RAB GTPase homolog E1B
312	Bju_CS52_R_26180	5555.65	13035.1	Bra000144	rubisco activase	#N/A	AT2G39730	Rubisco activase, a nuclear-encoded chloroplast protein that consists of two isoforms arising from alternative splicing in most plants. Required for the light activation of rubisco. Involved in jasmonate-induced leaf senescence.	#N/A	NP_001240152.1	rubisco activase
313	Bju_CS52_R_22233	214.792	317.322	Bra031147	photosystem II reaction center PSB29 protein	#N/A	AT2G20890	Chloroplast-localized Thylakoid formation1 gene product involved in vesicle-mediated formation of thylakoid membranes. Thf1 antisense lines contain abnormal chloroplasts early in leaf development (chloroplasts have loosely stacked thylakoid membranes). Expression was induced in the light and decreased under dark conditions. G-alpha interaction partner that functions downstream of the plasma membr…	photosystem II biogenesis protein Psb29; Provisional	NA	photosystem II reaction center PSB29 protein
314	Bju_CS52_R_28693	110.989	221.833	Bra013774	Chaperone protein htpG family protein	#N/A	AT5G56010	A member of heat shock protein 90 (HSP90) gene family. Expressed in all tissues and abundant in root apical meristem, pollen and tapetum. Expression is NOT heat-induced but induced by IAA and NaCl. Overexpression reduced tolerance to heat and conferred higher tolerance to calcium.	#N/A	NP_001058590.1	Chaperone protein htpG family protein
315	Bju_CS52_R_20571	125.085	168.917	Bra007524	H(+)-ATPase 7	#N/A	AT4G30190	belongs to the P-type ATPase superfamily of cation-transporting ATPases, pumps protons out of the cell, generating a proton gradient that drives the active transport of nutrients by proton symport. has two autoinhibitory regions within the C-terminal dom	#N/A	NP_001055186.1	H(+)-ATPase 7
316	Bju_CS52_NR_9943	1138.36	816.934	#N/A	#N/A	F-type H+-transporting ATPase subunit b [Arabidopsis thaliana]	AT4G32260	ATPase, F0 complex, subunit B/B', bacterial/chloroplast; FUNCTIONS IN: hydrogen ion transmembrane transporter activity; INVOLVED IN: defense response to bacterium; LOCATED IN: thylakoid, chloroplast thylakoid membrane, chloroplast, membrane, chloroplast envelope; EXPRESSED IN: 23 plant structures; EXPRESSED DURING: 14 growth stages; CONTAINS InterPro DOMAIN/s: ATPase, F0 complex, subunit B/B&apos…	#N/A	NA	NA
317	Bju_CS52_R_11633	737.176	605.968	Bra031813	PS II oxygen-evolving complex 1	#N/A	AT3G50820	Encodes a protein which is an extrinsic subunit of photosystem II and which has been proposed to play a central role in stabilization of the catalytic manganese cluster. In <i>Arabidopsis thaliana</i> the PsbO proteins are encoded by two genes: <i>psbO1</i> and <i>psbO2</i>. PsbO2 is the minor isoform in the wild-type. Mutants defective in this gene have been shown to be affected in the dephospho…	#N/A	NP_001130585.1	PS II oxygen-evolving complex 1
318	Bju_CS52_NR_18105	2726.08	3218.58	#N/A	#N/A	#N/A	AT4G02770	Encodes a protein predicted by sequence similarity with spinach PsaD to be photosystem I reaction center subunit II (PsaD1)	photosystem I reaction center subunit II; Provisional	NA	NA
319	Bju_CS52_R_22564	3881.19	6274.72	Bra038863	photosystem II subunit O-2	#N/A	AT5G66570	Encodes a protein which is an extrinsic subunit of photosystem II and which has been proposed to play a central role in stabilization of the catalytic manganese cluster. In <i>Arabidopsis thaliana</i> the PsbO proteins are encoded by two genes: <i>psbO1</i> and <i>psbO2</i>. PsbO1 is the major isoform in the wild-type.	#N/A	NP_001130585.1	photosystem II subunit O-2
320	Bju_CS52_R_21139	122.904	139.651	Bra015380	ethylene-forming enzyme	#N/A	AT1G05010	Encodes 1-aminocyclopropane-1-carboxylate oxidase	#N/A	NP_171742.1	ethylene-forming enzyme
321	Bju_CS52_R_27125	117.999	306.547	Bra026230	chloroplast beta-amylase	#N/A	AT4G17090	Encodes a beta-amylase targeted to the chloroplast. Transgenic BMY8 RNAi lines fail to accumulate maltose during cold shock suggesting that maltose accumulation coincides with BMY8 expression. Apart from maltose, the sugar content of the RNAi lines were similar to wildtype (glucose and sucrose unaffected).	#N/A	NP_001065418.2	chloroplast beta-amylase
322	Bju_CS52_R_23134	190.579	411.814	Bra027516	GroES-like zinc-binding dehydrogenase family protein	#N/A	AT5G43940	Encodes a glutathione-dependent formaldehyde dehydrogenase (also known as class III type alcohol dehydrogenase) reduces S-nitrosoglutathione (GSNO), the condensation product of glutathione and NO, that is a naturally occurring NO reservoir and also a reactive nitrogen intermediate. Gene expression is reduced by wounding and induced by salicylic acid. Is required for the acclimation of plants to h…	#N/A	NP_001190468.1	GroES-like zinc-binding dehydrogenase family protein
323	Bju_CS52_R_27965	141.351	464.677	Bra007862	aldehyde dehydrogenase 11A3	#N/A	AT2G24270	Encodes a protein with non-phosphorylating NADP-dependent glyceraldehyde-3-phosphate dehydrogenase activity. The activity of the enzyme was determined from leaf extracts; the enzyme has not been purified to confirm activity.	2-hydroxymuconic semialdehyde dehydrogenase. Members of this protein family are 2-hydroxymuconic semialdehyde dehydrogenase. Many aromatic compounds are catabolized by way of the catechol	NA	aldehyde dehydrogenase 11A3
324	Bju_CS52_NR_16550	487.002	326.771	#N/A	#N/A	#N/A	AT2G28190	Encodes a chloroplastic copper/zinc superoxide dismutase CSD2 that can detoxify superoxide radicals. Its expression is affected by miR398-directed mRNA cleavage. Activation depends totally on CCS.	Cu/Zn superoxide dismutase [Inorganic ion transport and metabolism]	NA	NA
325	Bju_CS52_R_21099	132.774	203.262	Bra000268	general regulatory factor 9	#N/A	AT2G42590	14-3-3 gene. Binds calcium and displays induced structural changes.	14-3-3 family protein [Signal transduction mechanisms]	NA	general regulatory factor 9
326	Bju_CS52_R_18489	2302.18	1355.46	Bra002999	light-harvesting chlorophyll B-binding protein 3	#N/A	AT5G54270	Lhcb3 protein is a component of the main light harvesting chlorophyll a/b-protein complex of Photosystem II (LHC II).	#N/A	NP_173349.1	light-harvesting chlorophyll B-binding protein 3
327	Bju_CS52_NR_12034	124.503	281.533	#N/A	#N/A	LTCOR11 [Lavatera thuringiaca]	AT1G75750	GA-responsive GAST1 protein homolog regulated by BR and GA antagonistically. Possibly involved in cell elongation based on expression data	#N/A	NA	NA
328	Bju_CS52_NR_13790	102.473	158.759	#N/A	#N/A	uncharacterized protein [Arabidopsis thaliana]	#N/A	#N/A	#N/A	NA	NA
329	Bju_CS52_R_22060	100.429	293.318	Bra005554	TRAF-like family protein	#N/A	#N/A	#N/A	#N/A	NP_568483.1	TRAF-like family protein
330	Bju_CS52_NR_19049	385.358	2822.47	#N/A	#N/A	#N/A	#N/A	#N/A	iron superoxide dismutase	NA	FSD1
331	Bju_CS52_NR_16274	178.953	362.573	#N/A	#N/A	#N/A	#N/A	#N/A	Protein of unknown function (DUF581). Family of uncharacterized proteins	NA	NA
332	Bju_CS52_NR_14219	111.201	178.012	#N/A	#N/A	#N/A	#N/A	#N/A	Glycine rich protein family. This family of proteins includes several glycine rich proteins as well as two nodulins 16 and 24. The family also contains proteins that are induced in response to various stresses	NA	NA
333	Bju_CS52_R_19805	163.297	403.008	Bra023597	rubredoxin family protein	PREDICTED: uncharacterized protein LOC101215685 [Cucumis sativus]	AT5G17170	enhancer of sos3-1 (ENH1); FUNCTIONS IN: electron carrier activity, metal ion binding; LOCATED IN: chloroplast thylakoid membrane, chloroplast, chloroplast envelope; EXPRESSED IN: 22 plant structures; EXPRESSED DURING: 14 growth stages; CONTAINS InterPro DOMAIN/s: Rubredoxin-type Fe(Cys)4 protein (InterPro:IPR004039), PDZ/DHR/GLGF (InterPro:IPR001478); BEST Arabidopsis thaliana protein match is: …	#N/A	NA	rubredoxin family protein
334	Bju_CS52_R_25618	117.598	437.195	Bra034180	2-oxoglutarate (2OG) and Fe(II)-dependent oxygenase superfamily protein	GSL-ALK copy 1 [Brassica juncea]	#N/A	#N/A	#N/A	NA	2-oxoglutarate (2OG) and Fe(II)-dependent oxygenase superfamily protein
335	Bju_CS52_R_8749	106.449	34.4501	Bra004792	HARMLESS TO OZONE LAYER 1	#N/A	AT2G43920	HARMLESS TO OZONE LAYER 2 (HOL2); FUNCTIONS IN: methyltransferase activity, thiopurine S-methyltransferase activity; INVOLVED IN: metabolic process; LOCATED IN: cytoplasm; CONTAINS InterPro DOMAIN/s: Thiopurine S-methyltransferase (InterPro:IPR008854); BEST Arabidopsis thaliana protein match is: HARMLESS TO OZONE LAYER 1 (TAIR:AT2G43910.2); Has 30201 Blast hits to 17322 proteins in 780 species: A…	#N/A	NP_181919.1	HARMLESS TO OZONE LAYER 1
336	Bju_CS52_R_26466	503.654	1309.88	Bra012371	glutamate:glyoxylate aminotransferase	#N/A	AT1G23310	Identified by cloning the gene that corresponded to a purified protein having glyoxylate aminotransferase activity. Localized to the peroxisome and thought to be involved in photorespiration/ metabolic salvage pathway.	#N/A	NP_001185380.1	glutamate:glyoxylate aminotransferase
337	Bju_CS52_R_21630	106.319	107.274	Bra004389	S-adenosyl-L-methionine-dependent methyltransferases superfamily protein	#N/A	#N/A	#N/A	#N/A	NP_564969.1	S-adenosyl-L-methionine-dependent methyltransferases superfamily protein
338	Bju_CS52_R_17711	116.984	143.063	Bra006835	Lactoylglutathione lyase / glyoxalase I family protein	#N/A	#N/A	#N/A	This conserved domain belongs to a superfamily including the bleomycin resistance protein	NA	Lactoylglutathione lyase / glyoxalase I family protein
339	Bju_CS52_R_16627	109.924	119.69	Bra006835	Lactoylglutathione lyase / glyoxalase I family protein	#N/A	#N/A	#N/A	This conserved domain belongs to a superfamily including the bleomycin resistance protein	NA	Lactoylglutathione lyase / glyoxalase I family protein
340	Bju_CS52_R_28706	108.146	443.18	Bra031848	phosphoenolpyruvate carboxykinase 2	#N/A	AT4G37870	Encodes a phosphoenolpyruvate carboxykinase that localizes to the cytosol.	#N/A	NP_001104847.1	phosphoenolpyruvate carboxykinase 2
341	Bju_CS52_R_30482	102.084	448.259	Bra018423	Pyruvate phosphate dikinase, PEP/pyruvate binding domain	#N/A	AT1G10760	Encodes an &#945;-glucan, water dikinase required for starch degradation. Involved in cold-induced freezing tolerance. Mutations that eliminate the GWD protein or affect the dikinase domain of the enzyme dramatically reduce both the amount of phosphate in the amylopectin and the rate of starch degradation. Mature leaves of these mutants accumulate amounts of starch up to seven times greater than …	#N/A	NP_001234405.1	Pyruvate phosphate dikinase, PEP/pyruvate binding domain
342	Bju_CS52_R_29797	162.226	505.243	Bra033098	Glycosyl transferase, family 35	#N/A	AT3G46970	Encodes a cytosolic alpha-glucan phosphorylase. In vitro, the enzyme has a preference for branched polysaccharides, such as glycogen.	#N/A	NP_189578.1	Glycosyl transferase, family 35
343	Bju_CS52_R_26361	1061.52	2695.21	Bra025037	Glucose-6-phosphate/phosphate translocator-related	#N/A	AT5G46110	Encodes a chloroplast triose phosphate / 3-phosphoglycerate translocator that transports triose phosphates derived from the Calvin cycle in the stroma to the cytosol for use in sucrose synthesis and other biosynthetic processes. A tpt mutant has altered acclimation responses.	UAA transporter family. This family includes transporters with a specificity for UDP-N-acetylglucosamine	NA	Glucose-6-phosphate/phosphate translocator-related
344	Bju_CS52_R_22309	179.188	244.747	Bra040427	ribosome recycling factor, chloroplast precursor	hypothetical protein F16M2.40 - Arabidopsis thaliana	#N/A	#N/A	#N/A	NA	ribosome recycling factor, chloroplast precursor
345	Bju_CS52_R_15971	840.579	832.158	Bra037296	rotamase CYP 3	#N/A	AT2G16600	Encodes cytosolic cyclophilin ROC3.	#N/A	NP_001235223.1	rotamase CYP 3
346	Bju_CS52_R_18685	101.409	107.274	Bra006182	cyclophilin 20-2	#N/A	AT5G13120	Encodes a lumenal cyclophilin with peptidyl-prolyl isomerase activity that is associated with the NAD(P)H dehydrogenase complex in stromal regions of the thylakoid membrane. It is likely to be important for the accumulation of the hydrophobic domain of the NAD(P)H dehydrogenase complex. This complex is associated with PSI and is responsible for the reduction of plastoquinone.	#N/A	XP_002873599.1	cyclophilin 20-2
347	Bju_CS52_NR_13812	221.592	221.072	#N/A	#N/A	actin 8 [Arabidopsis thaliana]	AT3G12110	Encodes an actin that is expressed predominantly during reproductive development.	#N/A	NA	NA
348	Bju_CS52_NR_16185	129.453	132.695	#N/A	#N/A	Actin-7, putative, expressed [Oryza sativa Japonica Group]	AT5G09810	Member of Actin gene family.Mutants are defective in germination and root growth.	#N/A	NA	NA
349	Bju_CS52_NR_6993	169.467	73.6511	#N/A	#N/A	alpha-tubulin [Crocus sativus]	#N/A	#N/A	#N/A	NA	NA
350	Bju_CS52_NR_13754	1872.66	1932.92	#N/A	#N/A	glycine-rich protein [Brassica oleracea]	#N/A	#N/A	#N/A	NA	NA
351	Bju_CS52_NR_15756	1714.6	2169.72	#N/A	#N/A	glycine-rich protein [Oryza sativa Japonica Group]	#N/A	#N/A	#N/A	NA	NA
352	Bju_CS52_NR_15216	902.093	991.167	#N/A	#N/A	glycine-rich protein [Oryza sativa Japonica Group]	#N/A	#N/A	#N/A	NA	NA
353	Bju_CS52_NR_8143	130.842	66.328	#N/A	#N/A	glycine-rich protein 23 [Arabidopsis thaliana]	#N/A	#N/A	#N/A	NA	NA
354	Bju_CS52_NR_11003	128.721	99.2558	#N/A	#N/A	Glycine-rich RNA-binding protein [Medicago truncatula]	#N/A	#N/A	#N/A	NA	NA
355	Bju_CS52_R_16444	161.519	268.514	Bra033973	glycine-rich protein	hypothetical protein ARALYDRAFT_894547 [Arabidopsis lyrata subsp. lyrata]	#N/A	#N/A	#N/A	NA	glycine-rich protein
356	Bju_CS52_R_18581	141.358	189.968	Bra009299	proline-rich family protein	hypothetical protein MTR_3g013460 [Medicago truncatula]	AT5G07020	proline-rich family protein; FUNCTIONS IN: molecular_function unknown; INVOLVED IN: biological_process unknown; LOCATED IN: thylakoid, chloroplast thylakoid membrane, chloroplast; EXPRESSED IN: 23 plant structures; EXPRESSED DURING: 13 growth stages; Has 30201 Blast hits to 17322 proteins in 780 species: Archae - 12; Bacteria - 1396; Metazoa - 17338; Fungi - 3422; Plants - 5037; Viruses - 0; Othe…	#N/A	NA	proline-rich family protein
357	Bju_CS52_NR_21953	302.481	825.636	#N/A	#N/A	myosin heavy chain-related protein [Arabidopsis thaliana]	#N/A	#N/A	#N/A	NA	NA
358	Bju_CS52_NR_14080	129.37	88.363	#N/A	#N/A	PREDICTED: 14 kDa proline-rich protein DC2.15-like [Brachypodium distachyon]	#N/A	#N/A	#N/A	NA	NA
359	Bju_CS52_NR_17159	362.405	412.129	#N/A	#N/A	putative glycine-rich RNA-binding protein [Arabidopsis thaliana]	#N/A	#N/A	#N/A	NA	NA
360	Bju_CS52_R_9358	136.969	105.45	Bra004066	glycine-rich protein	unknown protein; 93447-94797 [Arabidopsis thaliana]	#N/A	#N/A	#N/A	NA	glycine-rich protein
361	Bju_CS52_R_25568	359.265	911.479	Bra006033	actin 7	#N/A	AT3G18780	Encodes an actin that is constitutively expressed in vegetative structures but not pollen. ACT2 is involved in tip growth of root hairs.	Actin and related proteins [Cytoskeleton]	NA	actin 7
362	Bju_CS52_R_24461	196.85	387.915	Bra006033	actin 7	#N/A	AT5G09810	Member of Actin gene family.Mutants are defective in germination and root growth.	#N/A	NP_001060954.1	actin 7
363	Bju_CS52_R_10904	193.244	116.632	Bra019815	Actin-like ATPase superfamily protein	#N/A	AT5G09810	Member of Actin gene family.Mutants are defective in germination and root growth.	#N/A	NP_985966.1	Actin-like ATPase superfamily protein
364	Bju_CS52_R_30061	112.079	430.647	Bra025156	Hydroxyproline-rich glycoprotein family protein	#N/A	AT3G25690	actin binding protein required for normal chloroplast positioning	#N/A	NP_001189974.1	Hydroxyproline-rich glycoprotein family protein
365	Bju_CS52_R_24486	104.29	196.609	Bra026114	Cobalamin biosynthesis CobW-like protein	#N/A	#N/A	#N/A	#N/A	NP_173025.1	Cobalamin biosynthesis CobW-like protein
366	Bju_CS52_R_23928	144.398	179.731	Bra039335	FASCICLIN-like arabinogalactan protein 8	#N/A	AT2G45470	FASCICLIN-like arabinogalactan protein 8 (FLA8); LOCATED IN: anchored to plasma membrane, apoplast, plasma membrane, anchored to membrane, plant-type cell wall; EXPRESSED IN: 24 plant structures; EXPRESSED DURING: 14 growth stages; CONTAINS InterPro DOMAIN/s: FAS1 domain (InterPro:IPR000782); BEST Arabidopsis thaliana protein match is: FASCICLIN-like arabinogalactan-protein 10 (TAIR:AT3G60900.1);…	APC basic domain. This region of the APC family of proteins is known as the basic domain. It contains a high proportion of positively charged amino acids and interacts with microtubules	NA	FASCICLIN-like arabinogalactan protein 8
367	Bju_CS52_R_23596	154.376	264.721	Bra000149	Glucose-1-phosphate adenylyltransferase family protein	#N/A	AT3G55590	Glucose-1-phosphate adenylyltransferase family protein; FUNCTIONS IN: transferase activity, nucleotidyltransferase activity; INVOLVED IN: biosynthetic process; EXPRESSED IN: sperm cell, flower; EXPRESSED DURING: 4 anthesis; CONTAINS InterPro DOMAIN/s: Trimeric LpxA-like (InterPro:IPR011004), Bacterial transferase hexapeptide repeat (InterPro:IPR001451), Nucleotidyl transferase (InterPro:IPR005835…	#N/A	NP_001121104.1	Glucose-1-phosphate adenylyltransferase family protein
368	Bju_CS52_R_27297	155.563	518.957	Bra003790	Exostosin family protein	#N/A	AT1G74680	Exostosin family protein; FUNCTIONS IN: catalytic activity; INVOLVED IN: biological_process unknown; LOCATED IN: endomembrane system, membrane; EXPRESSED IN: 22 plant structures; EXPRESSED DURING: 13 growth stages; CONTAINS InterPro DOMAIN/s: Exostosin-like (InterPro:IPR004263); BEST Arabidopsis thaliana protein match is: exostosin family protein (TAIR:AT3G45400.1); Has 1193 Blast hits to 1185 pr…	Exostosin family. The EXT family is a family of tumour suppressor genes. Mutations of EXT1 on 8q24.1	NA	Exostosin family protein
369	Bju_CS52_R_26650	659.94	1760.67	Bra039823	thioglucoside glucohydrolase 1	#N/A	AT5G26000	member of Glycoside Hydrolase Family 1. encodes one of two known functional myrosinase enzymes in Arabidopsis. The enzyme catalyzes the hydrolysis of glucosinolates into compounds that are toxic to various microbes and herbivores.	#N/A	NP_568479.1	thioglucoside glucohydrolase 1
370	Bju_CS52_R_25320	100.678	178.865	Bra021743	UDP-Glycosyltransferase superfamily protein	#N/A	AT2G31790	UDP-Glycosyltransferase superfamily protein; FUNCTIONS IN: UDP-glycosyltransferase activity, transferase activity, transferring glycosyl groups; INVOLVED IN: metabolic process; LOCATED IN: cellular_component unknown; EXPRESSED IN: 22 plant structures; EXPRESSED DURING: 13 growth stages; CONTAINS InterPro DOMAIN/s: UDP-glucuronosyl/UDP-glucosyltransferase (InterPro:IPR002213); BEST Arabidopsis tha…	#N/A	NP_001047223.2	UDP-Glycosyltransferase superfamily protein
371	Bju_CS52_R_14797	112.142	132.026	Bra005992	Radical SAM superfamily protein	#N/A	#N/A	#N/A	Ferredoxin thioredoxin reductase variable alpha chain	NA	Radical SAM superfamily protein
372	Bju_CS52_R_13298	201.071	166.909	Bra018123	DnaJ/Hsp40 cysteine-rich domain superfamily protein	bundle-sheath defective protein 2 family [Arabidopsis lyrata subsp. lyrata]	#N/A	#N/A	#N/A	NA	DnaJ/Hsp40 cysteine-rich domain superfamily protein
373	Bju_CS52_NR_13457	328.944	277.911	#N/A	#N/A	conserved hypothetical protein [Ricinus communis]	AT3G47650	DnaJ/Hsp40 cysteine-rich domain superfamily protein; FUNCTIONS IN: unfolded protein binding, heat shock protein binding; INVOLVED IN: protein folding; LOCATED IN: chloroplast; EXPRESSED IN: 23 plant structures; EXPRESSED DURING: 13 growth stages; CONTAINS InterPro DOMAIN/s: Heat shock protein DnaJ, cysteine-rich domain (InterPro:IPR001305); Has 88 Blast hits to 88 proteins in 28 species: Archae -…	#N/A	NA	NA
374	Bju_CS52_R_17735	595.638	891.504	Bra013091	maternal effect embryo arrest 14	hypothetical protein PRUPE_ppa009922mg [Prunus persica]	AT2G15890	maternal effect embryo arrest 14 (MEE14); FUNCTIONS IN: molecular_function unknown; INVOLVED IN: defense response to fungus, embryo development ending in seed dormancy; LOCATED IN: chloroplast; EXPRESSED IN: 22 plant structures; EXPRESSED DURING: 13 growth stages; Has 87 Blast hits to 87 proteins in 44 species: Archae - 0; Bacteria - 0; Metazoa - 0; Fungi - 0; Plants - 85; Viruses - 0; Other Euka…	#N/A	NA	maternal effect embryo arrest 14
375	Bju_CS52_NR_15213	275.386	208.84	#N/A	#N/A	nodulin-related protein 1 [Arabidopsis thaliana]	#N/A	#N/A	#N/A	NA	NA
376	Bju_CS52_R_21663	110.18	182.317	Bra009700	homolog of Medicago truncatula MTN3	PREDICTED: bidirectional sugar transporter SWEET12-like [Solanum lycopersicum]	AT3G48740	Encodes a member of the SWEET sucrose efflux transporter family proteins.	#N/A	NA	homolog of Medicago truncatula MTN3
377	Bju_CS52_R_21254	117.668	188.131	Bra009700	homolog of Medicago truncatula MTN3	#N/A	AT5G23660	Encodes a member of the SWEET sucrose efflux transporter family proteins.	#N/A	XP_003524088.1	homolog of Medicago truncatula MTN3
378	Bju_CS52_NR_16066	904.497	1192.7	#N/A	#N/A	#N/A	AT3G16640	Encodes a protein homologous to translationally controlled tumor protein (TCTP) from Drosophila. In flies, TCTP functions guanine nucleotide exchange factor in the TOR signaling pathway. TCTP is expressed throughout the plant with highest levels seen in meristematic regions of the shoot and root. Loss of function alleles are not transmitted through the male gametophyte due to defects in pollen tu…	translationally controlled tumor-like protein; Provisional	NA	NA
379	Bju_CS52_NR_19131	137.54	349.948	#N/A	#N/A	#N/A	AT5G20700	Protein of unknown function (DUF581); CONTAINS InterPro DOMAIN/s: Protein of unknown function DUF581 (InterPro:IPR007650); BEST Arabidopsis thaliana protein match is: Protein of unknown function (DUF581) (TAIR:AT1G74940.1); Has 476 Blast hits to 476 proteins in 20 species: Archae - 0; Bacteria - 0; Metazoa - 0; Fungi - 0; Plants - 476; Viruses - 0; Other Eukaryotes - 0 (source: NCBI BLink).	Protein of unknown function (DUF581). Family of uncharacterized proteins	NA	NA
380	Bju_CS52_R_25302	129.664	215.271	Bra037385	TRICHOME BIREFRINGENCE-LIKE 26	#N/A	AT4G01080	Encodes a member of the TBL (TRICHOME BIREFRINGENCE-LIKE) gene family containing a plant-specific DUF231 (domain of unknown function) domain. TBL gene family has 46 members, two of which (TBR/AT5G06700 and TBL3/AT5G01360) have been shown to be involved in the synthesis and deposition of secondary wall cellulose, presumably by influencing the esterification state of pectic polymers. A nomenclature…	#N/A	NP_192017.1	TRICHOME BIREFRINGENCE-LIKE 26
381	Bju_CS52_R_17915	165.457	233.198	Bra005501	Caleosin-related family protein	#N/A	AT2G33380	Encodes a calcium binding protein whose mRNA is induced upon treatment with NaCl, ABA and in response to dessication. mRNA expression under drought conditions is apparent particularly in leaves and flowers. Isoform of caleosin with a role as a peroxygenase involved in oxylipin metabolism during biotic and abiotic stress.	#N/A	NP_180896.1	Caleosin-related family protein
382	Bju_CS52_R_11981	101.985	76.9583	Bra027928	Protein of unknown function, DUF538	#N/A	AT1G56580	Encodes SMALLER WITH VARIABLE BRANCHES (SVB), a protein with a conserved domain of unknown function (DUF538). The trichomes of the SVB mutants are smaller and exhibit branches of variable length and number.	Protein of unknown function	NA	Protein of unknown function, DUF538
383	Bju_CS52_NR_6391	444.549	281.441	#N/A	#N/A	cytochrome b6-f complex iron-sulfur subunit [Gloeobacter violaceus PCC 7421]	#N/A	#N/A	#N/A	NA	NA
384	Bju_CS52_NR_17817	116.991	196.582	#N/A	#N/A	FK506-binding protein 16-2 [Arabidopsis thaliana]	#N/A	#N/A	#N/A	NA	NA
385	Bju_CS52_NR_14130	185.13	204.483	#N/A	#N/A	GAST1-like protein; 109761-110213 [Arabidopsis thaliana]	#N/A	#N/A	#N/A	NA	NA
386	Bju_CS52_NR_5163	116.777	74.7404	#N/A	#N/A	glyoxysomal malate dehydrogenase [Brassica napus]	#N/A	#N/A	#N/A	NA	NA
387	Bju_CS52_NR_17483	109.343	114.322	#N/A	#N/A	NAD(P)-binding Rossmann-fold-containing protein [Arabidopsis thaliana]	AT2G37660	NAD(P)-binding Rossmann-fold superfamily protein; FUNCTIONS IN: copper ion binding; INVOLVED IN: defense response to bacterium; LOCATED IN: thylakoid, apoplast, chloroplast stroma, chloroplast; EXPRESSED IN: 24 plant structures; EXPRESSED DURING: 15 growth stages; CONTAINS InterPro DOMAIN/s: 3-beta hydroxysteroid dehydrogenase/isomerase (InterPro:IPR002225), NAD(P)-binding domain (InterPro:IPR016…	#N/A	NA	NA
388	Bju_CS52_NR_7154	181.061	97.0116	#N/A	#N/A	NADP-dependent glyceraldehyde phosphate dehydrogenase [Lactuca sativa]	#N/A	#N/A	#N/A	NA	NA
389	Bju_CS52_NR_4271	197.617	99.3345	#N/A	#N/A	PREDICTED: glyceraldehyde-3-phosphate dehydrogenase, cytosolic-like [Fragaria vesca subsp. vesca]	#N/A	#N/A	#N/A	NA	NA
390	Bju_CS52_NR_10784	148.117	120.306	#N/A	#N/A	PREDICTED: peroxisomal membrane protein 11-1-like [Brachypodium distachyon]	#N/A	#N/A	#N/A	NA	NA
391	Bju_CS52_R_18592	216.29	289.132	Bra035989	NAD(P)H dehydrogenase 18	PREDICTED: uncharacterized protein LOC101294400 [Fragaria vesca subsp. vesca]	AT5G43750	NAD(P)H dehydrogenase 18 (NDH18); FUNCTIONS IN: molecular_function unknown; INVOLVED IN: response to oxidative stress; LOCATED IN: chloroplast thylakoid membrane, chloroplast; EXPRESSED IN: 22 plant structures; EXPRESSED DURING: 13 growth stages; Has 30201 Blast hits to 17322 proteins in 780 species: Archae - 12; Bacteria - 1396; Metazoa - 17338; Fungi - 3422; Plants - 5037; Viruses - 0; Other Eu…	#N/A	NA	NAD(P)H dehydrogenase 18
392	Bju_CS52_R_15602	154.244	162.5	Bra025682	NDH dependent flow 6	#N/A	AT1G18730	likely a subunit of the chloroplast NAD(P)H dehydrogenase complex, involved in PSI cyclic electron transport. Located on the thylakoid membrane. Mutant has impaired NAD(P)H dehydrogenase activity.	NDF6 (NDH-dependent flow 6); Provisional	NA	NDH dependent flow 6
393	Bju_CS52_R_30155	760.735	3617.48	Bra011405	glycine decarboxylase P-protein 1	#N/A	AT4G33010	glycine decarboxylase P-protein 1 (GLDP1); FUNCTIONS IN: glycine dehydrogenase (decarboxylating) activity, protein binding; INVOLVED IN: glycine catabolic process, response to cadmium ion, glycine decarboxylation via glycine cleavage system; LOCATED IN: mitochondrion, apoplast, glycine cleavage complex, chloroplast, chloroplast envelope; EXPRESSED IN: 31 plant structures; EXPRESSED DURING: 16 gro…	#N/A	NP_180178.1	glycine decarboxylase P-protein 1
394	Bju_CS52_R_26992	427.767	954.761	Bra033802	plastid transcriptionally active 16	#N/A	AT3G46780	plastid transcriptionally active 16 (PTAC16); FUNCTIONS IN: binding, catalytic activity; INVOLVED IN: metabolic process; LOCATED IN: in 6 components; EXPRESSED IN: 21 plant structures; EXPRESSED DURING: 14 growth stages; CONTAINS InterPro DOMAIN/s: NAD(P)-binding domain (InterPro:IPR016040), NmrA-like (InterPro:IPR008030); BEST Arabidopsis thaliana protein match is: NAD(P)-binding Rossmann-fold s…	#N/A	NP_566886.2	plastid transcriptionally active 16
395	Bju_CS52_R_12973	1343.17	1379.1	Bra039113	carbonic anhydrase 1	#N/A	AT5G14740	Encodes a beta carbonic anhydrase likely to be localized in the cytoplasm. Expression of its mRNA is seen in etiolated seedlings and points to a possible nonphotosynthetic role for this isoform.	#N/A	NP_850491.1	carbonic anhydrase 1
396	Bju_CS52_R_24202	136.117	306.928	Bra003190	Class I glutamine amidotransferase-like superfamily protein	#N/A	AT3G54600	Class I glutamine amidotransferase-like superfamily protein; LOCATED IN: endomembrane system; CONTAINS InterPro DOMAIN/s: ThiJ/PfpI (InterPro:IPR002818); BEST Arabidopsis thaliana protein match is: Class I glutamine amidotransferase-like superfamily protein (TAIR:AT2G38860.2); Has 5251 Blast hits to 3173 proteins in 1205 species: Archae - 295; Bacteria - 4620; Metazoa - 9; Fungi - 11; Plants - 12…	#N/A	NP_001068186.1	Class I glutamine amidotransferase-like superfamily protein
397	Bju_CS52_NR_20719	114.693	207.108	#N/A	#N/A	#N/A	AT2G37660	NAD(P)-binding Rossmann-fold superfamily protein; FUNCTIONS IN: copper ion binding; INVOLVED IN: defense response to bacterium; LOCATED IN: thylakoid, apoplast, chloroplast stroma, chloroplast; EXPRESSED IN: 24 plant structures; EXPRESSED DURING: 15 growth stages; CONTAINS InterPro DOMAIN/s: 3-beta hydroxysteroid dehydrogenase/isomerase (InterPro:IPR002225), NAD(P)-binding domain (InterPro:IPR016…	Tic62-NAD(P)-related group II protein; Provisional	NA	NA
398	Bju_CS52_R_11868	266.067	136.318	Bra018940	Mannose-binding lectin superfamily protein	#N/A	AT1G52000	Mannose-binding lectin superfamily protein; FUNCTIONS IN: molecular_function unknown; INVOLVED IN: response to salt stress; LOCATED IN: cellular_component unknown; EXPRESSED IN: 22 plant structures; EXPRESSED DURING: 14 growth stages; CONTAINS InterPro DOMAIN/s: Mannose-binding lectin (InterPro:IPR001229); BEST Arabidopsis thaliana protein match is: myrosinase-binding protein 1 (TAIR:AT1G52040.1)…	Jacalin-like lectin domain. Proteins containing this domain are lectins. It is found in 1 to 6 copies in these proteins. The domain is also found in the animal prostatic spermine-binding protein	NA	Mannose-binding lectin superfamily protein
399	Bju_CS52_R_10019	588.738	254.892	Bra018940	Mannose-binding lectin superfamily protein	#N/A	#N/A	#N/A	#N/A	XP_002894350.1	Mannose-binding lectin superfamily protein
400	Bju_CS52_R_26697	534.769	1135.9	Bra030402	myrosinase-binding protein 2	#N/A	#N/A	#N/A	#N/A	NP_175615.1	myrosinase-binding protein 2
401	Bju_CS52_R_3073	266.819	87.0112	Bra017083	jacalin-related lectin 22	#N/A	#N/A	#N/A	#N/A	NP_175615.1	jacalin-related lectin 22
402	Bju_CS52_R_10817	264.237	145.426	Bra030402	myrosinase-binding protein 2	#N/A	#N/A	#N/A	#N/A	NP_001030710.1	myrosinase-binding protein 2
403	Bju_CS52_NR_16572	122.427	142.932	#N/A	#N/A	hypothetical protein PRUPE_ppa011744mg [Prunus persica]	AT3G62550	Adenine nucleotide alpha hydrolases-like superfamily protein; FUNCTIONS IN: molecular_function unknown; INVOLVED IN: response to stress; LOCATED IN: vacuole; EXPRESSED IN: 21 plant structures; EXPRESSED DURING: 13 growth stages; CONTAINS InterPro DOMAIN/s: UspA (InterPro:IPR006016), Rossmann-like alpha/beta/alpha sandwich fold (InterPro:IPR014729), Universal stress protein A (InterPro:IPR006015);…	#N/A	NA	NA
404	Bju_CS52_R_18288	114.624	146.987	Bra027506	Aluminium induced protein with YGL and LRDR motifs	#N/A	AT5G43830	Aluminium induced protein with YGL and LRDR motifs; FUNCTIONS IN: molecular_function unknown; INVOLVED IN: biological_process unknown; LOCATED IN: cytosol, nucleus; EXPRESSED IN: 26 plant structures; EXPRESSED DURING: 15 growth stages; BEST Arabidopsis thaliana protein match is: Aluminium induced protein with YGL and LRDR motifs (TAIR:AT3G22850.1); Has 1807 Blast hits to 1807 proteins in 277 spec…	#N/A	NP_001148382.1	Aluminium induced protein with YGL and LRDR motifs
405	Bju_CS52_R_17379	208.727	309.461	Bra034800	Adenine nucleotide alpha hydrolases-like superfamily protein	#N/A	AT3G11930	Adenine nucleotide alpha hydrolases-like superfamily protein; FUNCTIONS IN: molecular_function unknown; INVOLVED IN: response to stress; LOCATED IN: cellular_component unknown; EXPRESSED IN: 18 plant structures; EXPRESSED DURING: 9 growth stages; CONTAINS InterPro DOMAIN/s: UspA (InterPro:IPR006016), Rossmann-like alpha/beta/alpha sandwich fold (InterPro:IPR014729), Universal stress protein A (In…	Universal stress protein UspA and related nucleotide-binding proteins [Signal transduction mechanisms]	NA	Adenine nucleotide alpha hydrolases-like superfamily protein
406	Bju_CS52_R_8961	152.344	89.846	Bra007411	multiprotein bridging factor 1B	#N/A	AT3G58680	One of three genes in A. thaliana encoding multiprotein bridging factor 1, a highly conserved transcriptional coactivator. May serve as a bridging factor between a bZIP factor and TBP. Its expression is developmentally regulated.	#N/A	NP_191427.1	multiprotein bridging factor 1B
407	Bju_CS52_NR_14993	279.277	222.2	#N/A	#N/A	#N/A	AT4G25050	encodes an acyl carrier protein predominantly expressed in leaves. Gene expression is upregulated by light.	acyl carrier protein; Provisional	NA	NA
408	Bju_CS52_NR_14955	212.056	176.778	#N/A	#N/A	#N/A	AT4G25050	encodes an acyl carrier protein predominantly expressed in leaves. Gene expression is upregulated by light.	acyl carrier protein; Provisional	NA	NA
409	Bju_CS52_R_24005	147.488	281.901	Bra017435	Polyketide cyclase/dehydrase and lipid transport superfamily protein	#N/A	AT1G64720	membrane related protein CP5	#N/A	NP_176653.1	Polyketide cyclase/dehydrase and lipid transport superfamily protein
410	Bju_CS52_NR_12671	606.987	553.512	#N/A	#N/A	#N/A	AT2G38530	Involved in lipid transfer between membranes. Belongs to a family of Lipid transfer proteins. Sequence similarity to other plant/Arabidopsis LPT genes but highest similarity to LPT1. Stress and pathogen-inducible motifs found in the upstream region. Expressed in flower, leaves and siliques but absent in roots. Predicted to be a member of PR-14 pathogenesis-related protein family with the followin…	Probable lipid transfer. The members of this family are probably involved in lipid transfer. The family has several highly conserved cysteines	NA	NA
411	Bju_CS52_NR_13111	195.958	148.326	#N/A	#N/A	#N/A	AT3G51600	Predicted to encode a PR (pathogenesis-related) protein. Belongs to the lipid transfer protein (PR-14) family with the following members: At2g38540/LTP1, At2g38530/LTP2, At5g59320/LTP3, At5g59310/LTP4, At3g51600/LTP5, At3g08770/LTP6, At2g15050/LTP7, At2g18370/LTP8, At2g15325/LTP9, At5g01870/LTP10, At4g33355/LTP11, At3g51590/LTP12, At5g44265/LTP13, At5g62065/LTP14, At4g08530/LTP15.	Probable lipid transfer. The members of this family are probably involved in lipid transfer. The family has several highly conserved cysteines	NA	NA
412	Bju_CS52_NR_13068	145.382	62.2202	#N/A	#N/A	#N/A	AT5G59310	Encodes a member of the lipid transfer protein family. Proteins of this family are generally small (~9 kD), basic, expressed abundantly and contain eight Cys residues. The proteins can bind fatty acids and acylCoA esters and can transfer several different phospholipids. They are localized to the cell wall. The mRNA is present in flowers and siliques, and is strongly up-regulated by abscisic acid.…	Probable lipid transfer. The members of this family are probably involved in lipid transfer. The family has several highly conserved cysteines	NA	NA
413	Bju_CS52_NR_15182	1582.53	1156.02	#N/A	#N/A	#N/A	AT1G12090	extensin-like protein (ELP)	Plant lipid transfer protein / seed storage protein / trypsin-alpha amylase inhibitor domain family	NA	NA
414	Bju_CS52_R_23154	2494.12	7310.4	Bra014372	GDSL-like Lipase/Acylhydrolase superfamily protein	#N/A	AT3G14210	A semidominant QTL which has an epistatic effect on the Epithiospecifier gene. Represses nitrile formation and favors isothiocyanate production during glucosinolate hydrolysis. The functional allele deters the insect herbivory T. ni.	#N/A	NP_001172233.1	GDSL-like Lipase/Acylhydrolase superfamily protein
415	Bju_CS52_R_4911	136.808	48.6502	Bra010475	acyl carrier protein 4	#N/A	#N/A	#N/A	#N/A	NP_194235.1	acyl carrier protein 4
416	Bju_CS52_NR_21471	147.305	436.526	#N/A	#N/A	probable selenium-binding protein - Arabidopsis thaliana	#N/A	#N/A	#N/A	NA	NA
417	Bju_CS52_R_7167	130.508	97.1953	Bra038966	selenium-binding protein 1	selenium binding protein [Coccomyxa subellipsoidea C-169]	AT4G14040	selenium-binding protein 2 (SBP2); FUNCTIONS IN: selenium binding; INVOLVED IN: polar nucleus fusion; LOCATED IN: cellular_component unknown; EXPRESSED IN: guard cell; EXPRESSED DURING: seedling growth; CONTAINS InterPro DOMAIN/s: Cytochrome cd1-nitrite reductase-like, C-terminal haem d1 (InterPro:IPR011048), Selenium-binding protein (InterPro:IPR008826); BEST Arabidopsis thaliana protein match i…	#N/A	NA	selenium-binding protein 1
418	Bju_CS52_R_19674	142.844	189.705	Bra021110	Aluminium induced protein with YGL and LRDR motifs	#N/A	AT5G19140	AILP1; FUNCTIONS IN: molecular_function unknown; INVOLVED IN: response to auxin stimulus, response to aluminum ion; LOCATED IN: plasma membrane; EXPRESSED IN: 23 plant structures; EXPRESSED DURING: 13 growth stages; BEST Arabidopsis thaliana protein match is: Aluminium induced protein with YGL and LRDR motifs (TAIR:AT5G43830.1); Has 1807 Blast hits to 1807 proteins in 277 species: Archae - 0; Bac…	Aluminium induced protein. This domain family is found in eukaryotes	NA	Aluminium induced protein with YGL and LRDR motifs
419	Bju_CS52_R_26447	131.062	341.942	Bra032756	selenium-binding protein 2	#N/A	AT4G14040	selenium-binding protein 2 (SBP2); FUNCTIONS IN: selenium binding; INVOLVED IN: polar nucleus fusion; LOCATED IN: cellular_component unknown; EXPRESSED IN: guard cell; EXPRESSED DURING: seedling growth; CONTAINS InterPro DOMAIN/s: Cytochrome cd1-nitrite reductase-like, C-terminal haem d1 (InterPro:IPR011048), Selenium-binding protein (InterPro:IPR008826); BEST Arabidopsis thaliana protein match i…	#N/A	NP_001131338.2	selenium-binding protein 2
420	Bju_CS52_NR_18488	229.167	224.497	#N/A	#N/A	#N/A	AT5G19140	AILP1; FUNCTIONS IN: molecular_function unknown; INVOLVED IN: response to auxin stimulus, response to aluminum ion; LOCATED IN: plasma membrane; EXPRESSED IN: 23 plant structures; EXPRESSED DURING: 13 growth stages; BEST Arabidopsis thaliana protein match is: Aluminium induced protein with YGL and LRDR motifs (TAIR:AT5G43830.1); Has 1807 Blast hits to 1807 proteins in 277 species: Archae - 0; Bac…	Aluminium induced protein. This domain family is found in eukaryotes	NA	NA
421	Bju_CS52_NR_4712	111.69	35.5132	#N/A	#N/A	aluminum-induced [Brassica napus]	#N/A	#N/A	#N/A	NA	NA
422	Bju_CS52_NR_18591	1220.02	1936.75	#N/A	#N/A	AT1G79050 [Arabidopsis thaliana]	#N/A	#N/A	#N/A	NA	NA
423	Bju_CS52_NR_4857	693.477	429.82	#N/A	#N/A	AT5G14740 [Arabidopsis thaliana]	#N/A	#N/A	#N/A	NA	NA
424	Bju_CS52_NR_15005	622.754	549.956	#N/A	#N/A	conserved hypothetical protein [Ricinus communis]	#N/A	#N/A	#N/A	NA	NA
425	Bju_CS52_R_20207	111.895	153.247	Bra041008	0	expressed protein [Oryza sativa Japonica Group]	#N/A	#N/A	#N/A	NA	unknown protein
426	Bju_CS52_NR_20225	209.944	341.916	#N/A	#N/A	hypothetical protein [Arabidopsis thaliana]	#N/A	#N/A	#N/A	NA	NA
427	Bju_CS52_R_14230	104.862	89.5704	Bra006364	0	hypothetical protein [Plantago major]	AT5G16660	unknown protein; FUNCTIONS IN: molecular_function unknown; INVOLVED IN: biological_process unknown; LOCATED IN: chloroplast thylakoid membrane, chloroplast, membrane, chloroplast envelope; EXPRESSED IN: 23 plant structures; EXPRESSED DURING: 14 growth stages; BEST Arabidopsis thaliana protein match is: unknown protein (TAIR:AT3G02900.1); Has 30201 Blast hits to 17322 proteins in 780 species: Arch…	#N/A	NA	unknown protein
428	Bju_CS52_NR_3201	101.308	34.6995	#N/A	#N/A	hypothetical protein ARALYDRAFT_470751 [Arabidopsis lyrata subsp. lyrata]	#N/A	#N/A	#N/A	NA	NA
429	Bju_CS52_NR_13312	329.406	203.984	#N/A	#N/A	hypothetical protein ARALYDRAFT_472386 [Arabidopsis lyrata subsp. lyrata]	AT1G21500	unknown protein; Has 29 Blast hits to 29 proteins in 12 species: Archae - 0; Bacteria - 0; Metazoa - 0; Fungi - 2; Plants - 27; Viruses - 0; Other Eukaryotes - 0 (source: NCBI BLink).	#N/A	NA	NA
430	Bju_CS52_NR_12605	176.308	137.787	#N/A	#N/A	hypothetical protein ARALYDRAFT_472386 [Arabidopsis lyrata subsp. lyrata]	AT1G21500	unknown protein; Has 29 Blast hits to 29 proteins in 12 species: Archae - 0; Bacteria - 0; Metazoa - 0; Fungi - 2; Plants - 27; Viruses - 0; Other Eukaryotes - 0 (source: NCBI BLink).	#N/A	NA	NA
431	Bju_CS52_NR_17896	182.078	209.431	#N/A	#N/A	hypothetical protein ARALYDRAFT_482197 [Arabidopsis lyrata subsp. lyrata]	#N/A	#N/A	#N/A	NA	NA
432	Bju_CS52_NR_14806	297.916	317.742	#N/A	#N/A	hypothetical protein ARALYDRAFT_486818 [Arabidopsis lyrata subsp. lyrata]	#N/A	#N/A	#N/A	NA	NA
433	Bju_CS52_NR_15137	502.093	551.924	#N/A	#N/A	hypothetical protein ARALYDRAFT_901414 [Arabidopsis lyrata subsp. lyrata]	#N/A	#N/A	#N/A	NA	NA
434	Bju_CS52_NR_15643	268.372	328.149	#N/A	#N/A	hypothetical protein ARALYDRAFT_901414 [Arabidopsis lyrata subsp. lyrata]	#N/A	#N/A	#N/A	NA	NA
435	Bju_CS52_NR_16515	127.636	148.877	#N/A	#N/A	hypothetical protein ARALYDRAFT_906905 [Arabidopsis lyrata subsp. lyrata]	#N/A	#N/A	#N/A	NA	NA
436	Bju_CS52_NR_11334	156.539	130.897	#N/A	#N/A	hypothetical protein ARALYDRAFT_917132 [Arabidopsis lyrata subsp. lyrata]	#N/A	#N/A	#N/A	NA	NA
437	Bju_CS52_NR_20593	835.851	1964.33	#N/A	#N/A	hypothetical protein BPSS0088 [Burkholderia pseudomallei K96243]	#N/A	#N/A	#N/A	NA	NA
438	Bju_CS52_R_18807	272.475	361.877	Bra027017	0	hypothetical protein MTR_5g011990 [Medicago truncatula]	AT1G62780	unknown protein; FUNCTIONS IN: molecular_function unknown; INVOLVED IN: biological_process unknown; LOCATED IN: chloroplast, chloroplast stroma; EXPRESSED IN: 22 plant structures; EXPRESSED DURING: 14 growth stages; Has 94 Blast hits to 94 proteins in 35 species: Archae - 6; Bacteria - 10; Metazoa - 21; Fungi - 2; Plants - 48; Viruses - 0; Other Eukaryotes - 7 (source: NCBI BLink).	#N/A	NA	unknown protein
439	Bju_CS52_NR_13208	109.037	98.3634	#N/A	#N/A	hypothetical protein MYCTH_2314827 [Myceliophthora thermophila ATCC 42464]	#N/A	#N/A	#N/A	NA	NA
440	Bju_CS52_NR_19056	113.063	174.967	#N/A	#N/A	hypothetical protein OsI_19536 [Oryza sativa Indica Group]	#N/A	#N/A	#N/A	NA	NA
441	Bju_CS52_NR_8369	408.832	186.28	#N/A	#N/A	hypothetical protein OsJ_14150 [Oryza sativa Japonica Group]	#N/A	#N/A	#N/A	NA	NA
442	Bju_CS52_NR_5497	328.381	196.582	#N/A	#N/A	hypothetical protein OsJ_28586 [Oryza sativa Japonica Group]	#N/A	#N/A	#N/A	NA	NA
443	Bju_CS52_NR_23072	236.697	1078.65	#N/A	#N/A	hypothetical protein OXYTRI_14248 [Oxytricha trifallax]	#N/A	#N/A	#N/A	NA	NA
444	Bju_CS52_R_15713	162.598	157.106	Bra034928	0	hypothetical protein POPTR_0005s27560g [Populus trichocarpa]	AT1G42960	expressed protein localized to the inner membrane of the chloroplast.	#N/A	NA	unknown protein
445	Bju_CS52_NR_8949	110.596	35.5788	#N/A	#N/A	hypothetical protein POPTR_0011s11790g [Populus trichocarpa]	#N/A	#N/A	#N/A	NA	NA
446	Bju_CS52_NR_17502	169.74	198.984	#N/A	#N/A	hypothetical protein PRUPE_ppa010127mg [Prunus persica]	#N/A	#N/A	#N/A	NA	NA
447	Bju_CS52_NR_15328	100.518	95.0693	#N/A	#N/A	hypothetical protein RO3G_13178 [Rhizopus delemar RA 99-880]	#N/A	#N/A	#N/A	NA	NA
448	Bju_CS52_NR_7559	228.868	139.152	#N/A	#N/A	hypothetical protein SELMODRAFT_441673 [Selaginella moellendorffii]	#N/A	#N/A	#N/A	NA	NA
449	Bju_CS52_NR_8409	436.146	336.299	#N/A	#N/A	hypothetical protein SELMODRAFT_86779 [Selaginella moellendorffii]	#N/A	#N/A	#N/A	NA	NA
450	Bju_CS52_NR_7526	176.83	116.671	#N/A	#N/A	hypothetical protein VITISV_005886 [Vitis vinifera]	#N/A	#N/A	#N/A	NA	NA
451	Bju_CS52_NR_7875	170.787	123.574	#N/A	#N/A	hypothetical protein VITISV_005886 [Vitis vinifera]	#N/A	#N/A	#N/A	NA	NA
452	Bju_CS52_NR_5118	521.983	186.818	#N/A	#N/A	Lhcb6 protein [Brassica rapa subsp. pekinensis]	#N/A	#N/A	#N/A	NA	NA
453	Bju_CS52_NR_15859	295.041	310.589	#N/A	#N/A	Os08g0121800 [Oryza sativa Japonica Group]	#N/A	#N/A	#N/A	NA	NA
454	Bju_CS52_NR_2188	111.334	45.3955	#N/A	#N/A	plasma membrane intrinsic protein 2a [Arabidopsis thaliana]	#N/A	#N/A	#N/A	NA	NA
455	Bju_CS52_R_18688	201.455	225.612	Bra003053	Tetratricopeptide repeat (TPR)-like superfamily protein	predicted protein [Micromonas pusilla CCMP1545]	AT5G53490	thylakoid lumenal 17.4 kDa protein, chloroplast, identical to SP:P81760 Thylakoid lumenal 17.4 kDa protein, chloroplast precursor (P17.4) {Arabidopsis thaliana}. Putative pentapeptide protein.	#N/A	NA	Tetratricopeptide repeat (TPR)-like superfamily protein
456	Bju_CS52_NR_12636	156.532	134.139	#N/A	#N/A	PREDICTED: neudesin-like [Macaca mulatta]	#N/A	#N/A	#N/A	NA	NA
457	Bju_CS52_NR_20877	140.437	343.215	#N/A	#N/A	PREDICTED: ocs element-binding factor 1-like [Fragaria vesca subsp. vesca]	#N/A	#N/A	#N/A	NA	NA
458	Bju_CS52_NR_9227	113.007	56.3014	#N/A	#N/A	PREDICTED: uncharacterized protein LOC100826069 [Brachypodium distachyon]	#N/A	#N/A	#N/A	NA	NA
459	Bju_CS52_R_12889	182.959	151.738	Bra032152	homolog of Synechocystis YCF37	PREDICTED: uncharacterized protein LOC101257421 [Solanum lycopersicum]	#N/A	#N/A	#N/A	NA	homolog of Synechocystis YCF37
460	Bju_CS52_NR_17558	110.384	104.4	#N/A	#N/A	protein RAP [Arabidopsis thaliana]	#N/A	#N/A	#N/A	NA	NA
461	Bju_CS52_NR_1356	202.875	110.529	#N/A	#N/A	RecName: Full=Translationally-controlled tumor protein homolog; Short=TCTP	#N/A	#N/A	#N/A	NA	NA
462	Bju_CS52_NR_6220	136.249	89.5966	#N/A	#N/A	T9A4.11 gene product [Arabidopsis thaliana]	#N/A	#N/A	#N/A	NA	NA
463	Bju_CS52_R_19175	179.245	278.567	Bra011339	Tetratricopeptide repeat (TPR)-like superfamily protein	tetratricopeptide repeat domain-containing protein-like protein [Arabidopsis thaliana]	#N/A	#N/A	#N/A	NA	Tetratricopeptide repeat (TPR)-like superfamily protein
464	Bju_CS52_R_15263	114.634	122.209	Bra020448	0	uncharacterized protein [Arabidopsis thaliana]	AT5G57345	unknown protein; Has 30201 Blast hits to 17322 proteins in 780 species: Archae - 12; Bacteria - 1396; Metazoa - 17338; Fungi - 3422; Plants - 5037; Viruses - 0; Other Eukaryotes - 2996 (source: NCBI BLink).	#N/A	NA	unknown protein
465	Bju_CS52_NR_12478	253.63	94.0325	#N/A	#N/A	uncharacterized protein [Arabidopsis thaliana]	#N/A	#N/A	#N/A	NA	NA
466	Bju_CS52_NR_13056	133.593	140.386	#N/A	#N/A	uncharacterized protein [Arabidopsis thaliana]	#N/A	#N/A	#N/A	NA	NA
467	Bju_CS52_NR_18010	648.446	967.714	#N/A	#N/A	uncharacterized protein LOC100790280 [Glycine max]	#N/A	#N/A	#N/A	NA	NA
468	Bju_CS52_NR_16912	398.326	503.799	#N/A	#N/A	unknown [Lotus japonicus]	#N/A	#N/A	#N/A	NA	NA
469	Bju_CS52_NR_21585	205.478	542.357	#N/A	#N/A	unknown [Lotus japonicus]	#N/A	#N/A	#N/A	NA	NA
470	Bju_CS52_NR_21706	136.661	373.794	#N/A	#N/A	unknown [Lotus japonicus]	#N/A	#N/A	#N/A	NA	NA
471	Bju_CS52_NR_13926	734.372	643.831	#N/A	#N/A	unknown [Medicago truncatula]	#N/A	#N/A	#N/A	NA	NA
472	Bju_CS52_NR_14661	253.177	237.831	#N/A	#N/A	unknown [Populus trichocarpa x Populus deltoides]	#N/A	#N/A	#N/A	NA	NA
473	Bju_CS52_NR_14523	314.599	230.757	#N/A	#N/A	unknown [Populus trichocarpa]	#N/A	#N/A	#N/A	NA	NA
474	Bju_CS52_NR_8797	509.761	310.169	#N/A	#N/A	unknown [Zea mays]	#N/A	#N/A	#N/A	NA	NA
475	Bju_CS52_NR_18391	435.153	697.35	#N/A	#N/A	unknown [Zea mays]	#N/A	#N/A	#N/A	NA	NA
476	Bju_CS52_R_12760	137.114	123.627	Bra018642	0	unnamed protein product [Ostreococcus tauri]	AT3G50685	unknown protein; Has 52 Blast hits to 46 proteins in 20 species: Archae - 0; Bacteria - 0; Metazoa - 0; Fungi - 0; Plants - 45; Viruses - 0; Other Eukaryotes - 7 (source: NCBI BLink).	#N/A	NA	unknown protein
477	Bju_CS52_NR_16807	105.156	141.134	#N/A	#N/A	unnamed protein product [Ostreococcus tauri]	#N/A	#N/A	#N/A	NA	NA
478	Bju_CS52_NR_17910	1541.2	1315.01	#N/A	#N/A	unnamed protein product [Thellungiella halophila]	#N/A	#N/A	#N/A	NA	NA
479	Bju_CS52_NR_3954	813.935	364.2	#N/A	#N/A	unnamed protein product [Thellungiella halophila]	#N/A	#N/A	#N/A	NA	NA
480	Bju_CS52_NR_3379	508.26	211.53	#N/A	#N/A	unnamed protein product [Thellungiella halophila]	#N/A	#N/A	#N/A	NA	NA
481	Bju_CS52_NR_15166	176.089	171.91	#N/A	#N/A	unnamed protein product [Thellungiella halophila]	#N/A	#N/A	#N/A	NA	NA
482	Bju_CS52_NR_8318	179.256	67.7716	#N/A	#N/A	unnamed protein product [Vitis vinifera]	#N/A	#N/A	#N/A	NA	NA
483	Bju_CS52_NR_16597	132.955	143.483	#N/A	#N/A	unnamed protein product [Vitis vinifera]	#N/A	#N/A	#N/A	NA	NA
484	Bju_CS52_NR_10882	121.222	94.1637	#N/A	#N/A	unnamed protein product [Vitis vinifera]	#N/A	#N/A	#N/A	NA	NA
485	Bju_CS52_R_18005	124.813	180.125	Bra009005	Endomembrane protein 70 protein family	#N/A	AT5G10860	Encodes a single cystathionine beta-Synthase domain-containing protein. Modulates development by regulating the thioredoxin system.	#N/A	XP_005708666.1	Endomembrane protein 70 protein family
486	Bju_CS52_R_3533	541.322	245.639	Bra008533	0	#N/A	AT4G01150	unknown protein; FUNCTIONS IN: molecular_function unknown; INVOLVED IN: biological_process unknown; LOCATED IN: thylakoid, chloroplast thylakoid membrane, chloroplast, plastoglobule, chloroplast envelope; EXPRESSED IN: 23 plant structures; EXPRESSED DURING: 14 growth stages; BEST Arabidopsis thaliana protein match is: unknown protein (TAIR:AT4G38100.1); Has 323 Blast hits to 323 proteins in 59 sp…	Domain of unknown function (DUF4308). This presumed domain is functionally uncharacterized. This domain family is found in bacteria and eukaryotes	NA	unknown protein
487	Bju_CS52_R_22795	364.107	518.38	Bra014125	0	#N/A	AT1G48300	unknown protein; FUNCTIONS IN: molecular_function unknown; INVOLVED IN: biological_process unknown; LOCATED IN: endomembrane system; EXPRESSED IN: 24 plant structures; EXPRESSED DURING: 15 growth stages; Has 96 Blast hits to 87 proteins in 37 species: Archae - 0; Bacteria - 2; Metazoa - 12; Fungi - 2; Plants - 65; Viruses - 0; Other Eukaryotes - 15 (source: NCBI BLink).	#N/A	XP_002269582.1	unknown protein
488	Bju_CS52_R_21889	200.429	301.901	Bra011918	protein containing PDZ domain, a K-box domain, and a TPR region	#N/A	AT1G55480	Encodes a member of a novel plant protein family containing a PDZ, a K-box, and a TPR motif. mRNA but not protein levels decrease after wounding. ZKT is phosphorylated at Thr and Ser residues after wounding.	#N/A	NP_001235451.1	protein containing PDZ domain, a K-box domain, and a TPR region
489	Bju_CS52_R_17760	192.684	207.816	Bra006778	0	#N/A	AT5G58250	unknown protein; FUNCTIONS IN: molecular_function unknown; INVOLVED IN: biological_process unknown; LOCATED IN: thylakoid, chloroplast; EXPRESSED IN: 22 plant structures; EXPRESSED DURING: 14 growth stages; CONTAINS InterPro DOMAIN/s: Protein of unknown function DUF2488 (InterPro:IPR019616); Has 1807 Blast hits to 1807 proteins in 277 species: Archae - 0; Bacteria - 0; Metazoa - 736; Fungi - 347;…	Protein of unknown function (DUF2488). This protein is conserved in the green lineage and located in the chloroplast	NA	unknown protein
490	Bju_CS52_R_20714	168.463	335.59	Bra007634	0	#N/A	AT3G61870	unknown protein; FUNCTIONS IN: molecular_function unknown; INVOLVED IN: biological_process unknown; LOCATED IN: chloroplast, chloroplast inner membrane, chloroplast envelope; EXPRESSED IN: 23 plant structures; EXPRESSED DURING: 14 growth stages; Has 200 Blast hits to 200 proteins in 73 species: Archae - 0; Bacteria - 112; Metazoa - 0; Fungi - 0; Plants - 53; Viruses - 0; Other Eukaryotes - 35 (so…	Protein of unknown function (DUF4079). This is an uncharacterized family of proteins	NA	unknown protein
491	Bju_CS52_R_17858	147.43	166.148	Bra028910	Protein of unknown function (DUF567)	#N/A	AT5G01750	Protein of unknown function (DUF567); FUNCTIONS IN: molecular_function unknown; INVOLVED IN: biological_process unknown; LOCATED IN: chloroplast; EXPRESSED IN: 23 plant structures; EXPRESSED DURING: 13 growth stages; CONTAINS InterPro DOMAIN/s: Protein of unknown function DUF567 (InterPro:IPR007612); BEST Arabidopsis thaliana protein match is: Protein of unknown function (DUF567) (TAIR:AT3G11740.…	Tubby C 2. The structure of this family has been solved. It comprises a 12-stranded beta barrel with a central C-terminal alpha helix. This helix is thought to be a transmembrane helix. It is structurally similar to the C-terminal domain of the Tubby protein. In plants it plays a role in defense against pathogens	NA	Protein of unknown function (DUF567)
492	Bju_CS52_R_24094	143.5	241.847	Bra023006	0	#N/A	AT2G35260	unknown protein; FUNCTIONS IN: molecular_function unknown; INVOLVED IN: biological_process unknown; LOCATED IN: chloroplast; EXPRESSED IN: 21 plant structures; EXPRESSED DURING: 13 growth stages; BEST Arabidopsis thaliana protein match is: unknown protein (TAIR:AT4G17840.1); Has 42 Blast hits to 42 proteins in 14 species: Archae - 0; Bacteria - 0; Metazoa - 0; Fungi - 0; Plants - 42; Viruses - 0;…	#N/A	NP_565802.1	unknown protein
493	Bju_CS52_R_22802	131.474	267.858	Bra009841	Protein of unknown function, DUF642	#N/A	AT5G25460	Protein of unknown function, DUF642; FUNCTIONS IN: molecular_function unknown; INVOLVED IN: response to karrikin; LOCATED IN: plant-type cell wall; EXPRESSED IN: 22 plant structures; EXPRESSED DURING: 13 growth stages; CONTAINS InterPro DOMAIN/s: Protein of unknown function DUF642 (InterPro:IPR006946); BEST Arabidopsis thaliana protein match is: Protein of unknown function, DUF642 (TAIR:AT5G11420…	#N/A	NP_564344.1	Protein of unknown function, DUF642
494	Bju_CS52_R_14629	120.17	98.1928	Bra039224	Uncharacterised BCR, YbaB family COG0718	#N/A	AT2G24020	Uncharacterised BCR, YbaB family COG0718; INVOLVED IN: biological_process unknown; LOCATED IN: chloroplast thylakoid membrane, chloroplast, chloroplast stroma, chloroplast envelope; EXPRESSED IN: 22 plant structures; EXPRESSED DURING: 14 growth stages; CONTAINS InterPro DOMAIN/s: Uncharacterised protein family UPF0133 (InterPro:IPR004401); BEST Arabidopsis thaliana protein match is: Uncharacteris…	#N/A	NP_565561.1	Uncharacterised BCR, YbaB family COG0718
495	Bju_CS52_R_17944	115.42	127.656	Bra037530	0	#N/A	AT3G32930	unknown protein; FUNCTIONS IN: molecular_function unknown; INVOLVED IN: biological_process unknown; LOCATED IN: chloroplast envelope; EXPRESSED IN: 22 plant structures; EXPRESSED DURING: 13 growth stages; Has 57 Blast hits to 57 proteins in 11 species: Archae - 0; Bacteria - 0; Metazoa - 0; Fungi - 0; Plants - 57; Viruses - 0; Other Eukaryotes - 0 (source: NCBI BLink).	#N/A	NP_566858.1	unknown protein
496	Bju_CS52_R_18159	109.036	104.348	Bra025664	Protein of unknown function (DUF1997)	#N/A	AT5G39530	Protein of unknown function (DUF1997); CONTAINS InterPro DOMAIN/s: Protein of unknown function DUF1997 (InterPro:IPR018971); BEST Arabidopsis thaliana protein match is: Protein of unknown function (DUF1997) (TAIR:AT5G39520.1); Has 204 Blast hits to 204 proteins in 68 species: Archae - 0; Bacteria - 103; Metazoa - 0; Fungi - 0; Plants - 48; Viruses - 0; Other Eukaryotes - 53 (source: NCBI BLink).	#N/A	NP_198769.1	Protein of unknown function (DUF1997)
497	Bju_CS52_R_19814	106.802	162.027	Bra022487	Uncharacterized conserved protein (DUF2358)	#N/A	AT1G65230	Uncharacterized conserved protein (DUF2358); FUNCTIONS IN: molecular_function unknown; INVOLVED IN: biological_process unknown; LOCATED IN: chloroplast; EXPRESSED IN: 21 plant structures; EXPRESSED DURING: 13 growth stages; CONTAINS InterPro DOMAIN/s: Protein of unknown function DUF2358 (InterPro:IPR018790); Has 45 Blast hits to 45 proteins in 18 species: Archae - 0; Bacteria - 4; Metazoa - 0; Fu…	Uncharacterized conserved protein (DUF2358). DUF2358 is a family of conserved proteins found from plants to humans. The function is unknown	NA	Uncharacterized conserved protein (DUF2358)
498	Bju_CS52_NR_15765	416.603	463.745	#N/A	#N/A	#N/A	AT4G01150	unknown protein; FUNCTIONS IN: molecular_function unknown; INVOLVED IN: biological_process unknown; LOCATED IN: thylakoid, chloroplast thylakoid membrane, chloroplast, plastoglobule, chloroplast envelope; EXPRESSED IN: 23 plant structures; EXPRESSED DURING: 14 growth stages; BEST Arabidopsis thaliana protein match is: unknown protein (TAIR:AT4G38100.1); Has 323 Blast hits to 323 proteins in 59 sp…	photosystem I P subunit (PSI-P)	NA	NA
499	Bju_CS52_NR_15775	157.737	185.02	#N/A	#N/A	#N/A	AT1G74730	Protein of unknown function (DUF1118); FUNCTIONS IN: molecular_function unknown; INVOLVED IN: biological_process unknown; LOCATED IN: chloroplast thylakoid membrane, chloroplast; EXPRESSED IN: 21 plant structures; EXPRESSED DURING: 13 growth stages; CONTAINS InterPro DOMAIN/s: Protein of unknown function DUF1118 (InterPro:IPR009500); BEST Arabidopsis thaliana protein match is: Protein of unknown …	Protein of unknown function (DUF1118). This family consists of several hypothetical plant proteins of unknown function	NA	NA
500	Bju_CS52_R_17685	124.257	152.486	Bra031197	SMAD/FHA domain-containing protein	#N/A	#N/A	#N/A	Forkhead associated domain (FHA); found in eukaryotic and prokaryotic proteins. Putative nuclear signalling domain. FHA domains may bind phosphothreonine	NA	SMAD/FHA domain-containing protein
501	Bju_CS52_R_16040	123.966	118.377	Bra008115	0	#N/A	#N/A	#N/A	#N/A	NP_683492.1	unknown protein
502	Bju_CS52_R_15406	103.933	100.489	Bra018954	0	#N/A	#N/A	#N/A	photosystem I P subunit (PSI-P)	NA	unknown protein
503	Bju_CS52_NR_21335	3962.78	11244.4	#N/A	#N/A	#N/A	#N/A	#N/A	carbonic anhydrase	NA	NA
504	Bju_CS52_NR_16001	2008.17	2572.41	#N/A	#N/A	#N/A	#N/A	#N/A	Light regulated protein Lir1. This family consists of several plant specific light regulated Lir1 proteins. Lir1 mRNA accumulates in the light	NA	NA
505	Bju_CS52_NR_15284	1769.67	1786.41	#N/A	#N/A	#N/A	#N/A	#N/A	photosystem I reaction center subunit V (PsaG); Provisional	NA	NA
506	Bju_CS52_NR_16395	1279.89	1274.89	#N/A	#N/A	#N/A	#N/A	#N/A	photosystem I P subunit (PSI-P)	NA	NA
507	Bju_CS52_NR_15129	1266.84	1093.95	#N/A	#N/A	#N/A	#N/A	#N/A	photosystem I reaction center subunit V (PsaG); Provisional	NA	NA
508	Bju_CS52_NR_21273	1256.8	1719.48	#N/A	#N/A	#N/A	#N/A	#N/A	Uncharacterized copper-binding protein [Inorganic ion transport and metabolism]	NA	NA
509	Bju_CS52_NR_13648	1134.88	1153.59	#N/A	#N/A	#N/A	#N/A	#N/A	Light regulated protein Lir1. This family consists of several plant specific light regulated Lir1 proteins. Lir1 mRNA accumulates in the light	NA	NA
510	Bju_CS52_NR_11409	1103.03	1204.18	#N/A	#N/A	#N/A	#N/A	#N/A	Metallothionein	NA	NA
511	Bju_CS52_NR_21519	1027.05	1705.07	#N/A	#N/A	#N/A	#N/A	#N/A	Uncharacterized copper-binding protein [Inorganic ion transport and metabolism]	NA	NA
512	Bju_CS52_NR_15117	996.92	1005.97	#N/A	#N/A	#N/A	#N/A	#N/A	photosystem I reaction center subunit V (PsaG); Provisional	NA	NA
513	Bju_CS52_NR_3292	799.372	421.998	#N/A	#N/A	#N/A	#N/A	#N/A	#N/A	NA	NA
514	Bju_CS52_NR_2395	779.604	370.684	#N/A	#N/A	#N/A	#N/A	#N/A	#N/A	NA	NA
515	Bju_CS52_NR_17628	721.121	812.302	#N/A	#N/A	#N/A	#N/A	#N/A	photosystem I reaction center subunit V (PsaG); Provisional	NA	NA
516	Bju_CS52_NR_15479	659.612	634.185	#N/A	#N/A	#N/A	#N/A	#N/A	histone H3; Provisional	NA	NA
517	Bju_CS52_NR_14103	633.167	531.477	#N/A	#N/A	#N/A	#N/A	#N/A	30S ribosomal protein S17P; Reviewed	NA	NA
518	Bju_CS52_NR_20159	617.244	1034.95	#N/A	#N/A	#N/A	#N/A	#N/A	Photosystem I light-harvesting complex type 4 protein; Provisional	NA	NA
519	Bju_CS52_NR_15877	595.582	479.034	#N/A	#N/A	#N/A	#N/A	#N/A	#N/A	NA	NA
520	Bju_CS52_NR_17160	575.536	786.841	#N/A	#N/A	#N/A	#N/A	#N/A	Glycine cleavage system H protein (lipoate-binding) [Amino acid transport and metabolism]	NA	NA
521	Bju_CS52_NR_16546	510.113	529.968	#N/A	#N/A	#N/A	#N/A	#N/A	Photosystem I reaction centre subunit VI. Photosystem I (PSI) is an integral membrane protein complex that uses light energy to mediate electron transfer from plastocyanin to ferredoxin	NA	NA
522	Bju_CS52_NR_17078	454.728	562.817	#N/A	#N/A	#N/A	#N/A	#N/A	photosystem II core complex proteins psbY; Provisional	NA	NA
523	Bju_CS52_NR_13388	429.93	452.734	#N/A	#N/A	#N/A	#N/A	#N/A	Dormancy/auxin associated protein. This family contains several plant dormancy-associated and auxin-repressed proteins the function of which are poorly understood	NA	NA
524	Bju_CS52_NR_21210	414.322	855.702	#N/A	#N/A	#N/A	#N/A	#N/A	Predicted phosphatase/phosphohexomutase [General function prediction only]	NA	NA
525	Bju_CS52_NR_14854	411.872	304.526	#N/A	#N/A	#N/A	#N/A	#N/A	#N/A	NA	NA
526	Bju_CS52_NR_20086	391.537	705.762	#N/A	#N/A	#N/A	#N/A	#N/A	peptidyl-prolyl isomerase H (cyclophilin H); Provisional	NA	NA
527	Bju_CS52_NR_13251	363.493	384.109	#N/A	#N/A	#N/A	#N/A	#N/A	Thylakoid soluble phosphoprotein TSP9. The plant-specific protein	NA	NA
528	Bju_CS52_NR_10837	342.682	279.827	#N/A	#N/A	#N/A	#N/A	#N/A	#N/A	NA	NA
529	Bju_CS52_NR_15473	340.966	365.959	#N/A	#N/A	#N/A	#N/A	#N/A	Glycine cleavage system H protein (lipoate-binding) [Amino acid transport and metabolism]	NA	NA
530	Bju_CS52_NR_22898	307.747	1464.77	#N/A	#N/A	#N/A	#N/A	#N/A	probable fructose-bisphosphate aldolase	NA	NA
531	Bju_CS52_NR_15338	294.628	403.191	#N/A	#N/A	#N/A	#N/A	#N/A	Thiol-disulfide isomerase and thioredoxins [Posttranslational modification	NA	NA
532	Bju_CS52_NR_19251	256	414.727	#N/A	#N/A	#N/A	#N/A	#N/A	putative peroxiredoxin; Provisional	NA	NA
533	Bju_CS52_NR_307	247.195	62.8764	#N/A	#N/A	#N/A	#N/A	#N/A	#N/A	NA	NA
534	Bju_CS52_NR_13708	240.849	250.39	#N/A	#N/A	#N/A	#N/A	#N/A	photosystem I reaction center subunit V (PsaG); Provisional	NA	NA
535	Bju_CS52_NR_15908	236.519	277.911	#N/A	#N/A	#N/A	#N/A	#N/A	Uncharacterized copper-binding protein [Inorganic ion transport and metabolism]	NA	NA
536	Bju_CS52_NR_906	235.717	95.2661	#N/A	#N/A	#N/A	#N/A	#N/A	#N/A	NA	NA
537	Bju_CS52_NR_16049	235.313	233.854	#N/A	#N/A	#N/A	#N/A	#N/A	Ferredoxin-thioredoxin reductase	NA	NA
538	Bju_CS52_NR_22859	228.243	1014	#N/A	#N/A	#N/A	#N/A	#N/A	Ran GTPase-activating protein (RanGAP) involved in mRNA processing and transport [Signal transduction mechanisms / RNA processing and modification]	NA	NA
539	Bju_CS52_NR_15485	225.936	228.368	#N/A	#N/A	#N/A	#N/A	#N/A	50S ribosomal protein L31 type B; Reviewed	NA	NA
540	Bju_CS52_NR_20715	223.881	534.601	#N/A	#N/A	#N/A	#N/A	#N/A	Bifunctional nuclease. This family is a bifunctional nuclease	NA	NA
541	Bju_CS52_NR_22550	216.282	675	#N/A	#N/A	#N/A	#N/A	#N/A	UDP-N-acetylglucosamine diphosphorylase/glucosamine-1-phosphate N-acetyltransferase. This protein is a bifunctional enzyme	NA	NA
542	Bju_CS52_NR_18571	215.814	360.631	#N/A	#N/A	#N/A	#N/A	#N/A	Glycine cleavage system H protein (lipoate-binding) [Amino acid transport and metabolism]	NA	NA
543	Bju_CS52_NR_10598	203.31	97.6022	#N/A	#N/A	#N/A	#N/A	#N/A	histone H4; Provisional	NA	NA
544	Bju_CS52_NR_16850	201.261	334.081	#N/A	#N/A	#N/A	#N/A	#N/A	#N/A	NA	NA
545	Bju_CS52_NR_14233	195.766	170.479	#N/A	#N/A	#N/A	#N/A	#N/A	photosystem I P subunit (PSI-P)	NA	NA
546	Bju_CS52_NR_18588	188.426	273.265	#N/A	#N/A	#N/A	#N/A	#N/A	#N/A	NA	NA
547	Bju_CS52_NR_15454	187.977	217.882	#N/A	#N/A	#N/A	#N/A	#N/A	#N/A	NA	NA
548	Bju_CS52_NR_15776	181.615	218.552	#N/A	#N/A	#N/A	#N/A	#N/A	#N/A	NA	NA
549	Bju_CS52_NR_11622	178.697	109.781	#N/A	#N/A	#N/A	#N/A	#N/A	#N/A	NA	NA
550	Bju_CS52_NR_12751	177.253	128.181	#N/A	#N/A	#N/A	#N/A	#N/A	acyl CoA binding protein; Provisional	NA	NA
551	Bju_CS52_NR_21037	175.147	391.459	#N/A	#N/A	#N/A	#N/A	#N/A	photosystem II reaction center subunit T; Provisional	NA	NA
552	Bju_CS52_NR_4375	168.919	87.1293	#N/A	#N/A	#N/A	#N/A	#N/A	#N/A	NA	NA
553	Bju_CS52_NR_13602	166.617	181.91	#N/A	#N/A	#N/A	#N/A	#N/A	Probable lipid transfer. The members of this family are probably involved in lipid transfer. The family has several highly conserved cysteines	NA	NA
554	Bju_CS52_NR_14045	162.899	208.669	#N/A	#N/A	#N/A	#N/A	#N/A	HPS_like: Hydrophobic Protein from Soybean (HPS)-like subfamily; composed of proteins with similarity to HPS	NA	NA
555	Bju_CS52_NR_15094	162.697	171.529	#N/A	#N/A	#N/A	#N/A	#N/A	Probable lipid transfer. The members of this family are probably involved in lipid transfer. The family has several highly conserved cysteines	NA	NA
556	Bju_CS52_NR_16798	159.961	278.725	#N/A	#N/A	#N/A	#N/A	#N/A	#N/A	NA	NA
557	Bju_CS52_NR_12674	155.668	142.368	#N/A	#N/A	#N/A	#N/A	#N/A	Cystatin-like domain. Cystatins are a family of cysteine protease inhibitors that occur mainly as single domain proteins. However some extracellular proteins such as kininogen	NA	NA
558	Bju_CS52_NR_16508	143.647	138.811	#N/A	#N/A	#N/A	#N/A	#N/A	Gibberellin regulated protein. This is the GASA gibberellin regulated cysteine rich protein family. The expression of these proteins is up-regulated by the plant hormone gibberellin	NA	NA
559	Bju_CS52_NR_10449	137.051	65.3831	#N/A	#N/A	#N/A	#N/A	#N/A	Gamma-thionin family	NA	NA
560	Bju_CS52_NR_15245	136.64	188.656	#N/A	#N/A	#N/A	#N/A	#N/A	Metallothionein. Members of this family are metallothioneins. These proteins are cysteine rich proteins that bind to heavy metals. Members of this family appear to be closest to Class II metallothioneins	NA	NA
561	Bju_CS52_NR_19906	134.338	314.33	#N/A	#N/A	#N/A	#N/A	#N/A	#N/A	NA	NA
562	Bju_CS52_NR_11630	133.87	92.7989	#N/A	#N/A	#N/A	#N/A	#N/A	Gamma-thionin family	NA	NA
563	Bju_CS52_NR_14480	130.292	81.9454	#N/A	#N/A	#N/A	#N/A	#N/A	Tymovirus 45/70Kd protein. Tymoviruses are single stranded RNA viruses. This family includes a protein of unknown function that has been named based on its molecular weight. Tymoviruses such as the ononis yellow mosaic tymovirus encode only three proteins. Of these two are overlapping this protein overlaps a larger ORF that is thought to be the polymerase	NA	NA
564	Bju_CS52_NR_891	129.759	54.6084	#N/A	#N/A	#N/A	#N/A	#N/A	#N/A	NA	NA
565	Bju_CS52_NR_1683	129.717	49.3195	#N/A	#N/A	#N/A	#N/A	#N/A	#N/A	NA	NA
566	Bju_CS52_NR_22102	128.968	331.889	#N/A	#N/A	#N/A	#N/A	#N/A	Protein of unknown function (DUF1644). This family consists of sequences found in a number of hypothetical plant proteins of unknown function. The region of interest contains nine highly conserved cysteine residues and is approximately 160 amino acids in length	NA	NA
567	Bju_CS52_NR_12126	125.342	74.058	#N/A	#N/A	#N/A	#N/A	#N/A	#N/A	XP_003618775.1	Elongation factor 1-alpha
568	Bju_CS52_NR_4268	121.264	49.7788	#N/A	#N/A	#N/A	#N/A	#N/A	Ribosomal protein L39E [Translation	NA	NA
569	Bju_CS52_NR_14500	120.891	108.797	#N/A	#N/A	#N/A	#N/A	#N/A	twin arginine translocase protein A; Provisional	NA	NA
570	Bju_CS52_NR_22467	120.29	409.241	#N/A	#N/A	#N/A	#N/A	#N/A	putative peroxiredoxin; Provisional	NA	NA
571	Bju_CS52_NR_19062	119.968	163.694	#N/A	#N/A	#N/A	#N/A	#N/A	putative ribosomal protein 3; Validated	NA	NA
572	Bju_CS52_NR_23015	119.041	673.91	#N/A	#N/A	#N/A	#N/A	#N/A	elongation factor 2; Provisional	NA	NA
573	Bju_CS52_NR_17676	114.116	130.937	#N/A	#N/A	#N/A	#N/A	#N/A	#N/A	NP_001239665.1	uncharacterized protein LOC100790280
574	Bju_CS52_NR_21991	113.271	356.602	#N/A	#N/A	#N/A	#N/A	#N/A	cryptic 6-phospho-beta-glucosidase; Provisional	NA	NA
575	Bju_CS52_NR_21324	112.58	281.153	#N/A	#N/A	#N/A	#N/A	#N/A	aquaglyceroporin; Provisional	NA	NA
576	Bju_CS52_NR_22221	110.95	352.087	#N/A	#N/A	#N/A	#N/A	#N/A	hydrolase	NA	NA
577	Bju_CS52_NR_17152	110.753	147.945	#N/A	#N/A	#N/A	#N/A	#N/A	NDF6 (NDH-dependent flow 6); Provisional	NA	NA
578	Bju_CS52_NR_10737	110.5	70.777	#N/A	#N/A	#N/A	#N/A	#N/A	ribosomal protein S27; Provisional	NA	NA
579	Bju_CS52_NR_12385	108.496	84.2552	#N/A	#N/A	#N/A	#N/A	#N/A	NADH-ubiquinone reductase complex 1 MLRQ subunit. The MLRQ subunit of mitochondrial NADH-ubiquinone reductase complex I is nuclear and is found in plants	NA	NA
580	Bju_CS52_NR_11489	103.926	89.5048	#N/A	#N/A	#N/A	#N/A	#N/A	UBL5 ubiquitin-like modifier. UBL5 (also known as HUB1) is a ubiquitin-like modifier that is both widely expressed and highly phylogenetically conserved. At the C-terminal end of the ubiquitin-like fold of UBL5 is a di-tyrosine motif followed by a single variable residue instead of the characteristic di-glycine found in all other ubiquitin-like modifiers. ULB5 interacts with a cyclin-like kinase …	NA	NA
581	Bju_CS52_NR_9576	102.42	46.301	#N/A	#N/A	#N/A	#N/A	#N/A	Ribosomal protein S21e	NA	NA
582	Bju_CS52_NR_16998	101.926	133.142	#N/A	#N/A	#N/A	#N/A	#N/A	#N/A	NA	NA
583	Bju_CS52_NR_7289	100.648	46.0385	#N/A	#N/A	#N/A	#N/A	#N/A	#N/A	NA	NA
584	Bju_CS52_NR_1322	100.409	38.8598	#N/A	#N/A	#N/A	#N/A	#N/A	#N/A	NA	NA
585	Bju_CS52_NR_12799	113.888	72.1288	#N/A	#N/A	histone 2 [Populus trichocarpa]	AT3G45980	Encodes a histone 2B (H2B) protein. This protein can be ubiquitinated in planta, and this modification depends on the HUB1 and HUB2 E3 ubiquitin ligases as well as the UBC1 and UBC2 E2 ubiquitin conjugating enzymes. Lysine 146 appears to be the site of the ubiquitin addition.	#N/A	NA	NA
586	Bju_CS52_NR_15235	105.885	80.738	#N/A	#N/A	histone H2B like protein [Arabidopsis thaliana]	#N/A	#N/A	#N/A	NA	NA
587	Bju_CS52_R_20927	537.471	968.371	Bra001608	post-illumination chlorophyll fluorescence increase	chloroplast post-illumination chlorophyll fluorescence increase protein [Nicotiana tabacum]	AT3G15840	Encodes a chloroplast-targeted protein localized in the stroma that is a novel component essential for NDH-mediated non-photochemical reduction of the plastoquinone pool in chlororespiratory electron transport.	#N/A	NA	post-illumination chlorophyll fluorescence increase
588	Bju_CS52_R_3710	691.644	255.627	Bra040482	photosystem I P subunit	hypothetical protein ARALYDRAFT_483848 [Arabidopsis lyrata subsp. lyrata]	#N/A	#N/A	#N/A	NA	photosystem I P subunit
589	Bju_CS52_R_13098	426.744	317.151	Bra037761	photosystem I reaction center subunit PSI-N, chloroplast, putative / PSI-N, putative (PSAN)	photosystem I subunit N [Pelargonium x hortorum]	#N/A	#N/A	#N/A	NA	photosystem I reaction center subunit PSI-N, chloroplast, putative / PSI-N, putative (PSAN)
590	Bju_CS52_NR_6917	106.453	55.2777	#N/A	#N/A	predicted protein [Bathycoccus prasinos]	AT1G50900	Encodes GDC1 (Grana Deficient Chloroplast 1), an ankyrin domain containing protein required fro chloroplast thylakoid grana formation.	#N/A	NA	NA
591	Bju_CS52_R_16717	199.08	200.703	Bra036258	chloroplast thylakoid lumen protein	predicted protein of unknown function [Arabidopsis thaliana]	AT4G02530	chloroplast thylakoid lumen protein; FUNCTIONS IN: molecular_function unknown; INVOLVED IN: biological_process unknown; LOCATED IN: in 6 components; EXPRESSED IN: 22 plant structures; EXPRESSED DURING: 13 growth stages; Has 54 Blast hits to 54 proteins in 21 species: Archae - 0; Bacteria - 0; Metazoa - 0; Fungi - 0; Plants - 54; Viruses - 0; Other Eukaryotes - 0 (source: NCBI BLink).	#N/A	NA	chloroplast thylakoid lumen protein
592	Bju_CS52_R_18051	667.246	890.52	Bra011329	ATPase, F0 complex, subunit B/B\', bacterial/chloroplast	PREDICTED: ATP synthase subunit b&apos;, chloroplastic-like [Solanum lycopersicum]	#N/A	#N/A	#N/A	NA	ATPase, F0 complex, subunit B/B\', bacterial/chloroplast
593	Bju_CS52_R_22981	232.484	384.975	Bra000757	PGR5-like B	putative protein [Arabidopsis thaliana]	AT4G11960	Encodes PGRL1B, a transmembrane protein present in thylakoids. PGRL1B has a highly homologous isoform PGRL1A encoded by At4g22890. Plants lacking PGRL1 show perturbation of cyclic electron flow, similar to PGR5-deficient plants. PGRL1 and PGR5 interact physically and associate with PSI (photosystem I).	#N/A	NA	PGR5-like B
594	Bju_CS52_R_22914	189.07	329.225	Bra000757	PGR5-like B	putative protein [Arabidopsis thaliana]	AT4G22890	Encodes PGRL1A, a transmembrane protein present in thylakoids. PGRL1A has a highly homologous isoform PGRL1B encoded by At4g11960. Plants lacking PGRL1 show perturbation of cyclic electron flow, similar to PGR5-deficient plants. PGRL1 and PGR5 interact physically and associate with PSI (photosystem I).	#N/A	NA	PGR5-like B
595	Bju_CS52_NR_14474	201.143	197.199	#N/A	#N/A	putative protein [Arabidopsis thaliana]	AT4G22890	Encodes PGRL1A, a transmembrane protein present in thylakoids. PGRL1A has a highly homologous isoform PGRL1B encoded by At4g11960. Plants lacking PGRL1 show perturbation of cyclic electron flow, similar to PGR5-deficient plants. PGRL1 and PGR5 interact physically and associate with PSI (photosystem I).	#N/A	NA	NA
596	Bju_CS52_NR_4938	6859.9	3575.39	#N/A	#N/A	RecName: Full=Ribulose bisphosphate carboxylase small chain; Short=RuBisCO small subunit	#N/A	#N/A	#N/A	NA	NA
597	Bju_CS52_R_17258	100.589	111.553	Bra004875	Tetratricopeptide repeat (TPR)-like superfamily protein	thylakoid lumenal 15 kDa protein, chloroplast [Arabidopsis lyrata subsp. lyrata]	AT2G44920	Tetratricopeptide repeat (TPR)-like superfamily protein; FUNCTIONS IN: molecular_function unknown; LOCATED IN: thylakoid, thylakoid lumen, chloroplast thylakoid membrane, chloroplast thylakoid lumen, chloroplast; EXPRESSED IN: 24 plant structures; EXPRESSED DURING: 13 growth stages; CONTAINS InterPro DOMAIN/s: Pentapeptide repeat (InterPro:IPR001646); BEST Arabidopsis thaliana protein match is: P…	#N/A	NA	Tetratricopeptide repeat (TPR)-like superfamily protein
598	Bju_CS52_NR_7193	102.164	59.5299	#N/A	#N/A	thylakoid rhodanese-like protein [Arabidopsis thaliana]	#N/A	#N/A	#N/A	NA	NA
599	Bju_CS52_R_20290	140.49	205.493	Bra028418	acclimation of photosynthesis to environment	#N/A	AT5G38660	mutant has Altered acclimation responses;	#N/A	NP_198682.3	acclimation of photosynthesis to environment
600	Bju_CS52_R_24864	2694.16	6383.76	Bra017233	ENTH/VHS family protein	#N/A	AT4G38970	Protein is tyrosine-phosphorylated and its phosphorylation state is modulated in response to ABA in Arabidopsis thaliana seeds.	#N/A	NP_001031387.1	ENTH/VHS family protein
601	Bju_CS52_R_22007	158.447	235.613	Bra021688	ATP synthase protein I -related	#N/A	AT2G31040	ATP synthase protein I -related; LOCATED IN: chloroplast; EXPRESSED IN: 22 plant structures; EXPRESSED DURING: 13 growth stages; Has 182 Blast hits to 182 proteins in 74 species: Archae - 0; Bacteria - 104; Metazoa - 0; Fungi - 0; Plants - 50; Viruses - 2; Other Eukaryotes - 26 (source: NCBI BLink).	#N/A	NP_565711.1	ATP synthase protein I -related
602	Bju_CS52_R_22200	367.308	523.235	Bra013653	PGR5-LIKE A	#N/A	AT4G22890	Encodes PGRL1A, a transmembrane protein present in thylakoids. PGRL1A has a highly homologous isoform PGRL1B encoded by At4g11960. Plants lacking PGRL1 show perturbation of cyclic electron flow, similar to PGR5-deficient plants. PGRL1 and PGR5 interact physically and associate with PSI (photosystem I).	#N/A	NP_001051955.1	PGR5-LIKE A
603	Bju_CS52_R_22133	112.789	210.664	Bra033642	NDH-dependent cyclic electron flow 1	#N/A	AT1G64770	encodes a novel subunit of the chloroplast NAD(P)H dehydrogenase complex, involved in cyclic electron flow around photosystem I to produce ATP.	#N/A	NP_001051267.1	NDH-dependent cyclic electron flow 1
604	Bju_CS52_NR_14811	136.054	131.121	#N/A	#N/A	#N/A	AT1G74880	Encodes subunit NDH-O of NAD(P)H:plastoquinone dehydrogenase complex (Ndh complex) present in the thylakoid membrane of chloroplasts. This subunit is thought to be required for Ndh complex assembly.	Cyanobacterial and plant NDH-1 subunit O. The proton-pumping NADH:ubiquinone oxidoreductase catalyzes the electron transfer from NADH to ubiquinone linked with proton translocation across the membrane. It is the largest	NA	NA
605	Bju_CS52_NR_17790	151.923	229.025	#N/A	#N/A	#N/A	AT3G16250	encodes a novel subunit of the chloroplast NAD(P)H dehydrogenase complex, involved in cyclic electron flow around photosystem I to produce ATP. Contains a 4Fe-4S cluster.	ferredoxin	NA	NA
606	Bju_CS52_R_20295	127.729	173.721	Bra016672	FAD/NAD(P)-binding oxidoreductase	#N/A	AT1G15140	FAD/NAD(P)-binding oxidoreductase; FUNCTIONS IN: oxidoreductase activity, copper ion binding; INVOLVED IN: oxidation reduction; LOCATED IN: thylakoid, chloroplast, chloroplast stroma, chloroplast envelope; EXPRESSED IN: 23 plant structures; EXPRESSED DURING: 15 growth stages; CONTAINS InterPro DOMAIN/s: Oxidoreductase FAD/NAD(P)-binding (InterPro:IPR001433), Ferredoxin reductase-type FAD-binding …	#N/A	NP_563963.1	FAD/NAD(P)-binding oxidoreductase
607	Bju_CS52_NR_16976	425.917	527.566	#N/A	#N/A	#N/A	AT2G46820	Encodes the P subunit of Photosystem I. About 25% of the TMP14 pool appeared to be phosphorylated, and this ratio is not affected by light. Contains seven phosphorylation sites on threonine residue and chloroplast targeting signal. Located in the proximity of PSI-L, -H and -O subunits.	photosystem I P subunit (PSI-P)	NA	NA
608	Bju_CS52_R_23398	280.172	527.251	Bra013018	photosystem II stability/assembly factor, chloroplast (HCF136)	#N/A	AT5G23120	encodes a stability and/or assembly factor of photosystem II	#N/A	NP_197703.1	photosystem II stability/assembly factor, chloroplast (HCF136)
609	Bju_CS52_R_17798	225.819	269.853	Bra005037	PsbP-like protein 2	#N/A	AT2G39470	PsbP-like protein 2 (PPL2); FUNCTIONS IN: calcium ion binding; INVOLVED IN: photosynthesis; LOCATED IN: in 6 components; EXPRESSED IN: 21 plant structures; EXPRESSED DURING: 14 growth stages; CONTAINS InterPro DOMAIN/s: Photosystem II oxygen evolving complex protein PsbP (InterPro:IPR002683), Mog1/PsbP/DUF1795, alpha/beta/alpha sandwich (InterPro:IPR016124), Mog1/PsbP, alpha/beta/alpha sandwich (…	PsbP domain-containing protein 4; Provisional	NA	PsbP-like protein 2
610	Bju_CS52_NR_12517	2185.09	1573.96	#N/A	#N/A	#N/A	AT3G21055	Encodes photosystem II 5 kD protein subunit PSII-T. This is a nuclear-encoded gene (PsbTn) which also has a plastid-encoded paralog (PsbTc).	photosystem II reaction center subunit T; Provisional	NA	NA
611	Bju_CS52_R_21167	621.006	978.568	Bra021327	thylakoid lumen 18.3 kDa protein	#N/A	#N/A	#N/A	Beta-propeller domains of methanol dehydrogenase type [General function prediction only]	NA	thylakoid lumen 18.3 kDa protein
612	Bju_CS52_R_17302	224.605	293.082	Bra000567	Mog1/PsbP/DUF1795-like photosystem II reaction center PsbP family protein	#N/A	#N/A	#N/A	#N/A	NP_001235041.1	Mog1/PsbP/DUF1795-like photosystem II reaction center PsbP family protein
613	Bju_CS52_R_26677	287.265	731.354	Bra023236	membrane protein, putative	#N/A	AT1G32080	Encodes a plant LrgAB/CidAB gene localized to the chloroplast envelope that is involved in chloroplast development, carbon partitioning and leaf senescence. The gene may have evolved from gene fusion of bacterial lrgA and lrgB.	#N/A	NP_564388.1	membrane protein, putative
614	Bju_CS52_R_24471	650.415	1267.94	Bra018565	chloroplast RNA binding	#N/A	AT1G09340	Encodes CHLOROPLAST RNA BINDING (CRB), a putative RNA-binding protein. CRB is important for the proper functioning of the chloroplast. Mutations in CRB also affects the circadian system, altering the expression of both oscillator and output genes.	RNA-binding protein; Provisional	NA	chloroplast RNA binding
615	Bju_CS52_R_22747	139.179	239.563	Bra025213	Tetratricopeptide repeat (TPR)-like superfamily protein	#N/A	AT3G26580	Tetratricopeptide repeat (TPR)-like superfamily protein; INVOLVED IN: biological_process unknown; LOCATED IN: chloroplast thylakoid membrane; EXPRESSED IN: 23 plant structures; EXPRESSED DURING: 13 growth stages; CONTAINS InterPro DOMAIN/s: Tetratricopeptide repeat-containing (InterPro:IPR013026), Tetratricopeptide repeat (InterPro:IPR019734); Has 1465 Blast hits to 1065 proteins in 209 species: …	#N/A	NP_189290.1	Tetratricopeptide repeat (TPR)-like superfamily protein
616	Bju_CS52_NR_14875	101.305	100.988	#N/A	#N/A	#N/A	AT1G18730	likely a subunit of the chloroplast NAD(P)H dehydrogenase complex, involved in PSI cyclic electron transport. Located on the thylakoid membrane. Mutant has impaired NAD(P)H dehydrogenase activity.	NDF6 (NDH-dependent flow 6); Provisional	NA	NA
617	Bju_CS52_R_13780	2770.03	2405.54	Bra035533	photosystem II subunit X	#N/A	#N/A	#N/A	predicted protein; Provisional	NA	photosystem II subunit X
618	Bju_CS52_R_18537	198.094	226.728	Bra004244	Zincin-like metalloproteases family protein	F12A21.16 [Arabidopsis thaliana]	AT1G67700	unknown protein; FUNCTIONS IN: molecular_function unknown; INVOLVED IN: biological_process unknown; LOCATED IN: chloroplast, chloroplast envelope; EXPRESSED IN: 22 plant structures; EXPRESSED DURING: 13 growth stages; Has 49 Blast hits to 49 proteins in 20 species: Archae - 0; Bacteria - 0; Metazoa - 0; Fungi - 0; Plants - 44; Viruses - 0; Other Eukaryotes - 5 (source: NCBI BLink).	#N/A	NA	Zincin-like metalloproteases family protein
619	Bju_CS52_R_26041	210.579	543.144	Bra014057	Granulin repeat cysteine protease family protein	oil palm polygalacturonase allergen PEST472 [Elaeis guineensis]	AT1G47128	cysteine proteinase precursor-like protein/ dehydration stress-responsive gene (RD21). Has been shown to have peptide ligase activity and protease activity in vitro. RD21 is involved in immunity to the necrotrophic fungal pathogen Botrytis cinerea.	#N/A	NA	Granulin repeat cysteine protease family protein
620	Bju_CS52_R_23727	314.072	716.366	Bra002485	aleurain-like protease	#N/A	AT5G60360	Encodes a senescence-associated thiol protease.	falcipain-2; Provisional	NA	aleurain-like protease
621	Bju_CS52_R_28832	294.04	883.039	Bra004247	FtsH extracellular protease family	#N/A	AT1G50250	encodes an FTSH protease that is localized to the chloroplast. Involved in the D1 repair cycle of Photosystem II. FtsH1 and FtsH5 are interchangeable in thylakoid membranes.	#N/A	NP_564563.1	FtsH extracellular protease family
622	Bju_CS52_R_28622	138.33	407.417	Bra015499	FTSH protease 8	#N/A	AT2G30950	Metalloprotease that functions in thylakoid membrane biogenesis. Involved in the repair of PSII following damaged incurred during photoinhibition. Forms a complex with VAR1. Mutants show a variegated phenotype, which decreases during development. Transcript and protein levels increase with light intensity.	#N/A	NP_001241188.1	FTSH protease 8
623	Bju_CS52_R_29904	341.383	1356.67	Bra022751	CLPC homologue 1	#N/A	AT5G50920	Encodes a protein that is similar to ATP-dependent Clp protease ATP-binding subunit / ClpC. Involved in protein import into the chloroplast. May provide ATP source that drives the TIC (Translocon at the Inner envelope membrane of Chloroplasts) translocation machinery. Association of Hsp93 with the inner envelope membrane through its N domain is important for the functions of Hsp93 in vivo.	#N/A	NP_568746.1	CLPC homologue 1
624	Bju_CS52_R_21150	191.847	270.443	Bra030504	nuclear encoded CLP protease 5	#N/A	AT1G02560	One of several nuclear-encoded ClpPs (caseinolytic protease). Contains a highly conserved catalytic triad of Ser-type proteases (Ser-His-Asp). The name reflects nomenclature described in Adam et. al (2001).	#N/A	XP_004156818.1	nuclear encoded CLP protease 5
625	Bju_CS52_R_23637	124.43	219.72	Bra014229	CLP protease proteolytic subunit 1	#N/A	AT1G49970	Encodes a ClpP-related sequence. Though similar to ClpP proteins, this does not contains the highly conserved catalytic triad of Ser-type proteases (Ser-His-Asp). The name reflects nomenclature described in Adam et. al (2001).	#N/A	NP_564560.1	CLP protease proteolytic subunit 1
626	Bju_CS52_R_21165	120.161	193.144	Bra040108	CLP protease R subunit 4	#N/A	AT4G17040	HON5 (At4g17040) encodes the ClpR4 subunit of the chloroplast-localized Clp protease complex. hon mutations disturb plastid protein homeostasis, thereby activating plastid signaling and inducing stress acclimatization.	ATP-dependent Clp protease proteolytic subunit; Reviewed	NA	CLP protease R subunit 4
627	Bju_CS52_R_16201	160.974	172.29	Bra009542	ubiquitin 4	#N/A	AT1G65350	polyubiquitin gene,Columbia ecotype revealed that the gene contained a 3.9-kb insertion in the coding region from mitochondrial DNA.	#N/A	NP_192009.1	ubiquitin 4
628	Bju_CS52_R_14461	391.25	359.804	Bra009542	ubiquitin 4	#N/A	AT4G05320	One of five polyubiquitin genes in A. thaliana. These genes encode the highly conserved 76-amino acid protein ubiquitin that is covalently attached to substrate proteins targeting most for degradation. Polyubiquitin genes are characterized by the presence of tandem repeats of the 228 bp that encode a ubiquitin monomer. Induced by salicylic acid. Independent of NPR1 for their induction by salicyli…	#N/A	NP_001150859.1	ubiquitin 4
629	Bju_CS52_R_17953	382.787	433.665	Bra009542	ubiquitin 4	#N/A	AT4G02890	Polyubiquitin gene containing 4 ubiquitin repeats.	#N/A	XP_005848904.1	ubiquitin 4
630	Bju_CS52_R_10820	363.65	234.274	Bra029570	polyubiquitin 10	#N/A	AT4G05320	One of five polyubiquitin genes in A. thaliana. These genes encode the highly conserved 76-amino acid protein ubiquitin that is covalently attached to substrate proteins targeting most for degradation. Polyubiquitin genes are characterized by the presence of tandem repeats of the 228 bp that encode a ubiquitin monomer. Induced by salicylic acid. Independent of NPR1 for their induction by salicyli…	#N/A	NP_175796.1	polyubiquitin 10
631	Bju_CS52_R_15743	104.88	109.847	Bra009542	ubiquitin 4	#N/A	AT4G05320	One of five polyubiquitin genes in A. thaliana. These genes encode the highly conserved 76-amino acid protein ubiquitin that is covalently attached to substrate proteins targeting most for degradation. Polyubiquitin genes are characterized by the presence of tandem repeats of the 228 bp that encode a ubiquitin monomer. Induced by salicylic acid. Independent of NPR1 for their induction by salicyli…	#N/A	NP_566357.1	ubiquitin 4
632	Bju_CS52_NR_18785	222.967	275.496	#N/A	#N/A	#N/A	AT5G03240	encodes ubiquitin that is attached to proteins destined for degradation. UBQ3 is most homologous with UBQ4, and is expressed in higher levels in vegetative tissue but lower levels in flowers than UBQ4. UBQ3 encodes different number of ubiquitins in different ecotypes. UBQ3 transcript level is modulated by UV-B and light/dark treatments.	#N/A	NP_566357.1	polyubiquitin 8
633	Bju_CS52_R_18749	129.904	166.568	Bra031018	FKBP-like peptidyl-prolyl cis-trans isomerase family protein	hypothetical protein PRUPE_ppa021349mg [Prunus persica]	AT1G73655	FKBP-like peptidyl-prolyl cis-trans isomerase family protein; FUNCTIONS IN: FK506 binding, peptidyl-prolyl cis-trans isomerase activity; INVOLVED IN: protein folding; LOCATED IN: chloroplast; EXPRESSED IN: 24 plant structures; EXPRESSED DURING: 13 growth stages; CONTAINS InterPro DOMAIN/s: Peptidyl-prolyl cis-trans isomerase, FKBP-type (InterPro:IPR001179); BEST Arabidopsis thaliana protein match…	#N/A	NA	FKBP-like peptidyl-prolyl cis-trans isomerase family protein
634	Bju_CS52_R_18570	175.897	213.722	Bra037701	FKBP-like peptidyl-prolyl cis-trans isomerase family protein	predicted protein [Bathycoccus prasinos]	AT2G43560	FKBP-like peptidyl-prolyl cis-trans isomerase family protein; FUNCTIONS IN: FK506 binding, peptidyl-prolyl cis-trans isomerase activity; INVOLVED IN: protein folding; LOCATED IN: thylakoid, thylakoid lumen, chloroplast thylakoid lumen, chloroplast; EXPRESSED IN: 22 plant structures; EXPRESSED DURING: 14 growth stages; CONTAINS InterPro DOMAIN/s: Peptidyl-prolyl cis-trans isomerase, FKBP-type (Int…	#N/A	NA	FKBP-like peptidyl-prolyl cis-trans isomerase family protein
635	Bju_CS52_NR_15995	213.947	205.402	#N/A	#N/A	PREDICTED: protein disulfide-isomerase LQY1-like isoform 1 [Solanum lycopersicum]	AT1G75690	DnaJ/Hsp40 cysteine-rich domain superfamily protein; FUNCTIONS IN: unfolded protein binding, heat shock protein binding; INVOLVED IN: protein folding; LOCATED IN: chloroplast thylakoid membrane, chloroplast stroma, chloroplast; EXPRESSED IN: 23 plant structures; EXPRESSED DURING: 13 growth stages; CONTAINS InterPro DOMAIN/s: Heat shock protein DnaJ, cysteine-rich domain (InterPro:IPR001305); Has …	#N/A	NA	NA
636	Bju_CS52_R_15901	171.843	180.033	Bra017596	FK506-binding protein 13	#N/A	AT5G45680	Peptidyl-Prolyl Isomerase located in chloroplast thylakoid lumen	#N/A	NP_199380.1	FK506-binding protein 13
637	Bju_CS52_R_19286	215.403	237.647	Bra006572	chaperonin 20	#N/A	AT5G20720	Encodes a chloroplast co-chaperonin with similarity to CPN21 from spinach, E.coli GroES.	#N/A	NP_001234423.1	chaperonin 20
638	Bju_CS52_R_17230	179.04	204.837	Bra031018	FKBP-like peptidyl-prolyl cis-trans isomerase family protein	#N/A	AT1G73655	FKBP-like peptidyl-prolyl cis-trans isomerase family protein; FUNCTIONS IN: FK506 binding, peptidyl-prolyl cis-trans isomerase activity; INVOLVED IN: protein folding; LOCATED IN: chloroplast; EXPRESSED IN: 24 plant structures; EXPRESSED DURING: 13 growth stages; CONTAINS InterPro DOMAIN/s: Peptidyl-prolyl cis-trans isomerase, FKBP-type (InterPro:IPR001179); BEST Arabidopsis thaliana protein match…	#N/A	NP_564048.1	FKBP-like peptidyl-prolyl cis-trans isomerase family protein
639	Bju_CS52_R_19509	139.075	222.043	Bra019187	peptide met sulfoxide reductase 4	#N/A	AT4G25130	Encodes a chloroplast-localized methionine sulfoxide reductase that is a member of the MSRA family. Involved in protection of chloroplasts from oxidative stress.	#N/A	XP_004167892.1	peptide met sulfoxide reductase 4
640	Bju_CS52_R_23619	135.287	268.331	Bra019026	thylakoid-associated phosphatase 38	#N/A	AT4G27800	Choroplast protein phosphatase TAP38/PPH1 is required for efficient dephosphorylation of the LHCII anthena and state transition from state 2 to state 1.	#N/A	NP_172223.1	thylakoid-associated phosphatase 38
641	Bju_CS52_R_19731	146.314	189.351	Bra024964	Chlorophyll A-B binding family protein	#N/A	#N/A	#N/A	light-harvesting-like protein 3; Provisional	NA	Chlorophyll A-B binding family protein
642	Bju_CS52_R_17262	435.935	458.495	Bra033029	ribosomal protein L12-A	50S ribosomal protein L12-1 [Zea mays]	#N/A	#N/A	#N/A	NA	ribosomal protein L12-A
643	Bju_CS52_R_1169	161.633	80.7643	Bra000285	Ribosomal protein L3 family protein	50S ribosomal protein L3 [Arabidopsis lyrata subsp. lyrata]	#N/A	#N/A	#N/A	NA	Ribosomal protein L3 family protein
644	Bju_CS52_R_13878	125.508	93.2057	Bra010852	Ribosomal protein L34	50S ribosomal protein L34 [Arabidopsis thaliana]	AT1G29070	Ribosomal protein L34; FUNCTIONS IN: structural constituent of ribosome; INVOLVED IN: translation, ribosome biogenesis; LOCATED IN: ribosome, intracellular, chloroplast; EXPRESSED IN: 22 plant structures; EXPRESSED DURING: 13 growth stages; CONTAINS InterPro DOMAIN/s: Ribosomal protein L34 (InterPro:IPR000271); Has 615 Blast hits to 615 proteins in 261 species: Archae - 0; Bacteria - 556; Metazoa…	#N/A	NA	Ribosomal protein L34
645	Bju_CS52_NR_5829	182.266	71.197	#N/A	#N/A	elongation factor 1-alpha [Arabidopsis thaliana]	#N/A	#N/A	#N/A	NA	NA
646	Bju_CS52_NR_14314	220.628	205.874	#N/A	#N/A	plastid-specific ribosomal family protein [Populus trichocarpa]	#N/A	#N/A	#N/A	NA	NA
647	Bju_CS52_NR_12162	214.331	143.09	#N/A	#N/A	plastid-specific ribosomal protein 4 [Arabidopsis thaliana]	#N/A	#N/A	#N/A	NA	NA
648	Bju_CS52_NR_11621	191.108	179.403	#N/A	#N/A	polyubiquitin 4 UBQ4 [Arabidopsis thaliana]	AT4G05050	polyubiquitin gene, belongs to a subtype group with UBQ10 and UBQ14. Various ecotypes of Arabidopsis have different numbers of ubiquitin repeats within this gene.	#N/A	NA	NA
649	Bju_CS52_R_18112	176.056	227.41	Bra017029	Glutathione S-transferase, C-terminal-like;Translation elongation factor EF1B/ribosomal protein S6	predicted protein [Physcomitrella patens]	#N/A	#N/A	#N/A	NA	Glutathione S-transferase, C-terminal-like;Translation elongation factor EF1B/ribosomal protein S6
650	Bju_CS52_R_10530	228.124	134.113	Bra005134	plastid-specific ribosomal protein 4	PREDICTED: 30S ribosomal protein S31, chloroplastic-like [Fragaria vesca subsp. vesca]	AT2G38140	plastid-specific ribosomal protein 4 (PSRP4) mRNA, complete	#N/A	NA	plastid-specific ribosomal protein 4
651	Bju_CS52_NR_18093	131.237	150.728	#N/A	#N/A	PREDICTED: 31 kDa ribonucleoprotein, chloroplastic-like [Glycine max]	#N/A	#N/A	#N/A	NA	NA
652	Bju_CS52_NR_11477	114.526	64.635	#N/A	#N/A	PREDICTED: 60S acidic ribosomal protein P2-4-like isoform 1 [Cucumis sativus]	#N/A	#N/A	#N/A	NA	NA
653	Bju_CS52_NR_8673	143.259	57.8631	#N/A	#N/A	ubiquitin-40S ribosomal protein S27a-3 [Arabidopsis thaliana]	#N/A	#N/A	#N/A	NA	NA
654	Bju_CS52_R_13352	242.057	180.663	Bra003253	ABA-responsive element binding protein 3	unknown [Lotus japonicus]	AT3G56910	plastid-specific 50S ribosomal protein 5 (PSRP5); FUNCTIONS IN: molecular_function unknown; INVOLVED IN: biological_process unknown; LOCATED IN: thylakoid, chloroplast thylakoid membrane, chloroplast, chloroplast envelope; EXPRESSED IN: 22 plant structures; EXPRESSED DURING: 13 growth stages; Has 42 Blast hits to 42 proteins in 16 species: Archae - 0; Bacteria - 0; Metazoa - 2; Fungi - 0; Plants …	#N/A	NA	ABA-responsive element binding protein 3
655	Bju_CS52_R_25144	123.931	273.068	Bra011081	elongation factor Ts family protein	#N/A	AT4G29060	embryo defective 2726 (emb2726); FUNCTIONS IN: RNA binding, translation elongation factor activity; INVOLVED IN: translational elongation, response to cadmium ion, embryo development ending in seed dormancy; LOCATED IN: chloroplast stroma, chloroplast, chloroplast envelope; EXPRESSED IN: 24 plant structures; EXPRESSED DURING: 14 growth stages; CONTAINS InterPro DOMAIN/s: Nucleic acid-binding, OB-…	#N/A	NP_567820.1	elongation factor Ts family protein
656	Bju_CS52_R_25711	762.372	1204.5	Bra002483	GTP binding Elongation factor Tu family protein	#N/A	AT1G07940	GTP binding Elongation factor Tu family protein; FUNCTIONS IN: calmodulin binding, translation elongation factor activity; INVOLVED IN: translational elongation; LOCATED IN: mitochondrion, plasma membrane; EXPRESSED IN: guard cell, juvenile leaf, leaf; EXPRESSED DURING: seedling growth; CONTAINS InterPro DOMAIN/s: Translation elongation factor EFTu/EF1A, C-terminal (InterPro:IPR004160), Translati…	#N/A	NP_193769.1	GTP binding Elongation factor Tu family protein
657	Bju_CS52_R_28808	177.195	573.198	Bra023427	elongation factor family protein	#N/A	AT5G13650	Encodes SVR3, a putative chloroplast TypA translation elongation GTPase. Loss of SVR3 suppresses variegation mediated by var2. SVR3 is essential for plants? ability to develop functional chloroplasts under chilling stress (8C), but not at normal temperature (22C).	#N/A	NP_568289.3	elongation factor family protein
658	Bju_CS52_R_20304	200.751	216.032	Bra037493	ribosomal protein L5 B	#N/A	AT3G25520	Encodes ribosomal protein L5 that binds to 5S ribosomal RNA and in involved in its export from the nucleus to the cytoplasm. Identified in a screen for enhancers of as1. as1/pgy double mutants show defects in leaf vascular patterning and adaxial cell fate. Double mutant analysis indicates pgy genes function in the same pathway as REV, KAN1 and KAN2.	#N/A	NP_015194.1	ribosomal protein L5 B
659	Bju_CS52_R_21259	371.276	604.498	Bra036518	30S ribosomal protein, putative	#N/A	AT5G24490	30S ribosomal protein, putative; FUNCTIONS IN: structural constituent of ribosome, binding; INVOLVED IN: translation, primary metabolic process; LOCATED IN: ribosome, chloroplast; EXPRESSED IN: 22 plant structures; EXPRESSED DURING: 13 growth stages; CONTAINS InterPro DOMAIN/s: Ribosomal protein S30Ae/sigma 54 modulation protein (InterPro:IPR003489); Has 30201 Blast hits to 17322 proteins in 780 …	#N/A	NP_568447.1	30S ribosomal protein, putative
660	Bju_CS52_R_22304	328.566	497.342	Bra040448	Ribosomal protein L1p/L10e family	#N/A	AT3G63490	Ribosomal protein L1p/L10e family; FUNCTIONS IN: structural constituent of ribosome, RNA binding; INVOLVED IN: translation, RNA processing; LOCATED IN: in 6 components; EXPRESSED IN: 24 plant structures; EXPRESSED DURING: 14 growth stages; CONTAINS InterPro DOMAIN/s: Ribosomal protein L1 (InterPro:IPR002143), Ribosomal protein L1, bacterial-type (InterPro:IPR005878), Ribosomal protein L1, 2-layer…	#N/A	NP_191908.1	Ribosomal protein L1p/L10e family
661	Bju_CS52_R_4366	122.456	53.8735	Bra021853	Ribosomal L28 family	#N/A	AT2G33450	Ribosomal L28 family; FUNCTIONS IN: structural constituent of ribosome; INVOLVED IN: translation; LOCATED IN: ribosome, chloroplast, membrane; EXPRESSED IN: 22 plant structures; EXPRESSED DURING: 13 growth stages; CONTAINS InterPro DOMAIN/s: Ribosomal protein L28 (InterPro:IPR001383); Has 3594 Blast hits to 3594 proteins in 1265 species: Archae - 0; Bacteria - 2589; Metazoa - 1; Fungi - 7; Plants…	50S ribosomal protein L28; Reviewed	NA	Ribosomal L28 family
662	Bju_CS52_R_11188	214.203	145.806	Bra040773	Ribosomal protein L34	#N/A	AT1G29070	Ribosomal protein L34; FUNCTIONS IN: structural constituent of ribosome; INVOLVED IN: translation, ribosome biogenesis; LOCATED IN: ribosome, intracellular, chloroplast; EXPRESSED IN: 22 plant structures; EXPRESSED DURING: 13 growth stages; CONTAINS InterPro DOMAIN/s: Ribosomal protein L34 (InterPro:IPR000271); Has 615 Blast hits to 615 proteins in 261 species: Archae - 0; Bacteria - 556; Metazoa…	Ribosomal protein L34	NA	Ribosomal protein L34
663	Bju_CS52_R_20272	101.925	116.041	Bra016913	Ribosomal protein S5 family protein	#N/A	#N/A	#N/A	40S ribosomal protein S2; Provisional	NA	Ribosomal protein S5 family protein
664	Bju_CS52_R_17175	235.958	224.221	Bra027704	Translation elongation factor EF1B/ribosomal protein S6 family protein	#N/A	#N/A	#N/A	30S ribosomal protein S6; Reviewed	NA	Translation elongation factor EF1B/ribosomal protein S6 family protein
665	Bju_CS52_R_17751	151.736	157.395	Bra015878	ribosomal protein S9	#N/A	#N/A	#N/A	30S ribosomal protein S9P; Reviewed	NA	ribosomal protein S9
666	Bju_CS52_R_17570	121.429	111.907	Bra021042	Ribosomal protein L19 family protein	#N/A	#N/A	#N/A	Ribosomal protein L19	NA	Ribosomal protein L19 family protein
667	Bju_CS52_R_17587	109.744	110.621	Bra024957	Ribosomal protein L19 family protein	#N/A	#N/A	#N/A	Ribosomal protein L19	NA	Ribosomal protein L19 family protein
668	Bju_CS52_R_13222	221.928	160.662	Bra021853	Ribosomal L28 family	#N/A	#N/A	#N/A	50S ribosomal protein L28; Reviewed	NA	Ribosomal L28 family
669	Bju_CS52_NR_15590	389.894	372.678	#N/A	#N/A	#N/A	AT2G28900	Encodes AtOEP16, a 16-KDa plastid outer membrane protein involved in plastid import of protochlorophyllide oxidoreductase A. Predominantly expressed in leaves and is also inducible by cold treatment.	Tim17/Tim22/Tim23/Pmp24 family. The pre-protein translocase of the mitochondrial outer membrane (Tom) allows the import of pre-proteins from the cytoplasm. Tom forms a complex with a number of proteins	NA	NA
670	Bju_CS52_NR_19033	209.399	387.482	#N/A	#N/A	#N/A	AT2G45740	member of the peroxin11 (PEX11) gene family, integral to peroxisome membrane, controls peroxisome proliferation.	Peroxisomal biogenesis factor 11 (PEX11). This family consists of several peroxisomal biogenesis factor 11 (PEX11) proteins from several eukaryotic species. The PEX11 peroxisomal membrane proteins promote peroxisome division in multiple eukaryotes	NA	NA
671	Bju_CS52_R_18256	101.501	109.479	Bra029436	Double Clp-N motif protein	#N/A	AT4G12060	Double Clp-N motif protein; FUNCTIONS IN: ATP binding; INVOLVED IN: protein metabolic process; LOCATED IN: plastid stroma, chloroplast, chloroplast stroma, chloroplast envelope; EXPRESSED IN: 23 plant structures; EXPRESSED DURING: 13 growth stages; CONTAINS InterPro DOMAIN/s: Clp, N-terminal (InterPro:IPR004176); BEST Arabidopsis thaliana protein match is: Double Clp-N motif protein (TAIR:AT4G253…	#N/A	NP_567386.1	Double Clp-N motif protein
672	Bju_CS52_R_3075	191.247	70.1471	Bra009181	2-cysteine peroxiredoxin B	2-Cys peroxiredoxin [Brassica napus]	#N/A	#N/A	#N/A	NA	2-cysteine peroxiredoxin B
673	Bju_CS52_R_715	238.895	83.389	Bra009181	2-cysteine peroxiredoxin B	2-cysteine peroxiredoxin B [Arabidopsis thaliana]	#N/A	#N/A	#N/A	NA	2-cysteine peroxiredoxin B
674	Bju_CS52_R_21745	101.535	173.76	Bra009505	Thioredoxin family protein	epoxycarotenoid cleavage enzyme/transferase [Micromonas sp. RCC299]	AT5G03880	Thioredoxin family protein; FUNCTIONS IN: electron carrier activity; INVOLVED IN: cell redox homeostasis; LOCATED IN: chloroplast thylakoid membrane, chloroplast; EXPRESSED IN: 22 plant structures; EXPRESSED DURING: 14 growth stages; CONTAINS InterPro DOMAIN/s: Thioredoxin fold (InterPro:IPR012335), Glutaredoxin active site (InterPro:IPR011767), Glutathione S-transferase, N-terminal (InterPro:IPR…	#N/A	NA	Thioredoxin family protein
675	Bju_CS52_NR_16830	457.184	620.89	#N/A	#N/A	hypothetical protein ARALYDRAFT_490216 [Arabidopsis lyrata subsp. lyrata]	AT4G03520	chloroplast localized thioredoxin, similar to prokaryotic types.	#N/A	NA	NA
676	Bju_CS52_R_18195	149.794	181.582	Bra019637	Thioredoxin superfamily protein	peroxiredoxin-2E [Arabidopsis thaliana]	AT3G52960	Thioredoxin superfamily protein; FUNCTIONS IN: oxidoreductase activity, antioxidant activity; INVOLVED IN: defense response to bacterium, peptidyl-cysteine S-nitrosylation; LOCATED IN: thylakoid, chloroplast stroma, chloroplast, plant-type cell wall; EXPRESSED IN: 25 plant structures; EXPRESSED DURING: 15 growth stages; CONTAINS InterPro DOMAIN/s: Thioredoxin fold (InterPro:IPR012335), Thioredoxi…	#N/A	NA	Thioredoxin superfamily protein
677	Bju_CS52_NR_16690	171.454	211.491	#N/A	#N/A	rubredoxin-like protein [Arabidopsis thaliana]	#N/A	#N/A	#N/A	NA	NA
678	Bju_CS52_R_16131	311.302	347.087	Bra023564	thioredoxin F2	thioredoxin F-type, chloroplast precursor,putative, expressed [Triticum aestivum]	AT3G02730	thioredoxin F-type 1 (TRXF1); FUNCTIONS IN: enzyme activator activity; INVOLVED IN: positive regulation of catalytic activity; LOCATED IN: chloroplast, chloroplast stroma; EXPRESSED IN: 23 plant structures; EXPRESSED DURING: 13 growth stages; CONTAINS InterPro DOMAIN/s: Thioredoxin fold (InterPro:IPR012335), Thioredoxin-like subdomain (InterPro:IPR006662), Thioredoxin, core (InterPro:IPR015467), …	#N/A	NA	thioredoxin F2
679	Bju_CS52_R_20396	189.635	269.485	Bra016134	Rieske (2Fe-2S) domain-containing protein	#N/A	AT1G71500	Rieske (2Fe-2S) domain-containing protein; FUNCTIONS IN: oxidoreductase activity, 2 iron, 2 sulfur cluster binding; INVOLVED IN: oxidation reduction; LOCATED IN: chloroplast thylakoid membrane, chloroplast, chloroplast envelope; EXPRESSED IN: 23 plant structures; EXPRESSED DURING: 14 growth stages; CONTAINS InterPro DOMAIN/s: Rieske [2Fe-2S] iron-sulphur domain (InterPro:IPR017941); Has 295 Blast…	Toluene-4-monooxygenase effector protein complex (T4mo)	NA	Rieske (2Fe-2S) domain-containing protein
680	Bju_CS52_R_26115	100.804	229.011	Bra000769	cytochrome P450, family 706, subfamily A, polypeptide 6	#N/A	AT4G12320	member of CYP706A	#N/A	NP_194002.1	cytochrome P450, family 706, subfamily A, polypeptide 6
681	Bju_CS52_R_17456	281.742	258.881	Bra016889	Rhodanese/Cell cycle control phosphatase superfamily protein	#N/A	AT2G42220	Rhodanese/Cell cycle control phosphatase superfamily protein; FUNCTIONS IN: molecular_function unknown; INVOLVED IN: biological_process unknown; LOCATED IN: chloroplast thylakoid membrane, chloroplast; EXPRESSED IN: 22 plant structures; EXPRESSED DURING: 13 growth stages; CONTAINS InterPro DOMAIN/s: Rhodanese-like (InterPro:IPR001763); BEST Arabidopsis thaliana protein match is: Rhodanese/Cell cy…	#N/A	NP_565969.1	Rhodanese/Cell cycle control phosphatase superfamily protein
682	Bju_CS52_R_27124	1044.18	2862.04	Bra012238	catalase 3	#N/A	AT1G20620	Catalase, catalyzes the breakdown of hydrogen peroxide (H2O2) into water and oxygen.	#N/A	NP_001105416.1	catalase 3
683	Bju_CS52_R_26980	723.754	2101.29	Bra011584	catalase 2	#N/A	AT4G35090	Encodes a peroxisomal catalase, highly expressed in bolts and leaves. mRNA expression patterns show circadian regulation with mRNA levels being high in the subjective early morning. Loss of function mutations have increased H2O2 levels and increased H2O2 sensitivity. Mutants accumulate more toxic ions yet show decreased sensitivity to Li+. This decreased sensitivity is most likely due to an insen…	#N/A	NP_001105416.1	catalase 2
684	Bju_CS52_R_20177	243.3	519.941	Bra011584	catalase 2	#N/A	AT4G35090	Encodes a peroxisomal catalase, highly expressed in bolts and leaves. mRNA expression patterns show circadian regulation with mRNA levels being high in the subjective early morning. Loss of function mutations have increased H2O2 levels and increased H2O2 sensitivity. Mutants accumulate more toxic ions yet show decreased sensitivity to Li+. This decreased sensitivity is most likely due to an insen…	#N/A	NP_001105416.1	catalase 2
685	Bju_CS52_NR_16446	122.033	190.191	#N/A	#N/A	#N/A	AT1G65970	thioredoxin-dependent peroxidase 2	Peroxiredoxin [Posttranslational modification	NA	NA
686	Bju_CS52_R_21061	444.146	588.277	Bra015790	chloroplastic drought-induced stress protein of 32 kD	#N/A	AT1G76080	Encodes a thioredoxin localized in chloroplast stroma. Known as CDSP32 (CHLOROPLASTIC DROUGHT-INDUCED STRESS PROTEIN OF 32 KD).	#N/A	NP_177735.1	chloroplastic drought-induced stress protein of 32 kD
687	Bju_CS52_R_14218	319.762	315.97	Bra034214	Thioredoxin superfamily protein	#N/A	AT4G03520	chloroplast localized thioredoxin, similar to prokaryotic types.	#N/A	NP_192261.1	Thioredoxin superfamily protein
688	Bju_CS52_NR_15420	201.917	228.25	#N/A	#N/A	#N/A	AT1G03680	encodes a chloroplast thioredoxin similar to prokaryotic thioredoxins.	#N/A	XP_003541848.1	PREDICTED: thioredoxin M4, chloroplastic-like
689	Bju_CS52_R_26538	302.667	865.991	Bra016908	cytochrome P450, family 83, subfamily A, polypeptide 1	#N/A	#N/A	#N/A	#N/A	NP_001190075.1	cytochrome P450, family 83, subfamily A, polypeptide 1
690	Bju_CS52_R_18773	288.891	347.087	Bra036365	Thioredoxin superfamily protein	#N/A	#N/A	#N/A	Peroxiredoxin (PRX)-like 1 family; hypothetical proteins that show sequence similarity to PRXs. Members of this group contain a conserved cysteine that aligns to the first cysteine in the CXXC motif of TRX. This does not correspond to the peroxidatic cysteine found in PRXs	NA	Thioredoxin superfamily protein
691	Bju_CS52_R_15355	115.475	118.22	Bra018842	thioredoxin X	#N/A	#N/A	#N/A	TlpA-like family	NA	thioredoxin X
692	Bju_CS52_R_29199	138.395	499.074	Bra002468	4-hydroxy-3-methylbut-2-enyl diphosphate synthase	#N/A	AT5G60600	Encodes a chloroplast-localized hydroxy-2-methyl-2-(E)-butenyl 4-diphosphate (HMBPP) synthase (HDS), catalyzes the formation of HMBPP from 2-C-methyl-D-erythrytol 2,4-cyclodiphosphate (MEcPP). The HDS enzyme controls the penultimate steps of the biosynthesis of IPP and dimethylallyl diphosphate (DMAPP) via the MEP pathway and may serve as a metabolic control point for SA-mediated disease resistan…	#N/A	NP_001105676.1	4-hydroxy-3-methylbut-2-enyl diphosphate synthase
693	Bju_CS52_R_22175	120.378	242.07	Bra035741	Leucine-rich repeat (LRR) family protein	#N/A	AT3G20820	Leucine-rich repeat (LRR) family protein; INVOLVED IN: signal transduction, defense response; LOCATED IN: apoplast, cell wall, chloroplast, membrane; EXPRESSED IN: 23 plant structures; EXPRESSED DURING: 13 growth stages; CONTAINS InterPro DOMAIN/s: Leucine-rich repeat-containing N-terminal domain, type 2 (InterPro:IPR013210), Leucine-rich repeat (InterPro:IPR001611); BEST Arabidopsis thaliana pro…	#N/A	NP_193760.1	Leucine-rich repeat (LRR) family protein
694	Bju_CS52_R_25547	106.846	252.306	Bra014208	Leucine-rich repeat (LRR) family protein	#N/A	AT1G49750	Leucine-rich repeat (LRR) family protein; LOCATED IN: chloroplast; EXPRESSED IN: 22 plant structures; EXPRESSED DURING: 13 growth stages; CONTAINS InterPro DOMAIN/s: Leucine-rich repeat (InterPro:IPR001611); BEST Arabidopsis thaliana protein match is: Leucine-rich repeat (LRR) family protein (TAIR:AT3G19320.1); Has 196117 Blast hits to 67164 proteins in 2660 species: Archae - 391; Bacteria - 3519…	#N/A	XP_002894215.1	Leucine-rich repeat (LRR) family protein
695	Bju_CS52_R_22936	314.623	706.051	Bra013013	calcium sensing receptor	#N/A	AT5G23060	Encodes a chloroplast-localized protein that modulates cytoplasmic Ca2+ concentration and is crucial for proper stomatal regulation in response to elevations of external Ca2+. Phosphorylation of this protein is dependent on calcium.	#N/A	NP_197697.1	calcium sensing receptor
696	Bju_CS52_R_25452	130.475	258.409	Bra004444	photolyase/blue-light receptor 2	#N/A	AT2G47590	photolyase/blue light photoreceptor PHR2 (PHR2) mRNA,	#N/A	NP_182281.1	photolyase/blue-light receptor 2
697	Bju_CS52_R_22782	144.978	219.733	Bra008676	Pollen Ole e 1 allergen and extensin family protein	hypothetical protein ARALYDRAFT_488422 [Arabidopsis lyrata subsp. lyrata]	#N/A	#N/A	#N/A	NA	Pollen Ole e 1 allergen and extensin family protein
698	Bju_CS52_R_14034	276.496	250.141	Bra011505	stress enhanced protein 1	predicted protein [Physcomitrella patens]	AT4G34190	Encodes a stress enhanced protein that localizes to the thylakoid membrane and whose mRNA is upregulated in response to high light intensity. It may be involved in chlorophyll binding.	#N/A	NA	stress enhanced protein 1
699	Bju_CS52_R_17556	2594.88	2144.09	Bra003874	germin-like protein 1	PREDICTED: putative germin-like protein 2-1 [Vitis vinifera]	AT1G72600	hydroxyproline-rich glycoprotein family protein; FUNCTIONS IN: molecular_function unknown; INVOLVED IN: biological_process unknown; LOCATED IN: endomembrane system; BEST Arabidopsis thaliana protein match is: proline-rich family protein (TAIR:AT1G54215.1).	#N/A	NA	germin-like protein 1
700	Bju_CS52_R_21102	188.703	389.123	Bra018062	Haloacid dehalogenase-like hydrolase (HAD) superfamily protein	unknown [Arabidopsis thaliana]	AT3G48420	Haloacid dehalogenase-like hydrolase (HAD) superfamily protein; FUNCTIONS IN: hydrolase activity, catalytic activity; INVOLVED IN: metabolic process; LOCATED IN: chloroplast, chloroplast stroma, chloroplast envelope; EXPRESSED IN: 22 plant structures; EXPRESSED DURING: 14 growth stages; CONTAINS InterPro DOMAIN/s: Haloacid dehalogenase-like hydrolase (InterPro:IPR005834), HAD-superfamily hydrolas…	#N/A	NA	Haloacid dehalogenase-like hydrolase (HAD) superfamily protein
701	Bju_CS52_R_16642	269.53	224.943	Bra003874	germin-like protein 1	#N/A	AT1G72600	hydroxyproline-rich glycoprotein family protein; FUNCTIONS IN: molecular_function unknown; INVOLVED IN: biological_process unknown; LOCATED IN: endomembrane system; BEST Arabidopsis thaliana protein match is: proline-rich family protein (TAIR:AT1G54215.1).	Thermophilic glucose-6-phosphate isomerase and related metalloenzymes [Carbohydrate transport and metabolism / General function prediction only]	NA	germin-like protein 1
702	Bju_CS52_R_19062	134.022	179.141	Bra026982	Pentapeptide repeat-containing protein	#N/A	AT1G12250	Pentapeptide repeat-containing protein; FUNCTIONS IN: molecular_function unknown; INVOLVED IN: biological_process unknown; LOCATED IN: thylakoid, chloroplast thylakoid membrane, chloroplast thylakoid lumen, chloroplast; EXPRESSED IN: 22 plant structures; EXPRESSED DURING: 13 growth stages; CONTAINS InterPro DOMAIN/s: Pentapeptide repeat (InterPro:IPR001646); BEST Arabidopsis thaliana protein matc…	#N/A	NP_563902.1	Pentapeptide repeat-containing protein
703	Bju_CS52_R_25379	119.963	293.332	Bra013026	DNAJ heat shock N-terminal domain-containing protein	#N/A	AT5G23240	DNAJ heat shock N-terminal domain-containing protein; FUNCTIONS IN: unfolded protein binding, heat shock protein binding; INVOLVED IN: protein folding; LOCATED IN: chloroplast; EXPRESSED IN: 21 plant structures; EXPRESSED DURING: 11 growth stages; CONTAINS InterPro DOMAIN/s: Molecular chaperone, heat shock protein, Hsp40, DnaJ (InterPro:IPR015609), Heat shock protein DnaJ, N-terminal (InterPro:IP…	#N/A	NP_197715.1	DNAJ heat shock N-terminal domain-containing protein
704	Bju_CS52_R_16885	116.358	133.785	Bra002370	Chaperone DnaJ-domain superfamily protein	#N/A	AT5G21430	Chaperone DnaJ-domain superfamily protein; FUNCTIONS IN: heat shock protein binding; LOCATED IN: chloroplast thylakoid membrane, chloroplast; CONTAINS InterPro DOMAIN/s: Heat shock protein DnaJ, N-terminal (InterPro:IPR001623); Has 33 Blast hits to 33 proteins in 14 species: Archae - 0; Bacteria - 2; Metazoa - 0; Fungi - 0; Plants - 27; Viruses - 0; Other Eukaryotes - 4 (source: NCBI BLink).	#N/A	NP_850862.1	Chaperone DnaJ-domain superfamily protein
705	Bju_CS52_R_22523	271.481	577.949	Bra008191	bifunctional nuclease in basal defense response 1	#N/A	AT1G19660	Wound-responsive family protein; FUNCTIONS IN: DNA binding, nuclease activity; INVOLVED IN: response to wounding, nucleotide-excision repair; EXPRESSED IN: ovule; CONTAINS InterPro DOMAIN/s: Protein of unknown function DUF151 (InterPro:IPR003729), UvrB/UvrC protein (InterPro:IPR001943); BEST Arabidopsis thaliana protein match is: bifunctional nuclease in basal defense response 1 (TAIR:AT1G75380.3…	#N/A	NP_001031068.1	bifunctional nuclease in basal defense response 1
706	Bju_CS52_R_17055	1164.46	1044.24	Bra020114	germin 3	#N/A	AT5G20630	Encodes a germin-like protein. Its transcripts are more abundant in RNA from leaves collected in the evening, suggesting some kind of circadian regulation.	Cupin. This family represents the conserved barrel domain of the 'cupin' superfamily ('cupa' is the Latin term for a small barrel). This family contains 11S and 7S plant seed storage proteins	NA	germin 3
707	Bju_CS52_NR_15527	176.251	186.884	#N/A	#N/A	#N/A	AT2G01530	MLP-like protein 329 (MLP329); FUNCTIONS IN: copper ion binding; INVOLVED IN: response to biotic stimulus, defense response; LOCATED IN: cellular_component unknown; EXPRESSED IN: hypocotyl, root; CONTAINS InterPro DOMAIN/s: Bet v I allergen (InterPro:IPR000916); BEST Arabidopsis thaliana protein match is: MLP-like protein 328 (TAIR:AT2G01520.1); Has 358 Blast hits to 331 proteins in 39 species: A…	Pathogenesis-related protein Bet v I family. This family is named after Bet v 1	NA	NA
708	Bju_CS52_R_22649	138.579	226.675	Bra015457	Chitinase family protein	#N/A	AT1G05850	Encodes an endo chitinase-like protein AtCTL1. Essential for tolerance to heat, salt and drought stresses. Also involved in root hair development, cell expansion and response to cytokinin. Allelic to erh2. 11 alleles described in Hauser (1995). Mutant is defective in acquired thermotolerance, appears semidwarf throughout its life cycle and has extra lateral branches. There are two EMS alleles. Ex…	#N/A	NP_172076.1	Chitinase family protein
709	Bju_CS52_R_21041	221.9	180.899	Bra030653	alpha-crystallin domain 32.1	#N/A	#N/A	#N/A	#N/A	NP_172134.1	alpha-crystallin domain 32.1
710	Bju_CS52_R_18040	175.151	344.633	Bra016182	MLP-like protein 28	#N/A	#N/A	#N/A	Pathogenesis-related protein Bet v I family. This family is named after Bet v 1	NA	MLP-like protein 28
711	Bju_CS52_R_14511	109.411	83.3759	Bra015638	Pollen Ole e 1 allergen and extensin family protein	#N/A	#N/A	#N/A	Pollen proteins Ole e I like	NA	Pollen Ole e 1 allergen and extensin family protein
712	Bju_CS52_R_17912	287.868	545.966	Bra016075	Kunitz family trypsin and protease inhibitor protein	#N/A	#N/A	#N/A	Soybean trypsin inhibitor (Kunitz) family of protease inhibitors	NA	Kunitz family trypsin and protease inhibitor protein
713	Bju_CS52_R_16616	267.535	487.525	Bra016073	Kunitz family trypsin and protease inhibitor protein	#N/A	#N/A	#N/A	#N/A	NP_177476.1	Kunitz family trypsin and protease inhibitor protein
714	Bju_CS52_R_19921	111.074	142.328	Bra010643	Haloacid dehalogenase-like hydrolase (HAD) superfamily protein	#N/A	AT4G39970	Haloacid dehalogenase-like hydrolase (HAD) superfamily protein; FUNCTIONS IN: hydrolase activity, catalytic activity; INVOLVED IN: metabolic process; LOCATED IN: chloroplast, chloroplast stroma, chloroplast envelope; EXPRESSED IN: 23 plant structures; EXPRESSED DURING: 13 growth stages; CONTAINS InterPro DOMAIN/s: Haloacid dehalogenase-like hydrolase (InterPro:IPR005834), HAD-superfamily hydrolas…	#N/A	NP_199330.2	Haloacid dehalogenase-like hydrolase (HAD) superfamily protein
715	Bju_CS52_NR_5931	111.866	43.6369	#N/A	#N/A	chloroplast RNA-binding protein 29 [Arabidopsis thaliana]	AT4G24770	Encodes a chloroplast RNA-binding protein. A substrate of the type III effector HopU1 (mono-ADP-ribosyltransferase). Required for editing and stability of specific chloroplast mRNAs.	#N/A	NA	NA
716	Bju_CS52_NR_15684	131.349	78.5726	#N/A	#N/A	PREDICTED: high mobility group B protein 7-like [Cucumis sativus]	AT1G20696	Encodes a protein belonging to the subgroup of HMGB (high mobility group B) proteins that have a distinctive DNA-binding motif, the HMG-box domain. The motif confers non-sequence specific interaction with linear DNA and structure-specific binding to distorted DNA sites. The HMGB proteins are involved in the assembly of nucleoprotein complexes. Can be phosphorylated by CK2alpha.	#N/A	NA	NA
717	Bju_CS52_R_5272	156.412	44.0568	Bra023108	RNA-binding (RRM/RBD/RNP motifs) family protein	RNA-binding protein cp29 [Arabidopsis thaliana]	#N/A	#N/A	#N/A	NA	RNA-binding (RRM/RBD/RNP motifs) family protein
718	Bju_CS52_R_21474	151.062	247.66	Bra022486	plastid transcriptionally active 4	#N/A	AT1G65260	Encodes a protein required for thylakoid membrane formation.	#N/A	NP_564846.1	plastid transcriptionally active 4
719	Bju_CS52_R_19536	122.731	182.002	Bra005405	geranyl diphosphate synthase 1	#N/A	AT2G34620	Mitochondrial transcription termination factor family protein; CONTAINS InterPro DOMAIN/s: Mitochodrial transcription termination factor-related (InterPro:IPR003690); BEST Arabidopsis thaliana protein match is: Mitochondrial transcription termination factor family protein (TAIR:AT2G03050.1); Has 1033 Blast hits to 730 proteins in 67 species: Archae - 0; Bacteria - 0; Metazoa - 21; Fungi - 0; Plan…	mTERF. This family contains one sequence of known function Human mitochondrial transcription termination factor (mTERF) the rest of the family consists of hypothetical proteins none of which have any functional information. mTERF is a multizipper protein possessing three putative leucine zippers one of which is bipartite. The protein binds DNA as a monomer. The leucine zippers are not implicated …	NA	geranyl diphosphate synthase 1
720	Bju_CS52_R_21319	387.027	515.781	Bra010483	31-kDa RNA binding protein	#N/A	AT4G24770	Encodes a chloroplast RNA-binding protein. A substrate of the type III effector HopU1 (mono-ADP-ribosyltransferase). Required for editing and stability of specific chloroplast mRNAs.	#N/A	NP_194208.1	31-kDa RNA binding protein
721	Bju_CS52_R_20901	249.829	328.832	Bra023108	RNA-binding (RRM/RBD/RNP motifs) family protein	#N/A	AT2G37220	Encodes a chloroplast RNA binding protein. A substrate of the type III effector HopU1 (mono-ADP-ribosyltransferase). Protein is tyrosine-phosphorylated and its phosphorylation state is modulated in response to ABA in Arabidopsis thaliana seeds.	RNA-binding proteins (RRM domain) [General function prediction only]	NA	RNA-binding (RRM/RBD/RNP motifs) family protein
722	Bju_CS52_R_21516	214.783	297.347	Bra023108	RNA-binding (RRM/RBD/RNP motifs) family protein	#N/A	AT2G37220	Encodes a chloroplast RNA binding protein. A substrate of the type III effector HopU1 (mono-ADP-ribosyltransferase). Protein is tyrosine-phosphorylated and its phosphorylation state is modulated in response to ABA in Arabidopsis thaliana seeds.	RNA-binding proteins (RRM domain) [General function prediction only]	NA	RNA-binding (RRM/RBD/RNP motifs) family protein
723	Bju_CS52_R_22016	168.726	269.144	Bra007002	chloroplast RNA-binding protein 29	#N/A	AT2G37220	Encodes a chloroplast RNA binding protein. A substrate of the type III effector HopU1 (mono-ADP-ribosyltransferase). Protein is tyrosine-phosphorylated and its phosphorylation state is modulated in response to ABA in Arabidopsis thaliana seeds.	RNA-binding proteins (RRM domain) [General function prediction only]	NA	chloroplast RNA-binding protein 29
724	Bju_CS52_R_21793	134.957	181.529	Bra023108	RNA-binding (RRM/RBD/RNP motifs) family protein	#N/A	AT2G37220	Encodes a chloroplast RNA binding protein. A substrate of the type III effector HopU1 (mono-ADP-ribosyltransferase). Protein is tyrosine-phosphorylated and its phosphorylation state is modulated in response to ABA in Arabidopsis thaliana seeds.	RNA-binding proteins (RRM domain) [General function prediction only]	NA	RNA-binding (RRM/RBD/RNP motifs) family protein
725	Bju_CS52_R_2578	152.309	46.2091	Bra019210	31-kDa RNA binding protein	#N/A	#N/A	#N/A	#N/A	NA	31-kDa RNA binding protein
726	Bju_CS52_R_18736	121.864	114.217	Bra007002	chloroplast RNA-binding protein 29	#N/A	#N/A	#N/A	#N/A	NP_001169661.1	chloroplast RNA-binding protein 29
727	Bju_CS52_R_10743	112.444	63.5458	Bra013832	31-kDa RNA binding protein	#N/A	#N/A	#N/A	#N/A	NP_194208.1	31-kDa RNA binding protein
728	Bju_CS52_R_14635	263.917	213.853	Bra029188	Transcriptional coactivator/pterin dehydratase	#N/A	AT5G51110	Transcriptional coactivator/pterin dehydratase; FUNCTIONS IN: 4-alpha-hydroxytetrahydrobiopterin dehydratase activity; INVOLVED IN: tetrahydrobiopterin biosynthetic process; LOCATED IN: chloroplast; EXPRESSED IN: 21 plant structures; EXPRESSED DURING: 13 growth stages; CONTAINS InterPro DOMAIN/s: Transcriptional coactivator/pterin dehydratase (InterPro:IPR001533); BEST Arabidopsis thaliana protei…	#N/A	NP_199924.1	Transcriptional coactivator/pterin dehydratase
729	Bju_CS52_NR_7209	274.48	108.849	#N/A	#N/A	aquaporin TIP3-1 [Arabidopsis thaliana]	#N/A	#N/A	#N/A	NA	NA
730	Bju_CS52_R_16301	212.134	211.373	Bra006272	Heavy metal transport/detoxification superfamily protein	heavy-metal-associated domain-containing protein [Arabidopsis lyrata subsp. lyrata]	AT5G14910	Heavy metal transport/detoxification superfamily protein ; FUNCTIONS IN: metal ion binding; INVOLVED IN: metal ion transport; LOCATED IN: thylakoid, chloroplast thylakoid membrane, chloroplast stroma, chloroplast; EXPRESSED IN: 22 plant structures; EXPRESSED DURING: 13 growth stages; CONTAINS InterPro DOMAIN/s: Heavy metal transport/detoxification protein (InterPro:IPR006121); Has 30201 Blast hit…	#N/A	NA	Heavy metal transport/detoxification superfamily protein
731	Bju_CS52_R_20853	257.925	404.517	Bra006997	plasma membrane intrinsic protein 2A	#N/A	AT2G37170	a member of the plasma membrane intrinsic protein subfamily PIP2. localizes to the plasma membrane and exhibits water transport activity in Xenopus oocyte. expressed specifically in the vascular bundles and protein level increases slightly during leaf dev	#N/A	NP_001105025.1	plasma membrane intrinsic protein 2A
732	Bju_CS52_R_27068	120.872	247.175	Bra031926	dicarboxylate transporter 2.2	#N/A	AT5G12860	AtpOMT1 encodes dicarboxylate transporter functions both as as an oxaloacetate/malate transporter and as a 2-oxoglutarate/malate transporter.	#N/A	NP_568283.2	dicarboxylate transporter 2.2
733	Bju_CS52_R_18424	109.577	146.475	Bra027752	vacuolar H+-ATPase subunit E isoform 3	#N/A	#N/A	#N/A	flagellar assembly protein H; Validated	NA	vacuolar H+-ATPase subunit E isoform 3
